# Supplementary material for: Exceptional subgenome stability and functional divergence in the allotetraploid Ethiopian cereal teff
Source: Nat Commun. 2020 Feb 14;11:884. doi: 10.1038/s41467-020-14724-z (PMC7021729; doi:10.1038/s41467-020-14724-z)
Supplement: Supplementary file 4 — Source data [file 41467_2020_14724_MOESM4_ESM.xlsx]

## Sheet: Fig 2
Fig 2. Sequence and position of markers in the teff genetic map
>LG1_KGA611_cM_0_R1
AGTTCAAAAAAAAATTGACTTGAGACAAAAAATAAAAGTACACTATTTGTGGACAAAGGTAGTAGTATCAGCTATTTCATCATGGTCGGCAGCTGTTTTT
>LG1_KGA611_cM_0_R2
GTGTGCTACTTTTCGTACATGCGGGTGCAACAAATTAAAGACGACTGACCATCGATACACCGGCCGTGCTGCTCGAGGGTTGAGGCCCAGCGACAACTTT
>LG1_KGA612_cM_2.959_R1
GCCGCGCGCACTGACGAAGACCCGCACTGGCGAAGGGATGGGCGAGATTGCTGTTGTGGAGGCTGCACATGCGTAGTTCATGTTCGGCCGGAAGATACCG
>LG1_KGA612_cM_2.959_R2
AGGGTGCGCGAGTCATCATTGTATGCGAGACGACAGGGGCATGCTGCGACGTCGTGGCACCGGGAGCTTGCTGTCGAGGATGAGCACTTGTTGCAGCATT
>LG1_KGA613_cM_2.959_R1
GAGATTGCTGTTGTGGAGGCTGCACATGCGTAGTTCATGTTCGGCCGGAAGATACCGCAGGGTGCGCGAGTCATCATTGTATGCGAGACGACAGGGGCAT
>LG1_KGA613_cM_2.959_R2
CTGCGACGTCGTGGCACCGGGAGCTTGCTGTCGAGGATGAGCACTTGTTGCAGCATTTGGCGAGGAAGCAGGTGTTGCGGCAGCAGATTGTGTTGATGCA
>LG1_KGA614_cM_5.617_R1
TGACCTGCTGTATTGCGACAAATGTTATGGGAGATGGCAAATGGCTTGTAGCAGCTCGGTAGAGCCGGCGCGCGCTAGCTGTACAAGTACGTGGCGTGCA
>LG1_KGA614_cM_5.617_R2
GTGATCTTCTTCCATCACGTACCCGCATCCGGCGTGCTCCTACGTAGCGCCCTTTGCCGCACCATGAGTTTTGATCGCTGCGGTGCCTCTGGACTTTTTT
>LG1_KGA615_cM_8.443_R1
GTCCGCCAGGGACGGCGGCCCGCTCGTCGGCGGCGCGTTCTGGCAGCTGCTCGACGACGGCATGGACACGTTCAGGGACGGCTACGAGATCGTGCTGCCC
>LG1_KGA615_cM_8.443_R2
AGGACCGGCGCGCCGCAGGCATCATCGGCAACCACTCAAGGCAGCTAGCGAAGCTCAACGGCCGGGACGCCGACGAGATTCGACGGAGGAGAAACCAGAG
>LG1_KGA616_cM_9.01_R1
TCAAATTACTCAATTACGTTCGATACAAACTGCAAACAATAAAATTACCTCTGGAACCGATGTGCTATGATCCGATGTAAGCTGCACAGCCGACAAGCAT
>LG1_KGA616_cM_9.01_R2
GCGGGCAATCCCCCATCAATCCGTCGAACGACCCTGCGCTGAGCTGCTCGAGATCAGCACTGTCCATTGTTCCCAAGACAGCACGGCTATCACCAACATT
>LG1_KGA617_cM_10.133_R1
TTGTTTCTTGGCTGCTCTGCTCCCTCCCCTGTCTCGGCTGGCTCTCTGTTGCGCAAGAACTGACGATTTGGCGAAGAGAAGCGCGCGGCGCCGCAAGATG
>LG1_KGA617_cM_10.133_R2
CGCAGGCGCTGCGGCGCGAAGAGGAGGAGGTGCGGGTTGCGTTGAGCTGCGATGCGTGGAGTGCGGGGTGGTGGTGGAGGAGGAGAATTAATAGGTGTGG
>LG1_KGA618_cM_11.012_R1
ACTAGCAGTTTGGCTTTCAAGTCTGTGGAATCGAATCTTAATTAGTTTCGTAAGAACTGCCTCGCTACATCTATCTGTTGTGTACGCAGCATGCATGTAT
>LG1_KGA618_cM_11.012_R2
AGTACCACCAACAAGGTCAGGCTCCGGCCCTAGGATTTCCGACAAGGCAGCACTAACTAGTAGGAGGAGGATGGCGCCGGTCTGTTAGATTAGCTTACTG
>LG1_KGA619_cM_12.024_R1
GCGCCGCATGCGGCCGCCCTCGTACTCGGCGATGGTCACCGACAGGTACGGGTCCACCAGCGCGGCCAGGCGACGCGCGTGGCGGCTCAGGTGGCGACCA
>LG1_KGA619_cM_12.024_R2
ACAGCTGCTGCAGCTGCAGGTGCTGCAGGTTCTGCCACACCATCGTCCACAGCACCGCGATCAGGCTCAGCACCACGCCGGAGTTCAGACCGCCGCCCAG
>LG1_KGA620_cM_15.918_R1
CTGAAGCACGCATGCACGAGATGATGCCATCGAGGGCGCTCTGGTCGGGGTCACGTACCTTCGCCGCAGCCGAGCTTTGGTCCTCTGACAGGCGTCTGCG
>LG1_KGA620_cM_15.918_R2
GCGGAGGAACTCGAGCAGCGTCGTCGACGGGTCGACGCCGGCCGCCTCGTAACGCTTGCCGTTCACGGCCAGCACCACCGTCGCTGTCGCTGCCGCCTCC
>LG1_KGA621_cM_16.484_R1
ACGACCCATGCGGGCTTTGATGAGGGCGGGTTGTCGTCGGCTGCGATCCGTCGCCTTTTCCGGGGTCGGGTCGAGTTCAGGTGGTCCTCCTCGGAATGCC
>LG1_KGA621_cM_16.484_R2
CGCAGCGGCGGCGGCGGTGCTACCACTTCGAGCTCGTAATGAGTTGCGCCGAGATGCATGCTGCGCCCTTGCTGCGACGAGGCGGGTAAATACGAGGGTT
>LG1_KGA622_cM_17.46_R1
GGCCTGCCCATGTCGGGGGTGGTTGCTATTCGAAATAACGACCGCCCCTGGGTCTCCTTTTGACGTCGGATCACAATCGAGCGGCGTGGATTCGGCAGCC
>LG1_KGA622_cM_17.46_R2
AACGCTTTGACTCGGTCGTATCCTCTCTCCAAGCCGGACGAGCGGGGGCGGCGACGGAGTTGGAGCGGCGCGGCGGCTTGGCAACGGAGCTCAACGGAGA
>LG1_KGA623_cM_18.388_R1
GATTCGACTACGCGATGGGCTTGCTCTGACAAACCCTATCGATCGACCGTAGCCCGTTGCTGTTCCTTGGCGGTGACCGATGGACAGCAGCGCCGCCGCG
>LG1_KGA623_cM_18.388_R2
GGCCGCCTGCCGGAGGAAAGGAGGCCAAGTGGGCGAGCTGCGTCGTCGTGAGGAGGACGAAGAATTTGATTAAAACAAGTGCCTGGAAAGGTTGAGCACC
>LG1_KGA624_cM_19.82_R1
ACTTCCCACAGCAGCTGTTGCAGGTTGAAAGGAACCATAAGATGAAATGGAAGGTTCATCTGGATTCCGGAATTCTGTTAGTATTTCTCGTCGATGCAAC
>LG1_KGA624_cM_19.82_R2
TGATGCTGCTTCACTGTGATTCTTTACAAAGACAAAAGGTTGCCCTTGAGGTAAAAAAACATGAATAAATATCTGTAATTGTAAGATTGTAATTGACAAA
>LG1_KGA625_cM_20.481_R1
CCTCGTGTTAGTACCGAAATTGCCCCTGCCTTCTTCAGAGCCCAAGGGACCCAGGACAGGGGAGATTGGGAGAGCCACAGCAGCAACTCGGCGACGCGGA
>LG1_KGA625_cM_20.481_R2
GCCTCACGGCAACGGCGTCCTCTCCTACGCCGCTCCTCGCTGCCGCTCAACCACCTCGCGCCCCTTGTTCCCCCGCTGCCACGACGCCATCTTCGACTTC
>LG1_KGA626_cM_23.174_R1
CGCAGCAGCAGGGGCAACAGCAGCGGTCGACGTCGGCGACGTCGTCGCCGCAGGGGCCAGGGCAAGGCCAGGGGCAGCAAGGCGCGGCGGCGGAGCAGGC
>LG1_KGA626_cM_23.174_R2
CCGCTGCGTTGCCCCCGGTGCAACTCCTCCAACACCAAGTTCTGCTACTACAACAACTACAACCTCACCCAGCCGCGCCACTTCTGCAAGANNNNNNNNN
>LG1_KGA627_cM_26.04_R1
AGACGATGCGCGGCAGGGACGTGGGTCGCGTGGCCAGAGGAGAGCAGGCGCCCAGGCCCCCGCACGAGCCCGGCAGCATCGCCGATTCCCCGCCGCCGCC
>LG1_KGA627_cM_26.04_R2
CCGCCGGAGTCCGACAAGGAGGACGACGGGCGGCCCGTGATCGAGCTGCGCACGGCGCCGACGGACTTCCGCTTCCCGACCACGAACCAGACGCGGCACT
>LG1_KGA628_cM_27.079_R1
GAGAAAAACCACAAAACTGATGTGTCACATTAAGAAGTGTGAGATGAAAGATGCCACTAAGAATGACCTACTAAACAACGATCATTTAGCTGGCAGCAAT
>LG1_KGA628_cM_27.079_R2
ACAAGCTTAAAACGCGGCCACGCTACATGACTGGCTATACAGCGGTTTAGCGCGCAAAGCGGCAGCACGGTCGAGCGATTGGCCGTCCGGCGCGGCGGCG
>LG1_KGA629_cM_28.415_R1
GTCATTCTCCTCGCCCTCCGGTTGCAGCATGAACGGCTCCAGGTCTGCGAGCGTGGCGGCGACGAGGCCGCGGTACTGGAAGTCGACGCGGATGGTGTGC
>LG1_KGA629_cM_28.415_R2
CGAACTGGGCGAGCTTCCAACCCACCTGCTGCAAGGCGTCTGTCTCGTCAGGCTGCGGTGGGCCGACGCCGGTGAGGCGGAAGGACGGGGGGCCGCCGGG
>LG1_KGA630_cM_30.031_R1
GGGATGCCGCTGCACTCCTCCAGGAACCGCGCCTCCCTCCGCAGCTCCACCTCGCGGTCGACGTCGACGTCAGGCGCGGTGAGGCGCTTGATGGCGACGA
>LG1_KGA630_cM_30.031_R2
CTTGCCGGTGACGCGGTGCCTCCCCTTCACGACGGCGCCGAAGCTGCCTGTTAGAGTCAGGATTGAACTAGCCGAATTGATTCCTCCAATCTTAGATGGG
>LG1_KGA631_cM_32.825_R1
CGGCGAGGCAAGGCTCATCAACGTCACCGGGATCTTCATCCTGCTCTACGGAGTCGCCGTCGGGTCCACCGTCGCGCTGCGCAGGGCCTTCTTGTAGTCA
>LG1_KGA631_cM_32.825_R2
TCGCTACCCGCTGGGTTGCAGCATTTGTTTGAAGTCTCTCGCTATCGCTGGGTTTCGTCGTTGATGATACGGTTGGTACTTTCGTTGTAAAAAAGTGGGA
>LG1_KGA632_cM_35.925_R1
TTTTAATATGACTCCAGAAAACGAATAAACTTTCAGAGCGACAATTCAAGCGCTAGGAACACGGACAAAGGAAAGGCTGCAGCAGTGTACCGTGGGGAAC
>LG1_KGA632_cM_35.925_R2
GGTAAAGGTTTAAGAAGATGCGCGTGGGACCCGCTGCTATCTTGAAGACAAAGCTAGTAGATGGTTGCGATTAAGTTGTCAACTGATCCTGCCCTCTGGT
>LG1_KGA633_cM_35.925_R1
TAATATGACTCCAGAAAACGAATAAACTTTCAGAGCGACAATTCAAGCGCTAGGAACACGGACAAAGGAAAGGCTGCAGCAGTGTACCGTGGGGAACGGG
>LG1_KGA633_cM_35.925_R2
AAAGGTTTAAGAAGATGCGCGTGGGACCCGCTGCTATCTTGAAGACAAAGCTAGTAGATGGTTGCGATTAAGTTGTCAACTGATCCTGCCCTCTGGTTGT
>LG1_KGA634_cM_36.731_R1
TGCAGCAGCGGTTCGATTGGGGCGAGGACTCCATTTACAACCAGGACGCCATCGAACTATCTGCCGGTCGATAAGGACCCCGAGCTCCCAGTGGCCAGTT
>LG1_KGA634_cM_36.731_R2
TATGTTCTGCTGCTTAGTTTTGAGATATAGTATCTGTATTGATGCTGTGTATAAAGATGATTTGCAAACCCAGATTGTATTGCCTGCTGCCAGGGGCTTA
>LG1_KGA635_cM_37.234_R1
TGCAGGACGCAGCGGCGGCTGGTAAGGCGGTGCTGCGCCGTAGGAGGCGGAGGCGGGGGCAGCAGTAGGTTTAGGGATGGGAACGGGAAGAGGAGGGGGG
>LG1_KGA635_cM_37.234_R2
GGGCGAGAGGAAGAGGTGCATCGCCGTCGCATTTCTCACCGCGCTCCTCCCGCGACGGCTGCTGCTCGGCGACGGCGAGCGGAATTGAACAAGAGCAGAG
>LG1_KGA636_cM_38.588_R1
TTCGGCAGCTTCGCGTCCCTCGGCGCCGCCCAGACGGAGGAGCTCGCCTACGGCCTCCTCGCCGCCGGCAAGCCCTTCCTGTGGGTGGTCAGGGAAACAA
>LG1_KGA636_cM_38.588_R2
AGAGGCGCAGCTCCCGCGCGGCCTCCTGGACGATGCGACGGCGTCGGG
>LG1_KGA637_cM_40.045_R1
TTTTCTCTCTATATCTATGATCACGATGCAGCAGCAGCACGAACTATGGGTGTCTGACGGATTCGATTCGGTTTGATTTTGCAGACGGCCAAGATGTGGG
>LG1_KGA637_cM_40.045_R2
GGAGCTGACGGAGCAGCGTCGCCGGCACGCGCGTCAGGTGGCGGTCGCCGTGGAGGCCGCGGCGGTGAAGCGGCTGCGCGCCAAGGACGAGGAGATCTCG
>LG1_KGA638_cM_41.012_R1
GTCGGAGAGCGGCGTCACGTTCGGCGGCGCGCAGGAGGCCGCGGCGGCGCCGAGGAAGCGGAAGCGCGCCGAGCAGCAGCCGCAGTTCCTCGGGCTCGAC
>LG1_KGA638_cM_41.012_R2
CGGCCGGCGTCGCGGCGCACCTGCAGCAGCAGCTGGTCGACGTCGACCGCCTCGTGCTCCAACACGTAAGTGCCCGTTCGTTCATCGTGTCATGGATCGC
>LG1_KGA639_cM_43.182_R1
CTTATTAAGCTAAGAATTCTGCAAGAGCTTTGGAGGGTTGCTGCCTTCGTCTTGGGTGGGGCTTGAATTTCCTTGATAAGACAAGGCAGCAATGATGAGT
>LG1_KGA639_cM_43.182_R2
TCAAGAGCCACGAGGGATTTGGGCAGGTCACTGCTCTGAACAAGGCTTCCAATGGCGCCGGAACCCCACTGCCGTGGTGGGCCGGCCCCCAGCTGCTGTA
>LG1_KGA640_cM_44.498_R1
TCGGTTTGATTTTGCAGACGGCCAAGATGTGGGCGGAGCTGACGGAGCAGCGTCGCCGGCACGCGCGTCAGGTGGCGGTCGCCGTGGAGGCCGCGGCGGT
>LG1_KGA640_cM_44.498_R2
AAGCGGCTGCGCGCCAAGGACGAGGAGATCTCGCGGATCGGGCGGCTCAACTGGGCGCTGGAGGAGCGGGTCAGGTCCCTGCTGGTGGAGGCGCAGGTGT
>LG1_KGA641_cM_46.994_R1
AATTAGAGAGGGCCCGCGGGGTTTCAGGCAGCGCGACCATGAAAAAAATCAAACATCGCGTGACCAGCTCGCCGGACCGGAACACCATCGGTCGCCGTGG
>LG1_KGA641_cM_46.994_R2
CAGCCACGTGCACGTTCGTAGCACATCGCGCGCGACGAGCTGCATACGGAAGGTGGGCGAGCGCTGTGGCGTTGGAGTCGGGCCACAACCATGGGCTCAA
>LG1_KGA642_cM_48.995_R1
TCCGGATCCTCGAGGCCCTTGGGCTGCTTGAGGTCGATGTCGCAGCACTTTAGGAGCACGCCGAAGAGGTGTTTCACCCCCTCTAGACACTGCAACATGC
>LG1_KGA642_cM_48.995_R2
ACCGCCTCCTCTTCTTCCAGCTACGCGCCGCAGCCAAGCATCGGCGGGAGCCGCAACTCGCACCGCCGCCTAACCCCTAACCAAGGCGCGGCAACGGAGA
>LG1_KGA643_cM_51.794_R1
TTGCTTCTCTTCTCCCGAGTCCCCACCGCAGCCGCAATACACACCGTCCGACTCCTCCGACAGCCGCCGCAGCCTCCGATTTCTGCAATGGCGTCGGCAT
>LG1_KGA643_cM_51.794_R2
CAAGGAGATGACGGGGAGAAACTCGGCGGAACATCTCACCGACGACATCATCGTGCAGATCCTGTATCGGCTGCCCGCCAAGTCGATCTGCCGCTGCAAA
>LG1_KGA644_cM_52.77_R1
AGGGGTTTGGGCTGCCCCGGGCCACCGGTTGATCTGTTTGCATGCGAAAAATAGCTTTCCTGCAGCTAAGCTGGAATAGTGCTTTTCCGTGCGACTAGCT
>LG1_KGA644_cM_52.77_R2
CTTTCGTCCTGGCTGAAAGCTGCAGCTGGCTCAATCGTAGCAGACTTCCTATTAACGTTGACTTCAGAATTAGAGCCAGGAATTTAGCAGGCACGCGCGG
>LG1_KGA645_cM_56.43_R1
GGAACATGGTCCTGCTCTGCCACGCGATCCTGCTCGTCGCCCTCAGAGACGCCGGCCTTCTCGGCACGCGCGATTGACGACGCCGCGCAGCAACCGGGGG
>LG1_KGA645_cM_56.43_R2
GCGTTCTACTCTCCGGAACGCTCACCCGCAAGCAGCGTCGTCGTGTGGCGGCCGCAGAACAGAGCAGTGACCGCGTCGCGCACCATGAACGCGGCCGGCA
>LG1_KGA646_cM_56.734_R1
AAAAATCAAACAGGAGGAAAAGCACAATCGAAACAAATTTATGCATAGGCAGCAGCAAGCAGCAGTGCAAGGCATATTGCTCCAAGCGTGCAAGCAGTAG
>LG1_KGA646_cM_56.734_R2
ATCGGTAGTAGAAGGCTAGAAGCAAAGCATCAGCAGCAAGGAGAGGAAGCGGCACACGTGCGCAAGCAAGCAAGCAGCAGGGAGCAGCGCAGCAGTACCG
>LG1_KGA647_cM_57.377_R1
ACCCAACACAACCTGCTGAATATAGATAGATACGGTACGCCCCGGAATGGCAGCAGCTGGAACCTGGGCTGTTCCTTGTACTCAGATATTTGTCCCCGTG
>LG1_KGA647_cM_57.377_R2
TTAACAGCAGCTGCTTTCGTCAAATCCCGCTTTCGTGTCGGAGCTGATCGCGCGCATGTGCCAGCACAGCGCGCAAAACGCTGCGCTCGACAGCGAAATG
>LG1_KGA648_cM_58.157_R1
AGCCAGCTGGTTGCCTGCTGTAGCTCGGCCTCGGCGGCGCGCGAGAGGCGCGGGGTGAGGTGCGAGCGCAGCCCGTCCGTGGTCACCGCGCACACCGAGG
>LG1_KGA648_cM_58.157_R2
GCCTGGTTTGACCGCGTGGCTGAAGAGGGCAGGCAGCCGTTCCGAGAGGCGGCCCTGCGGCAGCCATGAGTCGTTCCAGAAGGTTCGGCCATCACCAAGC
>LG1_KGA649_cM_59.848_R1
GCATATTGTAATTGTTAGAAAAAAGTGGCTTATGCCTCATTCTTCAGGCTGGCAGCCGCTGTCCTTAAACACAACAGCGGTTATTGCCCCTACGGGTGCT
>LG1_KGA649_cM_59.848_R2
CCAGAAAAGCTTAGTTCTTTGCTGCCGATATGATAGATATCTGGATGCACTGGTAAGTGGCGACCATATAATTGATGGTCAATGAGTCAAACAGAAGTAG
>LG1_KGA650_cM_60.819_R1
CCTACCATTCTTGTTGATTTTTCAATGCTCTTGTACCATATCTTATCGTACATGTCTACATGATGCTGCACATAATCCTACTGGATCTGCAAAGTTGACA
>LG1_KGA650_cM_60.819_R2
GCTTCGAACCTTTTTCCCGCTTGCTGTTCGCTGCAGCAATCCAGGTCTTCCTTTGATGAGTCCGTGCTCCTTTGGTTTCGAGGTCGCTCTCTCAGGATTT
>LG1_KGA651_cM_61.664_R1
CACCCCCCGCTCTCACGACCAGCAGCTAGCGAGGAGAGGAGAGAAAAAGTATCCGGCCGGCCTGCTGCTGGCGGCGGCCGCTGCCATGACGACGGCTCTT
>LG1_KGA651_cM_61.664_R2
GCGTCGCGTGCGCGGCGCTGCAGCTGGCCGTGCTCCTGGCGCTGCCGCTCGCGCTGTGGCATCTGGTGTGGCGGCCGCGCGCCGTGGCGCGGTCGTTCGC
>LG1_KGA652_cM_63.536_R1
CTTCACCGGGCTTGACCAAATAGTGAAATCCCTGAAGAAATTGGGGATCAGCAGCAGAGCGCGATCAACCCGAAGCAGGGAATCACAGCATCCGTTGACG
>LG1_KGA652_cM_63.536_R2
GCTCCACACTAGCAGCAATTTGGCAATCACCAAAATGTATCCTCAAAGCCTGCATCAGAGAAATGGAGAAGAGAAGGAGGGAGGCACACCCGCCGGGGAG
>LG1_KGA653_cM_65.944_R1
GTATATATTGCTCGTAGGATTCTAGAGCGTTGAAATTTTGAAACGCCGATAGGTAGATGGCGATTCGTTCACCGCCTCCCAGCTGCACCGTGCCCACGTC
>LG1_KGA653_cM_65.944_R2
GAACTGGAGGAGTCAAGAGGAGGTTACAGAAAGAGAACACGCCGCGTCGCCTTCACCGCTGCAACAAGAAACCAGACTTGCAAGCTTCGTCGACCGCGCG
>LG1_KGA654_cM_66.723_R1
TCCTCGCGAGCCCTGCGTTGCTGCATGAACACCCTCTAGAGCAGCAGCCCCACGCTGCACGGGACCCCTCTCCCTCTCCTCCACCGGCGTCCTACTCCAC
>LG1_KGA654_cM_66.723_R2
GCAGCGGCAAGATGAGCTATATTGTTAAAATAAACAAACTGAACTCTATGGTGCAGAAAGAGGAACAGCTAGAGGAAGGAAACAGGGGACGAGAGAGGGA
>LG1_KGA655_cM_68.524_R1
GAGGAAGAAATCAATCTAAGAGAAAATTACCACTGACCTCCAGCCGTCGTATTGCCGTTCCACTTGCGCTGCTCTGCTCCACCAAGCCGTCGAGCTTACT
>LG1_KGA655_cM_68.524_R2
CTCGCACTGCCGCCTCCTCGCGAGCCCTGCGTTGCTGCATGAACACCCTCTAGAGCAGCAGCCCCACGCTGCACGGGACCCCTCTCCCTCTCCTCCACCG
>LG1_KGA656_cM_69.201_R1
CAGAGGACGAAGAGGAGGATGGCGTGGAAGAGCAGGATCATGTTCCGCCTGGTGGCGAGCCCGGGGACGTCGACGCCGCAAAGGCAGCCGGTGGCGAGGA
>LG1_KGA656_cM_69.201_R2
GAGGAGCAGGACGGCCACGATCAGGGACAGCAGCACCAGGACCTTGCCCTTCAAGAACGTCGTCATCACCAGTCCACGCGGCGAGCTCGACGGCTTGAGC
>LG1_KGA657_cM_70.292_R1
GAATTGGCCTTGTCGCCTGTTGCAGCGTGGACACCCTCATCATGTCTTGCGCGCAGCTTGGTGGCCTGGTCCAGCATCACCTCGTCACTATTGTCGGCCC
>LG1_KGA657_cM_70.292_R2
GCGTTTGCTGCAGCGAAGCTCAGAGCCCACGGCTTCAGGGATTGCCGCAAGCTGAGCTGGGCTCGCCATCACAGTCTCCACTAGACCGACCATCACCGGC
>LG1_KGA658_cM_71.53_R1
GCCGCGCTCGCCGGCGTCGGAGGCGGCCCGGCAGAGGAAGTCCTCGAGCGTCATGGTCTGGGCCCGCGGGCAGCCGCTCTGGATGTCCCGCCACACCTCG
>LG1_KGA658_cM_71.53_R2
TGGATGTCCCGCCACACCTCGTCCGCCGTCCTCTTGCCGCCGCCGCCCACCGCCGTCGCCGCGCGGAGGAGGTCGTCCAGGTGCACGCCGTGCAGCTGCC
>LG1_KGA659_cM_71.986_R1
CGCAGAAGCTTTGCACGCTCTACAACAAGGTGCTCAGCTTAGCTAAGATTCAGTTCAGCTCTAGCAGCAAATTTCACATCGATCGATCGGGCAGTTGATT
>LG1_KGA659_cM_71.986_R2
TCAACAAACGCCGGGGTGATCTTGCTGCAGGAGATTGGTGAGGACGACCGTGAGATGAAGGTCGAGGTGAAGGTGGCCGTCGGGGACGCCAGGAGCGTCA
>LG1_KGA660_cM_73.337_R1
CCTCCCTCGCCTGCAGTCAGTCACAGCAAAACCCGTTCCTTGAGCAGAGTAATCGAAGAGCGTGTTCTACGAACAGCAGCAACAACAGAAAGGGTTCGTA
>LG1_KGA660_cM_73.337_R2
CCGTCGATGGCCATGAAGTACGATTCCCTCGCGAGCGCCTGGGCTGCGCCGATCTGCGTAACAAAAGCGGCGTGAGTCGGGTCAGTCAACATCCTCATGA
>LG1_KGA661_cM_73.799_R1
GTGTCTGGTTACATCCCGATAATGGGTGTAAACGCAGAGCAGTTACATCCCGATAATTGGTGTAACCTCTCAGTGCATTAGTCTCACATCTGCAGCGATC
>LG1_KGA661_cM_73.799_R2
ATTTCATTATTTTCTAACGTTCAGTCGTGAGTCGTGCCTGTGACAGACCCTGTGTGACATATTGTGAGACGGGACCGCAGCTGGTATGTAGGTGTTTTGG
>LG1_KGA662_cM_74.201_R1
GGCTTCGAGGTAGTCCCCCGCGCGCCCGAACAGAGCGACGATGCTGCCGCCGTTGTGCACTGGGACGCGGAAAGGGGTCCCTTCTGGCTCTGGATTCCCG
>LG1_KGA662_cM_74.201_R2
AAGGACCATGTTTGGTGCGGTTGGTGATGAAGGTAAGCGTGGTCACCACATCGCCGGGCTGCGTCCCGATGTAACCGAACGCCCCCGACACTTCCGTTAT
>LG1_KGA663_cM_74.985_R1
ACCGCCCCAACCTCGACACAACGGACGACCCTCGTGGCGTTCTCCGGCGCGCACAACGTCAGCTGCTCCGCCGCCCATCCATGATCTCGTCCTTCGCCGA
>LG1_KGA663_cM_74.985_R2
ACCGCCGCCGGCAGCATGCACGGCCCACGCGCGCGTGCTGTCCCCGGCCACCAAGCGCCTAGCTTGTTATGCGCTCGCGCTCAAGCGGATCGCCTTCTTC
>LG1_KGA664_cM_75.683_R1
ATCGGAGCTATTGTGTGTGATCATGATGGGCGCTTCCTGGCGGGACGGGCAGCCTGGCATAACAAGGCTATGAGCGCACTGGTGATGGAGGCCATGGCAT
>LG1_KGA664_cM_75.683_R2
TAGAGATGGACTGCACCTAGCGCGGCAGCTCGGTGCGATGAAGCTTTCCTTGGTGACGGACTGCTTAGAGCTGGTCAAGTTGTGGAAAACGCTGGACGAA
>LG1_KGA665_cM_76.69_R1
CATCGCGCAGAGCGGCAGTGTCGTCGTCATGTCCATCCACCAGCCCAGCTACCGCATCCTGGGCCTCCTCGACAGGCTACTCTTCCTCTCCCGGGGGCAG
>LG1_KGA665_cM_76.69_R2
CGGTGTACTACGGCCCGCCCAGCGCGCTGCCGTCCTTCTTCCTCGACTTCGGCAAGCCCATCCCGGACAACGAGAACCCGACGGAGTTCGCGCTCGACCT
>LG1_KGA666_cM_78.565_R1
TGCTGCACCCGGTGGGGCCTGAGGAGCTGCGGCAAGCATGACGAGCGTTGGGCGCGGCAGATCGCGGCGCAGGGAAGAAGGCGGCGGGTCGTCCCACCGA
>LG1_KGA666_cM_78.565_R2
GTGCGTCGCATTCCGCAGCTCCCACCGTCGGCCACCAAGGTGCGTGCTTGCCTTGTTACCGTAGTTCTTTAAATCCTTGTTTATGATCTTCCCTTGATTC
>LG1_KGA667_cM_79.967_R1
CGGGGAGACTCACGGGCTCGCAGCGCTGCATGCAGCATCCGGCCGCGCGTCTCCCTGGGTCGGTGCCACTCGGAACGGCCTCAACTCGGAAAGCAATGGT
>LG1_KGA667_cM_79.967_R2
CAGCGGCTTTCGATCCCGTTCCATAGAGGGAGTCTGACCAAGCTGACGAATGTAATGATGTGCACGTTCTAGTCCCGCCTTGCACCTAATCCTTCTTCCT
>LG1_KGA668_cM_79.98_R1
CAACCGCGAGACGCATGCAGAAGCGAAAACTAGAATGCCCTGGTGCAGCTGGTATGATCCAATTGGATTGTTCAGGAGTCGGGAAGCAGCGGAAGCTTCC
>LG1_KGA668_cM_79.98_R2
CTTATCCTCTGTTTGACTCTTGAAGGTGAACGTGGCACAGCATGAACAGATTCCCCTTCAGGTCAGCAACGGCACTGCCTACTGCAGTGCTGCCAACCTT
>LG1_KGA669_cM_80.339_R1
TTCACCTCCGCTCCAATTGGATCCTCCGACGCAACAACCACACGAATTCGGCCTCCTCCGTTCGATTCTCCAACGCAGCAGCGAAATCCTCTTCTTTTCC
>LG1_KGA669_cM_80.339_R2
CTCTCTTGCTCCACGGAGACCACCAATCTATTTGATCCTCCGACGCAGCAGCCACACATAGGTCGCTTCCTCCATTTGATTCTCGCATGGTCGTCGACGG
>LG1_KGA670_cM_81.064_R1
TCTGCGCCTCCCCTGCCTGGGGCCTCGGTGACTTGGTACGTTTTGATGAGTCGTGCGGGCAGCTGGCAGGTGGGGCCTTTTCTTTATTTTGCCACCAGTT
>LG1_KGA670_cM_81.064_R2
GGTCGTGAGCGCACGCTCGCTGCTAAGTTTCCTATATTATTAAACAACTGTTTTAGTCTTTTGCGTCCAGATTTCGTAGTGCGTGTGCACATACGACTAC
>LG1_KGA671_cM_81.271_R1
CTCCTTCACATTCAGTAACTTCACTAAAGAAAAAGGGAAAGCACTAGCACGCAGCAGAAGAAAGGAAGAAGGCATTACTAATTCCAGCACGCCGCCACTA
>LG1_KGA671_cM_81.271_R2
AAAACGCGAGCATGCATCACGAGTTAAGGCCACCGCTACCGCCGCAGCAACTCCACAAAACTGCAGTTCAGCTACATACAAGCCGCGCCACCGACACGCT
>LG1_KGA672_cM_81.637_R1
GCCTTCTTCCGCGCGGTGGCTCTAATCTTGAATGAGAAGCAGCGCCGGAATACGAGGGCCCGATCCGCGCCGACGCGTGGCCGGCGGCGGGCCGGTGCAG
>LG1_KGA672_cM_81.637_R2
TGTGGGCCGTGTGGCGCGCGGCTGCTGCTGTCACCGGCTAGTCCTTCCAGCAGACGAGCATGGTGACGCAGCGGCGCATGATGTAGAAGCGCGCCCGCTG
>LG1_KGA673_cM_81.789_R1
GCCCGCGGGATTCGCGCCTAAGCAAGAACAGAACCATCTGTCCATCAAAGCAGCTAGAGGAGCCGGAGATGGAAGCGCGGGGTAGGAGCAAAGGAGGAGC
>LG1_KGA673_cM_81.789_R2
GCTGGGATGATGCGTGTGCTTCTCTTGTCCGTGCTGCTGCTGGCGACGGCGTCGAGGTCGCGGGCGCAGCTGCAGGTTGGGTTCTACGACACACTGTGCC
>LG1_KGA674_cM_82.308_R1
AAGATAATAGAACAAGAGTCCCGTCCTCTACACTTTTAAAAAAAGTGTACGCAGCGGCCCTTGAGGTGCTCGTCCACCAGCATCCTGCCGTATTCCATCG
>LG1_KGA674_cM_82.308_R2
CTTGCTCAGCGTCACCTTCGGCGGCTCGAACACCAGCAGCGCCTCGGCCGAGTTCACCAGCTTCCTACCGACGTTTCGACGCCGACTTCCGCAACCCACC
>LG1_KGA675_cM_82.552_R1
GGGCATGCTGACCTCGTCTCCCTCGTCGGTGCCGCCCCAAACGATGACGCTGCGTCCGGTGGCGCGGTCCACCAGCCGGTAGGCGCCGGGTGTGTCCATT
>LG1_KGA675_cM_82.552_R2
GCACCTTCTCGTAACCGCGGCTCTCGTCGCCCTCTGCCGTGGCCGCCGCTGCCCAGCTCCGGCGGGAACCACCGCAGGATACATAGACGGAGCTGCGGAG
>LG1_KGA676_cM_84.553_R1
ATGTGACGATGATGTATCAGTTGCCGGCGAGAGCACGGCTGCCATTGTGGTGAATGGGGAAGACAATGCCGCCAAATCCCCGGAGGATGATGAGGCTTTC
>LG1_KGA676_cM_84.553_R2
CCACAGCGTCTCCTGCAGAGGCTGCGTCCACTTCTGGATGTGACAAGACCAGTGTAGGTAGCGGATTCAACAGTCGAAGCTGCAATGGTGGAGGTGCTGC
>LG1_KGA677_cM_85.397_R1
TGACTGGCCCGGCGGCGGCGGGGTCCTTCAGAGTGCAGCGGCGCGCAGCTCCAAGGTTCGTGGCGGGTGGCGGATCCGGCGAGGGCCTTCCGGGCGCGGT
>LG1_KGA677_cM_85.397_R2
TCGAGCATCTCCAAGGTTCGTCATGTGGGGCGGCTCCAAGGTGTCGTCTTGCTGCTCTACACGGCGCCCTTCAAACGAATCTAGGCGAAATGGGACGACA
>LG1_KGA678_cM_86.39_R1
TGGTAGACTTCGTGGATGCCATCGAACCAGCTTTTGCTGATGCTTGACGCTTGATCTTGGGGGAGGATGGAGCGGATTTGCTCTCCTGAGACTGCTGTAC
>LG1_KGA678_cM_86.39_R2
ATTGCAGCTTGCCGAGCAGCGATAGATGCTGCTCTGCGCATAACAGGCGGTGCTTGTTTTTGAGGTTGTTGTTGCTGCTGTTGCTGCAGCTGAACTTGTG
>LG1_KGA679_cM_87.369_R1
AGCGTGCAGAGGATGCAGCGCTCCGCTGCCCAACTGAGGGAGGAGCGGGAGCCGCCGCTGCAGGAGGAACGGGACGTAGTTGCAAGCCGGCCGGCGGGAA
>LG1_KGA679_cM_87.369_R2
CATGGGGAGACACGGAGGATGAGCCGGAGACGACGCAGCGGCGTGGGCAGAGCAGAACAGGCTGCCGCTGCCGGCGGTGCAAAATTTGTGGCGCCGGCGC
>LG1_KGA680_cM_89.608_R1
GATGCAAGCAGGAGCGCAAGATTGCTTCGTGGGTCTCTGACTCTCTGGGCTACCTGCGCAGCGCGTACGAGAGCCCACAGGCCTGACAGGCAATCAGTCG
>LG1_KGA680_cM_89.608_R2
AGCTCTGCTCCGCTCCACAGGTCACATGCGCCTCCTCACGGTTGGTGGCTGCCTCCGCCGTGCCTCGGGAAACCGGACGAAACGCGAGGACAAGCAGACG
>LG1_KGA681_cM_90.281_R1
GTGACGCACAACGCGCGAGATCGATCGTTGCGTCGCTAGCCGGTAGTAACATTTGCAGAATGGCATCAGCTGCAGTTCAGAGACGCGCGCGCATACGGCC
>LG1_KGA681_cM_90.281_R2
GCGGCGAAGTACGAGTGCTTAGGAGCGTATCGACAAGGTGAAGGACGGACCGTCTTGCTGCCGTAGATCTCCGCGTCAGACGACACACGACATGACCGGT
>LG1_KGA682_cM_91.813_R1
TAGGCAACAGTGACTAGTACTACTTACAATGAAGCGCGTGACGAGGAGGAAGAAGAGGAAGCCGGAGCCGAGCAGCACGCTCTCCCATCGCCACTGCAAG
>LG1_KGA682_cM_91.813_R2
CAAACCGAGCGAGCCCGTCAGAAGCAGCACTGAAGAAATTGATTATACAAGCAACCAACCAAACAAATCGATAACAATGGAATCAAAATCTCGCTCGTGT
>LG1_KGA683_cM_92.109_R1
TCTCACTGTTTTGGACGCTAGAACAATCCAGATGCAGCAGCGTGATGCATGGTCCCAAGGATCATTGCGTGCTTGTTACTCCTGGAAGCTAATCATTTAA
>LG1_KGA683_cM_92.109_R2
TACCGCCATTCTTTTATGCGAGCTGCTTAAATTATTTTCAGGAGCACAAGGCAGCACCAAAACTGTAGGACGGAAGTAGGATCGGATCACTTACTAAGAA
>LG1_KGA684_cM_92.152_R1
CCGTTGAGCGCGGCCGGCCGCTTGACACAAGCATCAATTCCGCGCAGCACCCGCGAGCATGCACACAGCACACTGCTCGATCCTGGCATATCAATCCCAG
>LG1_KGA684_cM_92.152_R2
ACAAGTTCTTGGGTGCATCTCCCGTGTTTTCGCAGCGTTCACGGTCCCTCGATCCTGATCCCCGCGCCATTGCTCAACTCGTACTAGTGCTTCTGGTGTG
>LG1_KGA685_cM_92.348_R1
CTCACTGTTTTGGACGCTAGAACAATCCAGATGCAGCAGCGTGATGCATGGTCCCAAGGATCATTGCGTGCTTGTTACTCCTGGAAGCTAATCATTTAAT
>LG1_KGA685_cM_92.348_R2
ACCGCCATTCTTTTATGCGAGCTGCTTAAATTATTTTCAGGAGCACAAGGCAGCACCAAAACTGTAGGACGGAAGTAGGATCGGATCACTTACTAAGAAT
>LG1_KGA686_cM_93.512_R1
GCGGAGGGACCCCCACCACGATTGCGGTTGCGGCGCAGCTCCAGCCGCTGCGTAGCTAAGCGCGGTACCGGTGGAGACGAAGGCGCGCTCAGAGCGAGCA
>LG1_KGA686_cM_93.512_R2
CCGTGCCTGGCCGCGCCAGCTCGAATGCGCTGCTGCTAGTGCTCGCTCTTCTACGATGCCGTGCAACAAATCGAGGACTTCGGTCCTTTTGCAGGAGCAG
>LG1_KGA687_cM_95.027_R1
GGCCTCTTTGCAGTCGACAAATCCCACACTTTCATATCATACAAAGCTACAGGCAGCTTTCACGATAGTTTGCTTCTCCACCTGGGAAGATAACCCCACA
>LG1_KGA687_cM_95.027_R2
ACCACAGGAGTTCACTCTGGGATCGTGACACTAGATTCAAGCTGCAAGCACCCTGAAGTCCTGTCTTCTATTCCTCCACAGGCTGCAAATATTAAAGAAA
>LG1_KGA688_cM_96.02_R1
GCAGGTCGGTCTTGGCACGACCGTACTGAAACTTGACGGGCGGGTCCAGGCGCAGCGACTCCAGCACCACCGACTTGGTCAGTCCCATCCTCTCGAGCGC
>LG1_KGA688_cM_96.02_R2
GGAAAAGTAACCTTGCCGCCGGCTTCGGCCACGTCGCCGCGGATCTCGGCTGCCAGCTTCTCGTGGAGCTTCCGGCCAGCGTTGGCGACGTTCGCCAGGA
>LG1_KGA689_cM_98.701_R1
GCGAACACCCTGAATCCATCGCTCCAGGTTAGCAAGCTAGCATCGAAAGGGAGAGATCCATATCGATCGAATTGATGTTCGTCGTGAACAGCAGCCTTCG
>LG1_KGA689_cM_98.701_R2
CGCCGGCCGGTTTGGTTGGTGTGAGATATGAGGCCGGCGATCGATCGATCGAGATGACAAGGGATGGTGCCTATAGTTACTTACTTGTACTTGAGGGTCT
>LG1_KGA690_cM_100.528_R1
TCACGACGTCGCCGTCTCCGGATGGACGTCGGGCGGCCTGCGGCTGCTGTTGGAAGGCTTACTTGCGCGATCCTCTGGCTCCGGGCGGTGCTCGTGCGAA
>LG1_KGA690_cM_100.528_R2
CGTCGGCCCTGCACGACGTCGTCTTCTCCGGATCGACGTCGGGCCTGCGGCTGCGGTTGCTAGGCTCGCTTGCGCGATCCTCTGGGCGGTACTGGTTGTA
>LG10_KGA413_cM_0_R1
GGGACAGGGGTCGTCGAGACATGGATAGCAACGGGCCCGGGCCAGCCGCCCGGGCAGCAATGCCGGCCGCCATGGTCAGGCTTGCAAGACCAGGAGCGCC
>LG10_KGA413_cM_0_R2
CTGTGCAGCACGACGCGTGCTGCTACTTCGGTTTGGCTTTGTTTATTCCTTGGATAGGTGATGGCTTTGATTATTAATGGGTGTAATGCTCTGTTTATTT
>LG10_KGA414_cM_0.633_R1
CAGCGGACGGTGGTGGCCTGCGATGCGATGCCGATGCGCGCACCGGTTTGGCTGGCCGCCGCAGCAGCATCGCATCTCGCAAAGCCTGGCGCGGCTGGTG
>LG10_KGA414_cM_0.633_R2
GCCCGTGCCCCCCCGCCCCCGTGCTGCGCAGCGCTGCCAAACTATCCTTCGTCCTCGTCTCCCTTTGCCGCTTCGCTCCGCGTCAAGCTTGAGCCAGTGT
>LG10_KGA415_cM_1.045_R1
CCAGTAAGTTGACTACAGAACAGACACGAGCTTCTGATGAACGTTAGCAGCAGCAGCAGCAGCAGCTCATCGTTCGTTCGCACGGACCAGGCTCCTCCTT
>LG10_KGA415_cM_1.045_R2
CCTCTGTACAGCCTCTACCGCCGGCCGCAGCGGCCGGCCTACGAGACCGAGTACCGCCGGTTCCTCGACGACGAGCTGGACGACTTCGACTCGAGCGGCT
>LG10_KGA416_cM_2.486_R1
GTAGTATTGCGGTAGTCTTTGTTTAACTGTCGACCACGGTAGATCATCGTCATCGCAAGAAAATCCATGGTCATGTATAGTAAATCCGCTGCGCGTAGTT
>LG10_KGA416_cM_2.486_R2
GATTCCCCGCCCCCTCACGGACCCTTTTCCGGCGGGCGGCTTTTTGGTCAAGCCAGGCCGCGCTGCGCGTCAATCGTGAGGTCCGTGACCAATGGAATGA
>LG10_KGA417_cM_3.804_R1
AGCCTCAGGCGTCCAAGATCGGACGCCTGAGCGCTCTGCCTGACTCAGGCAACTTTCTGAGGACTGAGGGCATAAAGCAAACACGCCCGCAGCGCGCGAT
>LG10_KGA417_cM_3.804_R2
ACGCCATGCCCCTGCTCTGCTCCCGCCCGCCCGTCGCCGCGCAGCACCGGTAGCCGCTGCTTCGCTGTCTGTACGCTCGTGTCCGCTCAACCGTTATTAC
>LG10_KGA418_cM_7.411_R1
CCCCTGTCCAGGAGTCCCGGCACGATGTAGCAGTTCGTCCTCATCACCAACTATGGGATGTTCTGGAGCAGCCTCTGGTCGACTGGTCCTCGTCATAGAA
>LG10_KGA418_cM_7.411_R2
AAGAACTTGTCGTCTTGGGTGGCGTCGTGGTTGAGATGAATGTACGCGTACACCGGCCGCTGCGCCGCCGGCACATCACCGGCGTCTGTTCTGAAAACTT
>LG10_KGA419_cM_7.817_R1
CTGTACGATATGAGCACGAGGTAGCCGCAGCCGTCGTTGGAGTCGAGGACTTGTTGCCCTGATCTCAACCGCTCTGTTGCTCGTATGTACGGCGCGGTGT
>LG10_KGA419_cM_7.817_R2
AGGGCCACACCGCTGCTGCAGAGCCTCCTGTTCCCGCAGCCGCTTGATGAGGTACGGGGACGGCAGCCGCGTCATGTTCTTGCGGTAGTACACGGATTGG
>LG10_KGA420_cM_9.134_R1
TGGCATCAGCCTCTACAACTTGCCGGAGCAGCCGCGCAGTCACGGACAACCCCGACCTCACACACCACCGGCTTCCGCGCCGCACGGCCATTCGCCGTCA
>LG10_KGA420_cM_9.134_R2
GCCACACGGCGCACAACACGCCGCCGTGCTGCCGGCCTCCACGTGACCTCAGAAGCCACCAGCCGTCGGGCCGAGTGGCCTCCATGTGACGCCGGCCACT
>LG10_KGA421_cM_9.134_R1
CAGCCGCGCAGTCACGGACAACCCCGACCTCACACACCACCGGCTTCCGCGCCGCACGGCCATTCGCCGTCATGCCACACGGCGCACAACACGCCGCCGT
>LG10_KGA421_cM_9.134_R2
CTGCCGGCCTCCACGTGACCTCAGAAGCCACCAGCCGTCGGGCCGAGTGGCCTCCATGTGACGCCGGCCACTGCACCGCCTCCCGTCAGCGACGCCGCCG
>LG10_KGA422_cM_11.068_R1
GGGACCTTCTCGTGCACCGGGTTCAGGCGCAGCAGCGCCTCGCTCTTGTGCTCCAGGTCCTCCTCCACGTACTCGTACGCCACGCCCTTCAGCGCCAGCG
>LG10_KGA422_cM_11.068_R2
GTTCCGGGCCATGGCTGCGTGCGCGCTGCCCCAGGCGCCGTACAGCTTCACCTCCTTGGGCTCCGACGACGCCGTGGCCATTGATTGAAGTTGTTGTTCT
>LG10_KGA423_cM_14.031_R1
ACAAGGAAAATGACACCCTCGGGCATCATCATCGTCGGCGCTGGCAAGTAGCCAGGGAACCTTTCACTCAAATTCCACAAGCAGCATCGGATCGGGACTA
>LG10_KGA423_cM_14.031_R2
CAGTCTTTCAGATAGCATCAGATCAACCCCGATCGCAGCTAACCTCCAGGATCCCGAGCTGCACGCGCGACCATTCAAGCCCAAGTGTGAGGAAGGAACT
>LG10_KGA424_cM_14.031_R1
GGCGCTGGCAAGTAGCCAGGGAACCTTTCACTCAAATTCCACAAGCAGCATCGGATCGGGACTATCAGTCTTTCAGATAGCATCAGATCAACCCCGATCG
>LG10_KGA424_cM_14.031_R2
AGCTAACCTCCAGGATCCCGAGCTGCACGCGCGACCATTCAAGCCCAAGTGTGAGGAAGGAACTTCGTTGTTGCCGCGCTGGCCGCGATTGCCCCACGCC
>LG10_KGA425_cM_16.414_R1
TTCTCTTTCGAGTTTCATGGCGCCGCACACGAAAGAGATTAAGCGGCGGCGAGGCGACGGTGACCACAAGACATAAGGCGGCAGCATTCAGCTCACATGC
>LG10_KGA425_cM_16.414_R2
GTCGTGCAGATCATGAGGCGGCAGCACACGCGATCGTCATGCGCTTATTGCCGCGACGGATCCCATCACTGGTGCGATGTGCGAGATTCTAATCCGCATG
>LG10_KGA426_cM_17.609_R1
AATTTTAGACTCTGTGCAACGAACACCTCCAAGTTAGAGCGGAAAATCCATGTAGTAGTGATCGGTAAGCAGCAATGCAATTTGCGGTGACAAAATACAC
>LG10_KGA426_cM_17.609_R2
TGAAAACAGCGAGCGTTGTCTTACTGTTCATGCATAGTCTAGTAGGAGCAAATACAAGTTGCTGCACGTTGTGCTATCCTAGATGACTGTGAGGTTGCAG
>LG10_KGA427_cM_18.287_R1
GGTGCATCAATGGGCCGTGGCGCGCCGCGAGCTTGGCCAGTACGCGGTGTGGTGGGAGCGTGCCTGCTAGCAAGCCCAGGCTGCCAAACACCGGCCATCC
>LG10_KGA427_cM_18.287_R2
CTTGGGCCCGACGGGAGGTTCAGCTCCTTCTTCCGCTGCCTGCGGCGGACGGAACTGAGCACAAGGACCATCAGGGTGATCATTAGTGCCAAAGCCATAG
>LG10_KGA428_cM_18.287_R1
GGCCGTGGCGCGCCGCGAGCTTGGCCAGTACGCGGTGTGGTGGGAGCGTGCCTGCTAGCAAGCCCAGGCTGCCAAACACCGGCCATCCTCTTGGGCCCGA
>LG10_KGA428_cM_18.287_R2
GGGAGGTTCAGCTCCTTCTTCCGCTGCCTGCGGCGGACGGAACTGAGCACAAGGACCATCAGGGTGATCATTAGTGCCAAAGCCATAGACAGTGCTAGCG
>LG10_KGA429_cM_21.365_R1
GGCCGCCTCGCCATCGTCGACGCCAAGAACGCCACCGTGTGGACGTCCTCGGCGGCGCCGCCGACGAGGGAGGTCACCAGCAGCCGCGCGGTGGCCGCGC
>LG10_KGA429_cM_21.365_R2
GCTCGAGGACTCCGGCAACCTCGTCGTGGCGAGCCCCGACGGGGGCGTGGCGTGGCAGAGCTTCGACTACCCGACGGACACGCTGCTGCCCGGGATGAAG
>LG10_KGA430_cM_22.496_R1
GCAGCCAAAGAAGTGTTGAGAAGTCAATGTCACCCTTTGGCCCTCCAACTAGGCTTGCTGATCCTTAATGCAGAATTAGGCTTCAACTGCCGGCACACAA
>LG10_KGA430_cM_22.496_R2
GGAGCCAAAGCTGCACAATCCCTGTAACATATGATCGAATTTAAGCAATACCTCAAATTGTAATGTGGCTGGCCTAAAATAACATATCCAACAGAAAGTA
>LG10_KGA431_cM_23.227_R1
TAAACAGCTACATGCACCACTCGATGCAGAGGCTGGAATATTGAAATATATTTCCTTTTCTAAAAATTTGGAGTTGGACTCCTCGGCGGCTTGCAGCCAC
>LG10_KGA431_cM_23.227_R2
AGGAACAAGGAAGAAAGCTAGGCTTTCCGAACGGAGGCAGAGGTCGGCAAGGTGGAGCTGCATCGGCGGGCGGCGGCAGGAAGGGAGTGCGATCTATCAG
>LG10_KGA432_cM_25.152_R1
ATGGCTCTGCAATGAGTGTTCCACCACGACATCATGCTCAGCCTCAACGCGCACCCGTCGTCCATCACCCAATGATGACGCGGTCACGCTGCGGCATATT
>LG10_KGA432_cM_25.152_R2
AAGCCCAATCTGAAGTACGCCAACACAGCCACTGCAGCAACGGTCTCTCCACTTCCGTCCTCCGTTCGTGCGGCACTTCGTGATCCACACCGGCGCGAGG
>LG10_KGA433_cM_25.961_R1
AACAAGCAGGCTTAGAAGGTCTAACCGTTGGAGACATCCACCCCAGGTAGGTACCCAGCGCAGTGAGCCCCAGCAGCAGCAGGAGCGAAAGCAAACCTGC
>LG10_KGA433_cM_25.961_R2
GGAAACGCACATCAAAGTGGGTCAGGAAAATAACACCGAGCAATGCAGCGGTCTGCCCCAAGAATTCAGGGATCGTCCCCGGGGGCAGCATGGTATGGGC
>LG10_KGA434_cM_26.527_R1
CAAGGATGTCCGCAAATTGCTCCGTCGCCACCGGCCGCCGGGCTGCCTGGCTCTGATGCCGACCAATGGGGGCCGAGGCAGGGGTTCGGCTGGCAGCGTT
>LG10_KGA434_cM_26.527_R2
AAGCGGCTATGGTAGGGCACAAGCAACGCGGCGGTGATCTGGCGGCTAAGGGGAGCAGGCGTCTGGCTGCACGAGGCATTGTGCACACTAGTCACAGCCA
>LG10_KGA435_cM_27.079_R1
ACCGGCCGCCGGGCTGCCTGGCTCTGATGCCGACCAATGGGGGCCGAGGCAGGGGTTCGGCTGGCAGCGTTGAAGCGGCTATGGTAGGGCACAAGCAACG
>LG10_KGA435_cM_27.079_R2
GGCGGTGATCTGGCGGCTAAGGGGAGCAGGCGTCTGGCTGCACGAGGCATTGTGCACACTAGTCACAGCCATGGAGCAACATCTTTGGCGAGTGCAAAAA
>LG10_KGA436_cM_27.663_R1
GGGCTGCCTGGCTCTGATGCCGACCAATGGGGGCCGAGGCAGGGGTTCGGCTGGCAGCGTTGAAGCGGCTATGGTAGGGCACAAGCAACGCGGCGGTGAT
>LG10_KGA436_cM_27.663_R2
TGGCGGCTAAGGGGAGCAGGCGTCTGGCTGCACGAGGCATTGTGCACACTAGTCACAGCCATGGAGCAACATCTTTGGCGAGTGCAAAAAAAAAGAACAC
>LG10_KGA437_cM_28.165_R1
GCCTTTGCCAAAGCACGGCCGGCCGATAGCCGTACCACATTTGGCGCTGTGAGCCCGACAACGCAAGGACCATTTGAGGCAGTGCAGCCACTGCGCGAGG
>LG10_KGA437_cM_28.165_R2
CGAGCTCCAGCACGAACATCCTTACTTCCCAAGCTGCATCGGTGCTGTCCTCCACAATTCTCAACGGCCAGTACTTCTTTCTTGTCGCGGCCCAAGGAGG
>LG10_KGA438_cM_28.228_R1
GCAAAAAAAAAGGTTGCCCGCGGAAGTGGATTCATCGCCATCATCGACTAGTCCCCGCCAAAATGAGATGCGCGGCGGAAGACTTGCAGCGGATCAAGGC
>LG10_KGA438_cM_28.228_R2
GCCAGCGTGTCATGCCTCATTACAACAGACACGCTGCGATGATTTCATCTGAGCACGAGCCAGCCTGTCCTCTAATGAGGCATGAACAGGTTTCTCTTCC
>LG10_KGA439_cM_28.393_R1
CAGAGGTCTCATCATTCCTGCGGCTCATCCCATTAGATACACCTCTATCAGCAGCTCGCGTCGCAAATGGAGGAACATATGGTCCCTTAACAGAACCATC
>LG10_KGA439_cM_28.393_R2
GGTGCTGCAAGGCCATCGGTAGCAGGAGGACGGTCCAGAAAAGCTTTGGTCCGAAGTGCAAGACCCTTGCAGGTACACTCTGAGGTCCACTGGTCACCCT
>LG10_KGA440_cM_28.815_R1
CTGCGACGGAGCGCGGGGCGACTCGCCGGAGCGCGTCGGTGGAGGGGGACGCCCGGGTTCCGGCGGCGACGCAGCAGAGGAGCAGGAGGAGGTGCGACGG
>LG10_KGA440_cM_28.815_R2
GCAGGCACCCCTGGGCGCGCCATATCCGCTGCTGAGTCGGGACTCGGGAGTCCGGGGAGTTGGGAGTTGGATGGACCCGACCACGACTTTCGGACGGGAC
>LG10_KGA441_cM_29.326_R1
CATGGGCATGGCCCCCCGCGCCAAAAGCTCATCGGCCACGGCGCAGCAGTATAATACTGCATGAGTGCGCCTGGTGCTGCTCGCAATGCTTCTGCTGCTG
>LG10_KGA441_cM_29.326_R2
TTCGAGTCGACTCGATCCCCTGCTGTGCCGTTCTGGACCCCACTACTGAGAGCCAATCGCAGCCGTGCTCGGTCCGTGCGCTCGTCGCCGGGCAGCAGCC
>LG10_KGA442_cM_29.953_R1
GCGGAGCAGCTGTCGCCGAAGCCGGTGTACAGCATCAGACGCGTCTTCCGCTGCGCCCACGCCTCGTCGCCGGGGCGGAGCACGGTCACCGTGATGTAGC
>LG10_KGA442_cM_29.953_R2
GTCGTACTTGCTGCAGACGTAGTCCGCCACGGCGTACAGGACGACGGCGCCTTTGGAGCAGACGACGCCGCTGCTTTCCTTGACGTACTCTAGCATCTTC
>LG10_KGA443_cM_30.27_R1
ACTAGTCGGACCTTCTGGTCAGCTCTGCAGCACTACACGTCACGTGCATGGTGGAGATGTTGGGGCGAGCTGGGGAGGTGGAGGAGGCCGAGAGGTTGCC
>LG10_KGA443_cM_30.27_R2
GCAGGGATGGAGGTGCGGCCCGACAGGGTCATCGGCGCGGCGTTGCTTGCTGCCTGCCGAGTGCATGGTCGTGTCGACGTCGCCGTGAGGGCGTCTGCTC
>LG10_KGA444_cM_30.833_R1
GAGACCGCGGGAACCCGCGCGCGCTTGGCCATCTGGCACCCAGCAGCGGCCGCGCTTCGCCTGGCCTTGTCGCTCTCGGTCTCGCGCGGGCGCGCCTTCA
>LG10_KGA444_cM_30.833_R2
GGGCATCGCGCCCGCAGCCGCCGGCGACGGCAAGGTGGTCGGTCCGCCTGCGGTCTCCTTCCCAGCAGCAGCAGTAGTAGAACGTTCTCATGGATTCACA
>LG10_KGA445_cM_31.894_R1
GTGCCGGACGCCGCCGGCGTCGGGGAGTTCTGGCCGATGACGTCGTCGTCGTTCCGCGCCGCGGCCGCGCCGGAGGAGCTGCCGGGCATCGTCGACGTGG
>LG10_KGA445_cM_31.894_R2
CGGCTGGACTGGCACGGCCGTTGCTGACGGCGGCTGCGGACGCCTCGGCCACGCCTGGAACGGGGAGGAGATCGACCTGTCGCTCAAGCTCTGAGATGGA
>LG10_KGA446_cM_31.894_R1
GACGCCGCCGGCGTCGGGGAGTTCTGGCCGATGACGTCGTCGTCGTTCCGCGCCGCGGCCGCGCCGGAGGAGCTGCCGGGCATCGTCGACGTGGACGGCT
>LG10_KGA446_cM_31.894_R2
GACTGGCACGGCCGTTGCTGACGGCGGCTGCGGACGCCTCGGCCACGCCTGGAACGGGGAGGAGATCGACCTGTCGCTCAAGCTCTGAGATGGATGCTCA
>LG10_KGA447_cM_31.894_R1
CGCCGCCGGCGTCGGGGAGTTCTGGCCGATGACGTCGTCGTCGTTCCGCGCCGCGGCCGCGCCGGAGGAGCTGCCGGGCATCGTCGACGTGGACGGCTGG
>LG10_KGA447_cM_31.894_R2
CTGGCACGGCCGTTGCTGACGGCGGCTGCGGACGCCTCGGCCACGCCTGGAACGGGGAGGAGATCGACCTGTCGCTCAAGCTCTGAGATGGATGCTCACG
>LG10_KGA448_cM_33.472_R1
TGAGCTGGGAGATGTTGTACCATATGTCGAGGTAAAGCTTGGCCAGGGTGGAATTTTTTAGGGAGAAGAAGACAAAGGCGAAGCAGCCGCCATCGGATAT
>LG10_KGA448_cM_33.472_R2
ATGGTGGCGCCAGGGGAGAACGGCTTGCCGATGACAAGCCGGTCGTCGGCTGCACACGGCGGCAACAGGAGGAGGAGGAGAAGCAAAGAGGCGTACCTGA
>LG10_KGA449_cM_33.904_R1
GGTAAAGCTTGGCCAGGGTGGAATTTTTTAGGGAGAAGAAGACAAAGGCGAAGCAGCCGCCATCGGATATGATGGTGGCGCCAGGGGAGAACGGCTTGCC
>LG10_KGA449_cM_33.904_R2
ATGACAAGCCGGTCGTCGGCTGCACACGGCGGCAACAGGAGGAGGAGGAGAAGCAAAGAGGCGTACCTGATGATAGGTGACCAAGCCATCAAACACCTTT
>LG10_KGA450_cM_35.156_R1
TCGTCGTTCCCCACCGGCCGGAGAAGACAGCAGCATTTCCAATTCCATCAGCAGCAGAGATGACAAGCCGGTTCGCGATCGACGGCCTATCGAACATGGA
>LG10_KGA450_cM_35.156_R2
CACACCGAGCGAGCGGGTGCCGGCCGGCGAAAGCGAAAAGCAGCTGGGGGAAAGGAGCGAGTGCGGCGTGCCGGGGCGAGGAAGGGAATCTGATGATGAT
>LG10_KGA451_cM_35.62_R1
TACAGGGCAAGAGTACTCTGTGCAGTAATTGACTCTCCTACTCTGTCGTGGTAGTAGCAGTATGTGCGCAGCGTAGGCGCAGTAGAGCTAGTAGGTGCTC
>LG10_KGA451_cM_35.62_R2
GTCCAGGGGGAAACAAGCAGTGAGGCTCGAGTCCTTCCGCTGCCCCGAAGAAAGCGAGGGATCAGCGACAGGGAAGCAGAACAACGGAAATTGCACACTT
>LG10_KGA452_cM_36.945_R1
AGCGAGCACGGCAGCCCGCGCCAACCCAAAACGCCGAGCCGTCTCCCGTCCCCGCACGCCCTGAACCAAAACCAAAAAAAGCTCCAGCCGCGCGACCGTT
>LG10_KGA452_cM_36.945_R2
GAAGCAGCGGAATTTCCCACGCTGCCCCCGGTCTGGAGCGAGGAGCGTGACGTGGAGGATAAAGGCAGGGGCGGTTCGGGGACTCGGGGAGCCCCCCGCC
>LG10_KGA453_cM_37.928_R1
ACGCGAGGGTGGTGGGGCCCGTGCACTCCCAGTCGGAGCCGTCGCCGCGCTCCGCCTCCCGCGCGTTCACCGGCCGCAGCCGCACGGACACCACGATCCG
>LG10_KGA453_cM_37.928_R2
TCCTCCCCCGCCATCGCCGCGCGCGGAGTGGCGGTGGTGGTCCTCGTCGTGCGCTCGCCTAGCTAGCGAGCGAGCTCCCTGACTCGCGCTGCAGCAGCTG
>LG10_KGA454_cM_38.126_R1
ACTCGCATGAAAAGAAACTCTCCTACGTGGCAGCCCAGTGAATGCTGTACCAACCTGCCGCCGCTGCAGCATCCCCCGCTCCTCCTCCCAGCCGTCCGGC
>LG10_KGA454_cM_38.126_R2
CGGTCCCCTGCCGCCGCAGCTCACCGACGGCAAGGCTCGCTCGCTCAGCAATTTGACCAGTACTTGAAGCAGGTCACGCCTCCGTATCAGTTTAAAGTTG
>LG10_KGA455_cM_40.305_R1
GCGCACGTTGCGCCGCTTCGGCGGGCGCGACGCCTCCGGGTCCACCAGCAGCTGGTCATCCACCGGCTGCAGCGCCGCGATGTGGAAGATCACCTCCCGC
>LG10_KGA455_cM_40.305_R2
TCGCGTCCGCCGCCGACGACGACGACGGCGAGGACGAGCCGGAACCCAGCAGCAGCGCGGCGTCGACGGCAACGGCGCCCGGGGACAGCGCGTAGAAGTC
>LG10_KGA456_cM_42.337_R1
AGAAAGGTCATACGCGTGCTTAGTTTCTCTTCTGATCGAGATGCACACAATGCAGCAGGCGTTGCAGAATGAAAGGGGCGTCCGTTTCGTGTCGCTCTCC
>LG10_KGA456_cM_42.337_R2
TCTTCCCAGCAGGCCAGCAGCCATGCAAAACGCCCTGGCATCGGCAGGGCAGCGTCGTCACCAGGATTATATTCCAAACGCTTTCCGTTCCAAGTCGCTC
>LG10_KGA457_cM_42.337_R1
GCGTGCTTAGTTTCTCTTCTGATCGAGATGCACACAATGCAGCAGGCGTTGCAGAATGAAAGGGGCGTCCGTTTCGTGTCGCTCTCCTTCTTCCCAGCAG
>LG10_KGA457_cM_42.337_R2
CCAGCAGCCATGCAAAACGCCCTGGCATCGGCAGGGCAGCGTCGTCACCAGGATTATATTCCAAACGCTTTCCGTTCCAAGTCGCTCTCGCCATTTCAAT
>LG10_KGA458_cM_43.461_R1
AATCCCCTGCTACTCTAGCTCCCGTGTGCGGTTCAGTAGTTCAACGCAATGCCTCGCGTCCTCGGCTTCGTGTCCAGCGGCGGCGCGGCGGCGGCCACCT
>LG10_KGA458_cM_43.461_R2
CGGTGACTGGCTCGCGCTGCTCGGCGCGGCCGTGGCCTCGGCCTGGCTCGTGTCGCTGCTCGTCCTCCTCTGCGGCAACAGCGCGCAGAAGAAGGCGAAG
>LG10_KGA459_cM_46.025_R1
CCTCGTGCGGCAGGCCGGCAGCCGTCAGGCACACCGGCCGGACGAGCCCGGCGTCGCGTGCGTGAGGCCGCAGTGTACGTAAGTCTCGTCGTTACTTGTA
>LG10_KGA459_cM_46.025_R2
TACGAGGGCGTCGTAGCAACCGGCAGCACGCGTCTCGGTCGTCGGCTCGACCGTGCAGTGCAGTCCAGTGCAGTAACGTGGCGAAGCTGCACGATCGACC
>LG10_KGA460_cM_47.346_R1
TTCGACCTCATCCACCGCCGCGTCCGTCTGCTGCTGCCTCATCGACTTCGACCCCTCCGCGCTGGGCCGCGAGATCCGCGTCCTTGCGTGGAACTACCTC
>LG10_KGA460_cM_47.346_R2
CCTCCCTCCGCCTCCATGGCGCTGCCGGCGTGCTCGAGGTGGTCCGCTGGTGCCTCGTGGAGGAGCCTGCGCCGGCACCAAAACCTGCCTTCCTGGCAAC
>LG10_KGA461_cM_50.014_R1
TATTTTTTTCGTATTATGGTAGTACATATAGATAGTTTGTGAGAGCATGTGCAGCTGGATAGCCAACAAAGAGTGAAAAGATGGTCCATGGGGGCAAAAC
>LG10_KGA461_cM_50.014_R2
CCATCTGCTTACGCACCAGGGCGTTGAAAGATTACGCTGCCCTTTCTTCTCGCCTGGTGGGCAAAATGAGTGGAGCTCGGAAAATCCAGGTATATGCTGT
>LG10_KGA462_cM_50.7_R1
CGCGGGCGGTGCGGCGGCGATGAGCTTTAGGTGGCGTCGAGGGTTCTGGCTGCGTCGGCGGTCAAGAGCAGCGGCAAGATGCAGTGGCCGCTCAGGTCGG
>LG10_KGA462_cM_50.7_R2
CTTGAAGATGCTTGAGCCGGTCGGGGTCCGGGTCGTCTTCCTCTGTGGCGAGCAGCAGCCGGTTGCCGTCCTGGAGGCAGTTCGGAAGGCGCGGCGGAGA
>LG10_KGA463_cM_51.289_R1
AGCACCTCCTCTGAACTGTAGAGCTAAGCCGATGAGGAAGAAATCAACCTCTTGTACCAGCAGCAAAGAATCCCATGGAGTAGGTGCGGAGGGAGCAGGA
>LG10_KGA463_cM_51.289_R2
AGGCAGAAAACAGATCGACCTGCTGCGCGCAAACAAAACCTGCGAATCGACAAGAGATGGTGCGCAGCACCGCGACGATCTCAACAAATCCCATCACAGC
>LG10_KGA464_cM_51.873_R1
GCGCTCACCGATTTGTTGCCTGACATTTCCGACATCTTTGCCGCCTCCAAAGCTGCCGAGTCGATATACGTGCAGGCTGCAGAGATCAGGTCGCGTCTGG
>LG10_KGA464_cM_51.873_R2
GGACGCCGTGCGTGGGATACTCTCCGAGTTTGAGAGCCGAGTGCTGCACGACCCTTCCAAGACACCGGTTCCCGGCGGCACCATCCACCCGCTCACACGC
>LG10_KGA465_cM_52.911_R1
TGGTCGCGAAGCAGATGGCCGGGCTCGTAGGCTCCTTCGCGCTGCGCCACGGCGCCGCCATCCCGGAGCCCGAGGCCGGTCGCGCCGCCGCCGTCGTGGA
>LG10_KGA465_cM_52.911_R2
GACGAGGCCTTCGCCGCCGCCGCTGCGTACGCCGCCGGCAAGGACCTGGCTACCGAGGAAGAGCGGTTCGAGGTCTTCCGGACGTACGTCAAGGAGCTGT
>LG10_KGA466_cM_53.205_R1
CGCCGCGTTGTTTCGAGGTTCACAACCGTTTTTCCGGCCGTCAAAAAAATTGTTCCGAGAATTTGTTTTGGGCTGTGCCGGAGCAGCAACATACAGTGGT
>LG10_KGA466_cM_53.205_R2
GAGGTGGATCTCCACCTGCGCGGCAGCGGCGACTGGACGAGCGGCGGCGGTTGATGGGCCGCACTACACGCGCCACGCCTAAATATCGTCGCTATCAGTT
>LG10_KGA467_cM_53.261_R1
GAGGTTCACAACCGTTTTTCCGGCCGTCAAAAAAATTGTTCCGAGAATTTGTTTTGGGCTGTGCCGGAGCAGCAACATACAGTGGTGGAGGTGGATCTCC
>LG10_KGA467_cM_53.261_R2
CCTGCGCGGCAGCGGCGACTGGACGAGCGGCGGCGGTTGATGGGCCGCACTACACGCGCCACGCCTAAATATCGTCGCTATCAGTTCAAAAAAAAAATAT
>LG10_KGA468_cM_53.317_R1
GCCGTCACGCGCCGCGTTGTTTCGAGGTTCACAACCGTTTTTCCGGCCGTCAAAAAAATTGTTCCGAGAATTTGTTTTGGGCTGTGCCGGAGCAGCAACA
>LG10_KGA468_cM_53.317_R2
ACAGTGGTGGAGGTGGATCTCCACCTGCGCGGCAGCGGCGACTGGACGAGCGGCGGCGGTTGATGGGCCGCACTACACGCGCCACGCCTAAATATCGTCG
>LG10_KGA469_cM_53.495_R1
GAGGAAACGTGCGAATTTGAACGCGGGGCAGCTTGGTGCGCGGCAGTACGGACCTGCTGAGCGCGAACTCTGCCGCGACGCTCGGCGGCGGCCTTATCCG
>LG10_KGA469_cM_53.495_R2
GGCAGCCGCCAGCGATGCCTCCAGCTCCCGGACCCGTGCGGCCAGGCGGCCGCATTTGCGCTTGTAGAGCAGGCCTGCGGGGTAGGTACGTTGGTGAGTT
>LG10_KGA470_cM_53.559_R1
CGAGAGTGAGAGGGAGGAGTTGAGATAAGGCTAAGGCGGCGGGGGATTTTTTTTTATTATTTTCGTGGGCAGCGGCGACGTAGCGGGTGGATGACATCAG
>LG10_KGA470_cM_53.559_R2
CATGCCCGCCACCACAAGATGGGCACTCTGATGACATCGGCATGCCCGCCACGGCTATTTGCTACAGTATTCGGTGCAAAGCTGCAGTGACGGATGAAGC
>LG10_KGA471_cM_53.721_R1
CTTTTACGAAGGAAGGATGAGGAACGCCTTTCGATCCTCGAGGCGTCCGCCGCGCACGCAGCGCTCGTGCTCGTGTGATGGGGAGAGGGCGGCGCGCCGA
>LG10_KGA471_cM_53.721_R2
CGGCCGGCCGTGCATATCCTGCGACCGGTCGCCCTCGCCCTCTGCTGCTGCTACGGCGAGGATAGCTCATTGACAACACGTTCCTTGGACTCGTGCGTCG
>LG10_KGA472_cM_53.804_R1
AAACGCGCCGCCCAGGATGCCCAATACTACATGAGAGCAAGTATTATAACCGGCTACTTAGCCGGCGAAATCCTACGGCCAGGAGAGAGAAGGCAGCGGA
>LG10_KGA472_cM_53.804_R2
CGCTCGCAAAACACCTGCTCGAACAGACGGATTCGCACGGCGCATGCTGCAATTGGCTGAGCATACGCTGTAATTGGCTGAGCGTACTGCTCGGCAGTAA
>LG10_KGA473_cM_54.046_R1
CTCATACAGCTGATAGCTCCCACGCCGTGGTTGGCTGCATTGCATGTTACCCCAATCGGTTGTTGTGCAATGCGTCGCAAGAACCTGGAAATTTCGTGTC
>LG10_KGA473_cM_54.046_R2
GCGCAGCGTGGAGGCATGCGAGAAAACTTCGACCCGGAGGCAGCCAGCCGCGTGTCGGCCGCGTACGCGAGTGTGCGACGGGCAGAGGAGCCGTGGTTGG
>LG10_KGA474_cM_54.307_R1
CATCGACGGCACAGTGCAGATGGTGGCCAGCGCCGGCAGCGGGAGCGGCACACGGTAGGGCCGCTTGAGGTCAGGCCGCCTGGCGCGGAGCCATAGGAAC
>LG10_KGA474_cM_54.307_R2
CCGCGAACTCGAGCAGCGTGCCGAGGCTGTAGAGGAAGTTGGCGGTGGCGACGACGTCGTCGAAGCTGAGGGGGGAGATGGCTAGAATGACGGCGGTGGA
>LG10_KGA475_cM_54.962_R1
CGAATCCTAAAGCAGGCATGGGGGCCCTGGCTCGACAAAGAAAAGCGCCGGAAAGGCACGCGGCATCCTCCGCTCTGCTCGAGTTTGGCTGCGCCGTCCA
>LG10_KGA475_cM_54.962_R2
GTCTGTCTCGAGCGCAACCACCGGGTGATCGGCGACCGACCGGTCAATCGATGCGTGTCGCAGCAACAGCCTGCCGCCGTGGAACTCCTGGTTTATGGCC
>LG10_KGA476_cM_57.346_R1
TGCCCATCGTGGTTGCGCCGCCAAACGAAAGAAAGGTCGAGTCCACCGCCACCGCGACGAGTGCAGCCAGTCGCATCGCCGAAACAGGCTGCGTGGTGCC
>LG10_KGA476_cM_57.346_R2
GTCATGGATGCGCCATCATACGGCAACCATACTGAGATACGATCCACCGCCGCAGCGACCCGGCAACATCTCACCAGATTGGTGGGATCCCGCCCTCGCC
>LG10_KGA477_cM_58.208_R1
TGCTCCCGCCCTGGCTCGGCGCCGCCGCGCCGTTCGCCGACCCGGCGGCCTTCGGCGCCGGGTACGACGTCTTCGGCGGGCTCGCTGCGGGCCTCGCGCA
>LG10_KGA477_cM_58.208_R2
GGCGGCGTGTTCGGCTTCGGCTTCGACGCGATGCAACAGCAGCAGCCGCAGCACCAAAGGCAGCAGATGGCGGAGGGGAGCGGCAAGGCGGTGGTGTCGG
>LG10_KGA478_cM_59.095_R1
CTCGAGGAAGAGCTCCGTGAACTCGGCGCGCCGCGACGGCGGGCACAGGTCGGGGTGGTACCGCAGCGCCAGACGCCGGTACGCGCGCTTGATCTCCTCT
>LG10_KGA478_cM_59.095_R2
CGCCCACGGCCGCCGAGTGCTCCAGCGACAGCACCTTGTAGTAATCTTTCCTGCTGCTCCCGGAACACGAACTCGCCCTGCCCGACGACGTCGCCACGGC
>LG10_KGA479_cM_59.769_R1
GCCTCGGCATCCGCTGCGGCGACCGGTACGCGGTCTTGCCGCGGCACGCGCCTCCTCCTTCCCCCACGCCGCCGCCGCCGCACGTCAGGACCTCGAACAC
>LG10_KGA479_cM_59.769_R2
TTCCGCCGCAGCGCGGCCGCCGAGAAGACCGGCCAGAGCCGGAACCCGCCGGCGTCGGCGTGCCTCGCCACCATTGCTGCTGATGCCTGCCTCCTTCCGT
>LG10_KGA480_cM_61.205_R1
CCATCGCCATCGCGGTGGCCCGCGAGGCCCAGCTCCTCGGCGAGCTCGTGCTCCATTAGCTCGCGCAGCAGCGCTCGGCCGGCGGCGGTCTGATCCTTGC
>LG10_KGA480_cM_61.205_R2
GACAGATGACGGCAGCGACGCGAGGGACGGCCGCGCCAGGTCTGATGCGATGCACAGGAGCAGCAGGCAGGCGGCGGACATCTTCAGAGCAGCAGCAGAA
>LG10_KGA481_cM_61.577_R1
GTATCGCTCCTCCCTGCCGGCGTTGGTGCTGCCGTTGCCGTAGACGTTGGTCTGCACCCGCCACTCGCGCCCCCGCACGTTGCCCAGGAACTCGAAGTCC
>LG10_KGA481_cM_61.577_R2
GCTCGTCGTGCGTCTTCTCGTACACGTCCCCGTTCGACAGCTGCGGTAGAAACAATCGAAAGCTGTGCTGTTAGTTTCAAGCATCGGATGGGTGACTTGC
>LG10_KGA482_cM_62.938_R1
GCCGTTCTGCGCCGTAAGTGAAGCAGCGGCGGCAGACACCACCTCCACCTTATTCTGCCCTTGCTGAGGGAGGGCGCCGTTCTGAGCCGCAGGTGGGACA
>LG10_KGA482_cM_62.938_R2
CTGCGGGAACGACCGCCACCTCCACCTTATCCTTCCCCTGCTGATGCAGGGCGGCGTTCTGAGCCGCAGGTGGCACTGCCGCGGGAGCGACCGCCACCTC
>LG10_KGA483_cM_63.504_R1
CATGCGCACCGACAGGCCGCCCGTGCGGAACAGCTGCGCCGCCTCGAACCGGTCGCCGCACAGCACGAACAGGCTCACCGGCGCGCCCGCTACGCCGTCG
>LG10_KGA483_cM_63.504_R2
CGGCGAGGAGCTCCGTGTCCACGCCCGTGCGGTACTCCTGCGTCCGCCCCACGCGCAGCGCCGGCCGGCCCGCCGCTCCTCCGGCTGCTCTGTCCCGGGA
>LG10_KGA484_cM_63.504_R1
CCGACAGGCCGCCCGTGCGGAACAGCTGCGCCGCCTCGAACCGGTCGCCGCACAGCACGAACAGGCTCACCGGCGCGCCCGCTACGCCGTCGACGGCGAG
>LG10_KGA484_cM_63.504_R2
AGCTCCGTGTCCACGCCCGTGCGGTACTCCTGCGTCCGCCCCACGCGCAGCGCCGGCCGGCCCGCCGCTCCTCCGGCTGCTCTGTCCCGGGACGCTGCCA
>LG10_KGA485_cM_64.582_R1
CGTCGATGGCGTCGAACAGAGCCACGCGGCAGTACACCAGGAACGCGATCAGGCTGTTGATGAGCACGGCGTCGCTGCCGCTCTCGTCGCCGGCGGCGGT
>LG10_KGA485_cM_64.582_R2
CCGTCAACCCGCGTGCGCAGCTCGTCCTCCAGGAAGGCGATCTCCTCGGAGCAGTCCGCCCAGCTCCGCACCCCGACGCGGTCGAGCACCCGCCTAGCGT
>LG10_KGA486_cM_65.52_R1
ACCGCGACGAGTGCAGCCAGTCGCATCGCCGAAACAGGCTGCGTGGTGCCCGTCATGGATGCGCCATCATACGGCAACCATACTGAGATACGATCCACCG
>LG10_KGA486_cM_65.52_R2
CGCAGCGACCCGGCAACATCTCACCAGATTGGTGGGATCCCGCCCTCGCCCGCATCGAACGACGGCTACCTTCGTCGCATGGTCTCCGAAGCGCACTTCC
>LG10_KGA487_cM_66.189_R1
TCTTCCTCGCCTGCCCACGGTTGGTTGCCTTCTGGGGAGCAGCAGGTATCTCAGACACCACTTTGGCAGAGCTTCAAACGATTGAGCAGCTATGGGATCT
>LG10_KGA487_cM_66.189_R2
ACTCATGCGCCCTGGGCACCCTTGCCCGCCAAGGTAAGAAGCAGTATCATCACGGCAGCTCTATGGAATATCTGGAAGAGTCGAAATGCAGAAGTTTTTG
>LG10_KGA488_cM_66.189_R1
CTTCCTCGCCTGCCCACGGTTGGTTGCCTTCTGGGGAGCAGCAGGTATCTCAGACACCACTTTGGCAGAGCTTCAAACGATTGAGCAGCTATGGGATCTC
>LG10_KGA488_cM_66.189_R2
CTCATGCGCCCTGGGCACCCTTGCCCGCCAAGGTAAGAAGCAGTATCATCACGGCAGCTCTATGGAATATCTGGAAGAGTCGAAATGCAGAAGTTTTTGA
>LG10_KGA489_cM_66.189_R1
TTCCTCGCCTGCCCACGGTTGGTTGCCTTCTGGGGAGCAGCAGGTATCTCAGACACCACTTTGGCAGAGCTTCAAACGATTGAGCAGCTATGGGATCTCA
>LG10_KGA489_cM_66.189_R2
TCATGCGCCCTGGGCACCCTTGCCCGCCAAGGTAAGAAGCAGTATCATCACGGCAGCTCTATGGAATATCTGGAAGAGTCGAAATGCAGAAGTTTTTGAT
>LG10_KGA490_cM_67.382_R1
CAGTTCGGGAACATAAACACATGGATCGATTCAGACAGCTACAGATTGGTGAAGATGGTGGCGGCAGCACCTGAAGCGGCGAGGTGATTTGGCGGATGAT
>LG10_KGA490_cM_67.382_R2
AGGAGATGGAGGCCGGTGACAGGAGAGTGAAGGCGCAAGAAGCCGCCATTTCTGTTCAGCCCCAAGGAGACGATGCTTGCGCTGCCCCTTCCTCGGAGAA
>LG10_KGA491_cM_68.936_R1
AACGGGCGGATTTTCTATTCCTGCTGCCGCTAGTGGGAACGAGACGGTGATAGGTCGCGTCGTGCTGTCGACGAGGCTCTCTTTTCTATTGGGGCGTCTA
>LG10_KGA491_cM_68.936_R2
CGCACACGCTGCGGCGTTCCGTGCGGCGCCCCCACACACGCTGAGGCGTTCTGCATCACTCCATTTCACCTGCATTCCATATTTTCCTTCACAGCTTTTC
>LG10_KGA492_cM_69.602_R1
TCCAAAGGGGTCAAATCGAAAGGCACAAGGCACAAGGCATCAATGGGACGGCTTGCCCTAACTAAAACTGCAGCTTGGCGAGCACAAACACCATGCAGAA
>LG10_KGA492_cM_69.602_R2
CAAGAACACAGCCAAGAAGCAGGCGAGGGAGGGAGCGAGCGCGCGATCCGTAGTGAGTGAGAGATGGACGTGTCCACGGGCCTCGCCATCTTCATTTCGT
>LG10_KGA493_cM_70.559_R1
CGACAAGGTTCATGCCAGGCTACCAACATGGAAATCCAAGCTGCTGAACAGAGCAGGTCGCCGATAACTAGTCGAGATCACACTCGCAGCAATTCCGATC
>LG10_KGA493_cM_70.559_R2
ATCCGCTGATCTTGATCCCCTTACCTGCCTGGGAAATTGCAGCGATCAACAAGTGCAGTCGTGGCTAGGTTTGGGCGGGCGAGTCAACTGCTTCAGGTGG
>LG10_KGA494_cM_72.24_R1
CGACCGGTCACGTCGCGCTTCTTCGCCTCTGGCTTGCCTCGGCGCGCGCCACCACCGGCGTCGATCAGCCGGATATCCCGCGAACCGGACTGCAGCCGGG
>LG10_KGA494_cM_72.24_R2
TGGTCCGTACGTGACGGCTTCGTGTGATGCTTGACAAGATTTTGCATCCCTGCTCTGCTGCTTCCCCCTGCCGTAGTGCCCGTTGGTTCCCGTCCCTGCC
>LG10_KGA495_cM_72.854_R1
TGGCTTGCCTCGGCGCGCGCCACCACCGGCGTCGATCAGCCGGATATCCCGCGAACCGGACTGCAGCCGGGATGGTCCGTACGTGACGGCTTCGTGTGAT
>LG10_KGA495_cM_72.854_R2
CTTGACAAGATTTTGCATCCCTGCTCTGCTGCTTCCCCCTGCCGTAGTGCCCGTTGGTTCCCGTCCCTGCCGGTGGAGCGCTCAATGCGGACCGCTGGTT
>LG10_KGA496_cM_73.135_R1
CGCTCCGCCGCCGAGGACGTCGGCTCCGCTGCACGCGGCTGGTCCCAAGATACTGCCTCCCCTGCACCTGCTGCACCAACCGTCGTCCAGCTCCAGGGAC
>LG10_KGA496_cM_73.135_R2
CGGCGGCCGAGCTGGTGCGGCTGCTGGAGAGGGCCATGCTGAGCAACAGGGGGAACGCAATGCCGCCGTCGCCGTGCTACTACGCGCCAGCCACCGCGTC
>LG10_KGA497_cM_73.42_R1
GCGGCGGCACGGCAAGAAGAGAGGAGGAGCAGGACGCGGCAAGGGCGTGGCGAGACGGGGCTTTTGAGGGAGGCTCAATTCTGCTGGTCAGCAGCTGGTG
>LG10_KGA497_cM_73.42_R2
CTGCGCGCGACCGGCCGCCGAGCGATGCGCGCGCGCGTGTCCCTGCTTTTGGAGGGAAGGGTTGGTTGCTGCGCAAAGTGGAGGCCGCCATCATCCCACC
>LG10_KGA498_cM_74.121_R1
CGTCGAACAGCCACGGATCGGAGAGCACAACACCCTGGTGCCCGTGCTGCATGTCCCACCCGGCTCCCTCCAACCGATCGGAGAGCAGGAACAGCTACGT
>LG10_KGA498_cM_74.121_R2
CGAAAAGCATCTTCAGATCACTCGCTTGCTGCACCAGCAGCGCGCCAGGTCGTCCCCATGGGTCGCTACAGCCGGCCGCGCCACGTGACGTGCCCGGCGC
>LG10_KGA499_cM_75.457_R1
GGTCGGCTGCCTCGCCGCCGAGGTACTGCAGGGGAAACCTCTGCAACGACGACGTGCTGCCGAGTTCCATAAGCTGCTGATGGTACGGTGGCGCCATTGG
>LG10_KGA499_cM_75.457_R2
GCGGCTGATGCTGCGGTGACCTTGCCCTGGAAGAGCTGATCCAGGTTCTGGTGCGAGGCGAGGAGCTTGTCCAGAATCGACCAATCCGTCGTGCTGGCAA
>LG10_KGA500_cM_79.416_R1
CACAACTGATCGTAATTAATTAGGTCCCCAGCAGACGAGGTGGTACGCCTTTTGCAGCTTCTCCTCCTCCGGCCTCCTGGCCCTGGCCCTGCCGCCGGCG
>LG10_KGA500_cM_79.416_R2
AGGCCGCCGCGGCGCTGCTGCTGCCCGCGGCTTGGGACGACGACGAGAGGGACACCGGGAAGGCACGGCCGGAGACCTTAGCGCGCTGGTAAAGCGACCG
>LG10_KGA501_cM_80.461_R1
TTCAAGTCGGCGATTTCGATTGTGTGTGTTCGGGGTCCATCTTATTGTACAGCAGGCCTTCAAAATTGCAGCCTTCTCTTCATACGCTACACGAGGACCC
>LG10_KGA501_cM_80.461_R2
CATGCGTGCATCAGCGCTTAGCGTTGACAAGAGCCATATGTCCAATCAAATCTAGGACCCGGTTGCTGCAGAAAAGAAGTATCAGTCACTAGTAAAAAAT
>LG10_KGA502_cM_80.867_R1
CGCACGCGTTCGTCTTCCCCACCCAAGCCCCCACACCACTCCAGCAGCACACCATAAGCCGAGTCCACGAGGTCTTTCGATCTTCACAGCATAGCACCGT
>LG10_KGA502_cM_80.867_R2
ACCACCATCCCAAATGCAGCAGGAAGCTCTAGGCGCGTGAGTGGGCGACCAGGCTATGGCGTACGTGCCTCGTCACGACGAGCCAGAGGTGATCGGCGCC
>LG10_KGA503_cM_82.526_R1
AATTGAACAATGGGAAAGACACCATGTTTGGTAGGAGTCCTAGCCAAAGTTGGCTGACCCAGGCAGCAACATCAGTACCAGGCTCACAAAATCGAGCGCG
>LG10_KGA503_cM_82.526_R2
TAGATTGCTGCCTGAACCAGACAGCTTTCCCAGGGTCTCAAGCAAACAAACCGCATACCAGACAACCTAGAGCAATAAGTAAGGTTTAAGAACAGATGGA
>LG10_KGA504_cM_82.942_R1
CAACCAACTACAGCTACACGTACAGAGAGATTGATCGATGGCGGACCGGACTAGGCAGCGGTCAAAGCGAGCGTCAAAACCAATTCTGACGAGCCGTAGA
>LG10_KGA504_cM_82.942_R2
GCATCAATTCTTTCTTTCGGCTGTTGCAGCTGTATGTGAGTCCTGACAGCCCCTGGACAACGGTCACCGCGCTGCCCAGAGAGCAGTTGAGCACGATGGA
>LG10_KGA505_cM_83.227_R1
GCACTCCTGTTTCTCATTTTTTTTTCTTGGGGGCGGTTTCCGGTGGTGCGAAATGGTAATGCCGGCAGCCGCCGCCGCCGTTGCTTGATCTGTTCATGTC
>LG10_KGA505_cM_83.227_R2
CCCTGGTAGCTGCAGGATGTGCGCTTGCTCTGACGGCGTAGCGTAGTGCGGCGAGGTGTGGGCGATTAGACCCGTGGGTTCTTCTTCTGTGTGTTCTTGA
>LG10_KGA506_cM_83.73_R1
TCATTCTCTTTGCACGCATGATATTACTAGTAGTAGTATCTGCTCGGGTGCAGCGCGTGCAGAAAAAAGATCTCTCCGAGGCGATCGAGCGCCACCGACA
>LG10_KGA506_cM_83.73_R2
AGAAAATCCGGCCGGTTCAAACACGGTGAGTTCAAGCTCTCCGGCTGCGATCACCTCACCCGGCCGGCGTCCAGTGATCAGCCGCGCCGGACACGGCTGG
>LG10_KGA507_cM_84.312_R1
GGCCAAAAGGTCGCTGCAGCTAGCTCTAAACCCCACAAAACGACGGCACCAAGGAACGCCTCACGGTGGCGGTCGTGGCAGCACATCTCGCCTGGCTCCA
>LG10_KGA507_cM_84.312_R2
TCGCGGATGATAGGGTGCATCGTCTTCCGCTGGGCCATCTTGCGCACGGTCGTCGTCGTGGATCTCGCCTGGCTGCGTTCCCGGATGATGGGATGCATCT
>LG10_KGA508_cM_84.608_R1
TGGGACTGGCAGTGCTGTGCTACTCCTACTGGCACAGCGCTCGACTGGTGGCTGCTGTTGGGGTGGGGTGTTTGAGGGCCGGCCGGCGCAAGAATCAAAC
>LG10_KGA508_cM_84.608_R2
TTCGTCTTGCCCTACCGTGGTTGGTTGCTGCCGGTTGTGGGTTTGTGATTGTTGAGGCGGATAGGGGAGTGGAAGGGAGGGAGGGATTCGGTTCTTGTTG
>LG10_KGA509_cM_85.072_R1
GATCAAAGTCGTCGAGCTAAACGTGCACGGCAGCCAGCCATTGACTCGTCCTCTCGTAGGCTTCATAGGCAACTGACGAACCTGAGCTTGAGGTCGGGGA
>LG10_KGA509_cM_85.072_R2
GAAGCGGCGGCGGATGGACGACGTGCAGCCGTCCGCCGCGACGAGTAGGTCCCCGGTGACCTCGACCGTCTCCCCAGTCCGCAGCACGCGGGCCGTCGCG
>LG10_KGA510_cM_86.214_R1
CATATCTCCCTCCACGGAGGAGAGACGCGTCGGCACATACGCCTTCGACACGGTGACCCAAAAATGGGACAAGGTGGGGATGTGGCAGCTGCCGTTCATG
>LG10_KGA510_cM_86.214_R2
GGAAAGCTGAGTACGTCCCTGAGCTGAAGCACTGGTTCGGCATCTCGCGCCGCAACCCGTACAACCTGTGCGCCGTCGACGCTCTCGGCCCGCCGAGGAG
>LG10_KGA511_cM_86.977_R1
TCCGCGCCACGGCCGCGCAAGCTAGCTATGCGTGAAGCCATGAGCCAAAGCAGCAGCCGTGCACGCTTGCGCCTGCAGCCACGTGGCGGCGGCTGGTGTC
>LG10_KGA511_cM_86.977_R2
GGACGGGACGAGTCCACGTTCGCCGTTGCTCCCCTCGCCGCACCGTTCACACGCACAGGTGCAGCCGGCCACCATCTCCTGTTCCTCGCCCCATATCGTT
>LG10_KGA512_cM_87.674_R1
GCTGCGCACGTGGGCGTACTAGTCACCGCCACTCATCATCAGTGGCGCGCGCTAGTGGCAGCCCCGGAAGAAGTTTGACGAGACCACCACCAAGGCGAGT
>LG10_KGA512_cM_87.674_R2
CTGATCCAATCCAACCGCATCAGCATCTATAGCTGCATGGATGTGACTGGGACCAAGGAAAGAGGGGACGGGCGGGCGAGGCGGTCAAGCCTTTCCAGGA
>LG10_KGA513_cM_88.498_R1
GCGTAAGCTGAACCGTGAATGCCTGGTTTGTGATATCACGGAACTCGAATTGCTTCTTGTGTGTAGCAGCTCGCTATCGAAGTATCTTTAGTTGGGCTTC
>LG10_KGA513_cM_88.498_R2
GATTTGAGAGCAATCACCTTCGCATCAGCTCACCGAATGGGCCAGGATCTGTTCCAAGGCTGCATAGGCCTATTTACATGCATTCGTGGCCGAGGAAGAA
>LG10_KGA514_cM_89.522_R1
AGATGGGACGCGTCAGAAATGATCTGGCCGTTTCCTAGACGACGAAACATTTTTGGCACTTTTTGCTGCCTTGACGCTTCAGCATCCGTCAAAAACGCTT
>LG10_KGA514_cM_89.522_R2
AGCTTCTTCGGTCCAAAACAAACTTCGGTTGGTGCTTGGTAGCGCAGCTAGTGCAAGTGCAAAGAGCCAGAGATCCTGGTTTCCTTCATTCGTGACAATG
>LG10_KGA515_cM_90.332_R1
GCGAACAGATCCGCCGTGCGATCGTGCAGCACACGGTAGGTTGGGTCGCGGCCGTACCTGTCCACGGCTCTCGACGCAGCCTCCGCGCGCCTCTTCCGGA
>LG10_KGA515_cM_90.332_R2
CTTGACGGCGGCTTCTGCCGCGATCTTCCGATCGCGTTCATTGGCCGCAGCGACGCGCGCCTCCCTCGTGGCGGGATCGCGTCGACGAGTGCGCACTTTG
>LG10_KGA516_cM_91.505_R1
GAAGCCGGAATCGGCGGCGGATGGGAGCTGGCAGCCATCAAGGCGAGCACGGGGCTTGCTGGCGGCTCGACACCATGCTCCTGCTCCTCCTCCTCCTCCT
>LG10_KGA516_cM_91.505_R2
CACCTGCGGTTGCTGCTGGGGATTCGTCTCTTGGCGTGGGCGCTTGAGCTTGGGCTTGGGGTCGAGGAGGGTGCGAGACGAGCGGCGGGTGCGGCCGAGG
>LG10_KGA517_cM_92.851_R1
TTTTGCAACGTTAGCCGCAGCCTAGCTGCATCTCATGTCGCCGCCGCTGTTAATTGAGTCACTGACATGCCCGGCGCTGCTGGAAATTAAACTTGACGCA
>LG10_KGA517_cM_92.851_R2
CTGCTGGAAATTAAACTTGACGCAGGGCATCTGACGACGATGAGCGACGTGTACGGCTTCGGCGTGGTGCTGCTGGAGATGCTGGTGGGGCGGCGGGCAC
>LG10_KGA518_cM_93.685_R1
TGTTTTGCAACGGCTACAGTGTAACTTCTGCAGCCGCTATAGTGTTTNNNNNNNNNNNNNNNNNNNNNNNNTTATTTTTCTGCAGCCTACCGAACGAACA
>LG10_KGA518_cM_93.685_R2
CCGCAGGGACCAGCGGCGCTGCTGCTCGAGACTTCGAGAGACTCGCGTGGCGTGGTTCGGGCTTGCCCCCGTCCTACTAATAATCACAGGATCGTTTTCT
>LG10_KGA519_cM_94.222_R1
GGGATGGATGAGTAGACTGTATTGCTGTTTCAATCATGAGAAGATGTGCATTATGGGGCTTATTCAGGCGGCGGCAGCAGAAGCCTCAGCTTCTGAAGTC
>LG10_KGA519_cM_94.222_R2
GATGTCTGAGCGTGCTACCTGCGCCAGGCAGCTCCAGCCAGACTGCAACCAAGCACACCCTATATAACTAGCGAGATTTCAATCTCTAATTGACCAACCT
>LG10_KGA520_cM_94.377_R1
ATCTCCTCTCCGAAGAGCGCGCGCTTCACGGGGGCAGCGCAGGTGTGGTGGCGGCGGGTAGAGTCCTGGAAGCCCGGTAGTAAACAGCCCACAGAATCGG
>LG10_KGA520_cM_94.377_R2
CCCGCACGCGGAGCAGGCCACCGCTGAGGAGCCGTGGTCATCCAGTCCACGCGCTGCCGGGTCCAACCAACCAGGGACGCCGTTGCTTGCCGCCCGCGTG
>LG10_KGA521_cM_94.884_R1
CCTTCTACATTCTATGATCTACCAAAAGTTCACGAGTTCAGAGCAGCGCACTGAAATCACAAGGACCAACTTGAGCGAAACACAAGAGCAGGTGAGCATA
>LG10_KGA521_cM_94.884_R2
TCCCCCTTCCAAGTTGAACACGACACCAGGCTGCATGGCAGCCTTCTTGCCCAGATGCATATTCAGAAAACCCTCTATCTGAAATCGTTGTGTTTTGGCT
>LG10_KGA522_cM_95.977_R1
GAAAAAGCGCAAAGAAAAGCGGGCGTCGTTTCGCGGCCGCAGCGGCAGCGCTTTTTCCCCAACACGTGTGAGGCCAGGTGCCGAAGCCTCTGGAGCCGGT
>LG10_KGA522_cM_95.977_R2
ACGCGTCGCGCCACCATTCGCAGCTCCTATTATATTACGGCGCGGCCGCGCAAGTCCCCGGCGACCACGTACTCACTCACATACAGCCCACCTGCCCAGT
>LG10_KGA523_cM_97.965_R1
TCGAGGACGGCTGCGCCGACGGCGGCATCCCGCTCCCCAACGTCACGGCCGCGATCCTCGCCAAGGCGCTCGAGTACTGCAAAAGGCACGCCGCCGCGAG
>LG10_KGA523_cM_97.965_R2
TCCGAGGCTGCCGACGCCGGTGGTTCCGCGAATAACAACGCCGCCGCCGCTGCCGCCGCGAGTTCTTCCAACGCCGGAAGCTCCTCTTCGTCGAACGCCG
>LG10_KGA524_cM_98.679_R1
CGAAGCACTCGCTCGCCCTCCGGCGACACGCCCGTGGCCACGTGGCGGTCCGTGCTCAGCGTCACGGCCGACGGCGCGCTCGTATGCTGCGCGCGGACGC
>LG10_KGA524_cM_98.679_R2
GAGTTCACCACCACGACGGCGCGCTCGTATGCTGCGCCACGTGGGGAAGCTCTTCTCTAACTCCAAGCGCGCGGACGCGGAGTTCACCACCACGACGGCT
>LG10_KGA525_cM_100.765_R1
GCTCGACGGACAGATCCCCGACGACGCGTTCGCGACTCTGCAGGGGCTGCAGAAGCTGTACATGATCGGGAACGCGTTCACCGGGCCGGTACCGAGATCC
>LG10_KGA525_cM_100.765_R2
TCACGTCGCCCAAGCTGCTGGAGCTGCAGCTCTCCGACAACGGCTTCGAGGGGCCCCTGCCGGACTTCGGCCAGAAGGACCTCAAGCTCGTCGACTTCTC
>LG10_KGA526_cM_101.987_R1
CGCATCCTCCGTCGACACGCCGTCGCGGCGCGGGTGGCCGCCGAGGTACACGATGTACGACGACGACGGCCCGGCGAGCGCGGCGGGGCTCTGCAGCAAC
>LG10_KGA526_cM_101.987_R2
AGCAGACGGCGACGAGGAGGAAGAAGGCGGTGGTGAACCGCGTGGATCCGGCCGCCGCGCTGCCGCTGCTGGCCTCCATACCCGCACGAGATCGGCCCAT
>LG10_KGA527_cM_106.381_R1
AGGCAGGCACTTCTTCACGGCCTCGTGCGCGGCGTACTCCTTGGCCCACCAGCGCAGAGCAGGGAACTCGCCGTCGTCGCCGAGCAGCCTCGCGCCCTGT
>LG10_KGA527_cM_106.381_R2
CCTCCTCCATCACGTCGAGCCAGGTGGCCAGCACGGAGGCGGCGATGTCGAGGAAGCCGAGGGTGTCGCCGCCGAAGAACCTCTTCCCGTCCAGCTGCGC
>LG11_KGA911_cM_0_R1
AATTTCCGTGGCGCTGCTGTGACGCCATGGATCGACACAGCCAACTGTTCCGCCTTCCAGAGCGACGTCAGCGAAATGCCGCCCGCGCTGAGCACCGCTG
>LG11_KGA911_cM_0_R2
CTGCTCCAGAAAAGAGGTATCTGCCGATCGATCGATCGGTTGCGGCAGTAGGTGTTTGACGCTAGTTTGCGTAGTGCACGCAGAGCCTTTGGCAGCTTCC
>LG11_KGA912_cM_2.118_R1
ACAATGGAAAGTATTCTGCTCAGAAGAATGCGATGTGCAATGGAAATTTGTTCATTTCTGGAGAAAGACGTACATGGAGATCACTTTGCTGCCGTCGCAT
>LG11_KGA912_cM_2.118_R2
TCACTCCTTCCCACGGTGAAGCACCGCAGGGATCGTCGGACTGTCCCCAGGTCGGCGGTGCGTTCTGCCACTGATCCATCAACGCGCGGAGCACAGAAGC
>LG11_KGA913_cM_6.803_R1
GACCTGCATTTCCAGCGCCGCGATGTAGTCGGAGACCTCGGCCAGGAGCGCCGGGAACGGCAGCTTCCGGCAGCCGGGCACCAGCCGCCCCAGCACCTTC
>LG11_KGA913_cM_6.803_R2
CCTTCCTCGCCAGGGGCGGCGTCTTTGCGCCGTCACCCTGCGCCGAGCAGGCTGCGGCGGGGACGGGCGCGTGGCGAGAAGGCGGGGATGTGGGGTTGCG
>LG11_KGA914_cM_8.059_R1
TTTCCAATTCGAGCGCCCCTTGTTTCCTCGTTCGCGTGCTCTGTTAATTTGTTGTTTTTATCTGGGTGGGCGTGCAGCGTCTTCGCTGGAGTGCGTGAGG
>LG11_KGA914_cM_8.059_R2
CGTGCAGGGCCGCCTCGTGGAAGAGGGGCGGGAGGCCCTACGAATGCAGCGTCCTCTCGTGCGCCTGGAACGCGCCGCGCGCGCTCACGGGCGCGCTCGC
>LG11_KGA915_cM_9.889_R1
CTAGCAGCTCGCCCGCGTCTCATCCGCACAAGCTCGTCCATGGAGGAGAAGGCCGGCGATCTCAAATCTGGGTCGACGGAGAGGGGCTGCTTGTGGCCTT
>LG11_KGA915_cM_9.889_R2
CAGAGGTGCCGCCCGTCAACGCCTCGTCTATTTAGGCCCGCAGTCGCCGCCTGCAGCTCGCCTTCAAGGTCATCGTCCTCGCGGAGCTCCTCCTCGCGTC
>LG11_KGA916_cM_11.907_R1
CGGAGGCGGCGGCGGCGGCGGGAGCGGGAGACGACGTCGCGGCGGCGCAGCCCCCGAAGCGGGCCAAGGTCCGGATCTCCCTTCATCTTGCGTGTGGCCG
>LG11_KGA916_cM_11.907_R2
GTAGGTCGGTTCGGCGTTTTGATCTGGTTTTTGTTGTTATTGCTGCGGCGGTGTTCGTGGTAGTAGGTTGCGAGCGTGGAGGCGGACGGCCCGAAGGAGG
>LG11_KGA917_cM_12.193_R1
CCCGGGACGTCTACGAGTGGGGTGGGGCCCGGACGAGGGAGCGGTCTATGAGTGGGGCCGGGGCTTCTTCGTGGGTCTTTTGGCACTTTTGACCGCTGCC
>LG11_KGA917_cM_12.193_R2
TTCGGTTCGACCGCACATGGGATTGGATCAGTGTTGGGTATAGTGTTGCGGCTGCTCGTGGGGGCAGTTCATTACTACCAGTATAAAGATCCACGGGCGC
>LG11_KGA918_cM_12.576_R1
GATCGAGCATGGAAAACACGCAAAGTTGTGCCGAAGATTCGGGAAGAAAAATCGGACTAGTTGCATGCAGCGCCAAGAAAAATCGGACTAGCAGCAATAG
>LG11_KGA918_cM_12.576_R2
ATGTGGCGGAGGTGAACGCGCATCGCGTAGGTTGCGACGTCTCGGCGAACTAGAGGCCACATGCCTCGCGCGTCTTGCCTGCCGTTAACATTCTGACCTC
>LG11_KGA919_cM_13.211_R1
GAAGACCCGGAGCGTGGAGTTCATGCCCTTCTCCCTGTCCTTGTTCCTCTTCCTCAACGGCGGCGTCTGGAGCGTCTACTCCGTGCTCGTCAAGGACTTC
>LG11_KGA919_cM_13.211_R2
TCATCGGAGTGCGTGCCGCTGCCGCGCGTTATAAACAACATGTTAAAAACATGCAACTAACTAACCAGTTCATCTTGCAGGTCCCCAACGTGGTCGGCTT
>LG11_KGA920_cM_13.211_R1
GAGTTCATGCCCTTCTCCCTGTCCTTGTTCCTCTTCCTCAACGGCGGCGTCTGGAGCGTCTACTCCGTGCTCGTCAAGGACTTCTTCATCGGAGTGCGTG
>LG11_KGA920_cM_13.211_R2
CGCTGCCGCGCGTTATAAACAACATGTTAAAAACATGCAACTAACTAACCAGTTCATCTTGCAGGTCCCCAACGTGGTCGGCTTCGTGCTGGGCACGGCG
>LG11_KGA921_cM_17.477_R1
AGGGTAGCGGTCGACGCAGTCCTCCCACGCGCCCTTGTCGGCCATGTCGCCGGTGACCTCCCACATGCAGCTGTTGCACTTGAACCCGGAGCCGAAGGTA
>LG11_KGA921_cM_17.477_R2
GCATGAGCACCCGGTCCCCTCTCTTGAGGCGGCCCTTGGCCTCCATGTAGGAGAGCACGTACCAGAGGCTGCTCGCCGACGTGTTCCCCCACCTGTGCAG
>LG11_KGA922_cM_20.424_R1
GAGCTGCGCGTGGAGGGTCTGCGCCTCGGCGCGCGGCGGGGACGCGTTGATGAATCCCTGGATCGCGGCGGCGAGCGCGCCGGCGGTGCGGAGGTGGCGA
>LG11_KGA922_cM_20.424_R2
GGAGCCGCGCGCGGCTGCGAGTGGGCCGCTCTTGCCTCTTGCATATTTCTTGGCCCATGGGGGTTTGCGCGTGCGCAGCGCGGACTCTGTTTTAAAGGCA
>LG11_KGA923_cM_21.021_R1
TTTTCTGAAGCAAAACTGGGATCAGGGTTGTTGCGCTGGTGCGGAGGACCAATAATCCACGACTTATGCTGCAGCTGTAGTAGTAGGTAGATACGGTGCC
>LG11_KGA923_cM_21.021_R2
TGTGCACGGACAATGCCTGGAATTTTATTATCGATCGTTGACCTGCGCTGCATGATTAGCACGTGAGTACCTACAGCAGCAGCATGTTTATTTCACAGAA
>LG11_KGA924_cM_21.591_R1
AAGTGCAAGTTTGTGAGACGTGATCTTTGAGTGGAAACGCTAGCAAGCGCGTGAATGCAATCGCAGAAATTAATGTGGTAGTGCTGCCAGTGCGGCCCCT
>LG11_KGA924_cM_21.591_R2
TCACTCACCAGATGCGGTGCGCGTCGTTGCAGGTCCAGGGCTCCATACAGATGCAGCACACGAACTGCCCCGCTGGCCCCTTCGCCTCCTCGCCGCTCCC
>LG11_KGA925_cM_22.997_R1
ACCGTCATGCCGGCCACCGTGCCCGTGCGCGCCGCGCTGCCGGGGACGACCTGCCCGAGGTAGTCGGCGACGAGCGCCGGGTACGCGGCGATGTTCACCT
>LG11_KGA925_cM_22.997_R2
GCAGCTCAGGTACTTCCACGTGCCGAGGAGCGAGCCGGCGAGCGGGCCGAACGCGCGGTCGGCCCATCGGACGAAGCCGCCGTTCCCCGGGATCGCGGCG
>LG11_KGA926_cM_24.187_R1
GCAGCCAGGGATCTGCGCCCAGTGTTATAATTCATGTCGAAAGCAGAAGAGGCGGCCGCTGCCCAGGGCTATGACCGGCAGTGCAGCTTGCCGCCGGGGA
>LG11_KGA926_cM_24.187_R2
CTGCGCGCTACACCGCTGCAGCCTGGAGCGTCCAAGCACCTACTCAAATTTTCCATACCTAATCATATCTCAGTAAATTGTAAAGGAACATCGGTCTAGC
>LG11_KGA927_cM_25.132_R1
GACAATGCAATGCAAGCACACACAGCTAGCTAGCTCACCGCAGCGGCCCCCGCGCTTCATGCGCGCGCGTACTCATGGACGGCGTGCACGAGACGTATGT
>LG11_KGA927_cM_25.132_R2
AGTGTGGGCACGACGACGGGCAGCATGCTAGATCGATCGTATATAAAACCAAGTATACCTACCACCCATCCAAGCATACCGCGAACTGATGTAGACTTTT
>LG11_KGA928_cM_27.983_R1
CTAGTCGCGATCGCAGCCAAGCTGTGTACAGCTTTATATACAATTGCGAGTGGCAGCTCATTGATCCTGTGAAGCAATCATCTTCTTGCCGCCGTTCACT
>LG11_KGA928_cM_27.983_R2
CCCCTAAACCCTCCAAAGGGCATGAATTATTTGGGCTGCTCATATGGTCATCTTATCTTCTCTAATTTAGATCATTGCCTCCTTGTTGATGCATACAGTG
>LG11_KGA929_cM_30.916_R1
GGTTAACCAATGGCAACAGCGCGAGGCGCCAAGGCGGCGGCGTAATAATCCGGTGCCCGCAGCGGAGGCAGCCGCGGTCAAGGGTGCAGCGGAGCTGAGC
>LG11_KGA929_cM_30.916_R2
CATTGGTGCCGCCGGCGCGCCGGAAGCCGGAGGGAGCCATGGACGTGAATCCGACGGTGGACGGTCCCGGGACCTCCGGCAGCGGGGCTCCTCATACGGA
>LG11_KGA930_cM_32.163_R1
GTCCTCCTCCTCGAGCTGCTTGTCCTCCTCCTCCTTGCTGCTGCTGCAGGTGAGCAGCTCCCAGTAGATGACGTAGTGCCCCGGGATGCTGGTGGTGCAT
>LG11_KGA930_cM_32.163_R2
CGTGGCTGGTGTACTCGACGACTGCCGCGCCGCGCGGGCGCAGCAGCGCCGAGGCCCTGTCCACGGCGCGCTGCAGCTCGGCCTCGTCGGTCTTGTCGGA
>LG11_KGA931_cM_32.548_R1
TTGCATCCTCCAATGAATCTTGTCCTCCATCGCGGCCACACGCGCGGGGTGCACGGCGCCGGCCTTGGCGCGCTGCTGCGGAAGCTCGCAGGGCTCGGCA
>LG11_KGA931_cM_32.548_R2
CGACGGAGCTGCTGCGTCGGATGTCCGCGGGCGGGATGAAGCAGTCTGTGGACAGCCCGGGCACGTTGAACGCGGCCTCGTCGATGGTCCAGGCCTCCTC
>LG11_KGA932_cM_33.858_R1
CCGTTCCTGGGGTGAGCTCCGAAATCCTTCCCGCGCCCCTGCCTCTCCATCTAGGCCGAACTTACTTGATGCCTGTTAGCTGTTCGACGATTTGCCTGTT
>LG11_KGA932_cM_33.858_R2
CGCTGCTGCTCTGTGACTGTGCACTGGTAGTCCTAGCCAAGAGAGATTGTTTGGTTTGTTCTTTGGAACGAGGCTGTTAGTTAGAGAAATCTGGATGGTC
>LG11_KGA933_cM_34.443_R1
GGCGACGAGCAGCAGCCACCTGCTGGGGGCGAGGAGCCGCAGCTCTCGAAGAAGTGCGCCTCCCGACCTTCTTACCCCTTGCGTCGTCGGGTTTTCGTGC
>LG11_KGA933_cM_34.443_R2
TGTTGTTTCCTGATCGGTATGCCTTGTTTGACGGTGCAGCGCGAAGAAGAGAGAGGAGAAGAGGAAGAAGCAGGAGGAGGAGCGCCGGCTCAAGGAGGAA
>LG11_KGA934_cM_34.607_R1
GGCCGGGAACAAGGCGGCGGCCGTGTCACGCAGTGGCCTGCATGGGTACAGCAGCTCCGGGTGGAAGAACCACTTGACCGGCGTCTCCCTTGAAGTGGCA
>LG11_KGA934_cM_34.607_R2
CGGGCCGGGGGACGAGCATCTGGAGGAGCCTCTCCTCCCGCTGCTCCCTGATCTTCTCGAGCTCCCTGAACCTCTGCTGCAGCAGCGCGATGGAGGAGAA
>LG11_KGA935_cM_35.071_R1
CACCACCTAACCTAATATGCAGAGTATGCTGTGTGCTCACAGTTCTCTAACTGTCATCTGGCTGCGGTACTTTTTGAAGATGTGGACGGAGGGCCCGTCG
>LG11_KGA935_cM_35.071_R2
CGGCAGCTACAAGCGGGCGCAGTCGATGCCGACCACCCCGACCACGCCGGTGACGCCGTCATCGTCGTCCTCCACGCCGCGCGGCGGCAACAATGTGTGG
>LG11_KGA936_cM_37.292_R1
CATTTGCGTACGCGCATGCTCCTACCTAATTTGGTCTAATATTGATGCATGTATATAAACCCCGCCACACAGCACCAAAGATCGACCACCAGCAGCATCA
>LG11_KGA936_cM_37.292_R2
CAGGATTCGACAAGAAGCGTAAGCAGAGCAGAGGTCGACAAGCAGCATTAGCAAGATTCGGCGAGAAGCATAAGTAGATATCGACAAGCAAGCATCTTTA
>LG11_KGA937_cM_38.802_R1
TGTAGCAGGCGAGGGCTGGGAGCTCCTGGGCGGGCCATGGCTTCGCAGCAGTCTGCACGGCTGGGGATGTGTCCCCTTGGTGATTTGGCTGCCGCGATGG
>LG11_KGA937_cM_38.802_R2
GCAGAGCCGGCTGGTCGCGGCTGAGTGGTCGCCACCATCTTCCTCCTCGCGAGCAGCTGCATTCGGGCGTGGGGTGGTTGGTCGGGGCAGCTCCCACGGC
>LG11_KGA938_cM_41.16_R1
AGGAGTAGAAAAACATGCCATGCCCACCGCTCTGGACTCTGAAGGAAACATAGGACGACGCATGCTTGACGCCGCAGCCTTTGGGCGAGCGTTGACACTA
>LG11_KGA938_cM_41.16_R2
CTAGCGCTGGATTTGATGGCTGCTGGGTCCTCACCAGCAGCAACCAACCCACTGACCGACTTTAAATAACAACGCGCCGCTCTCTCTGGCCCTTGCGTTC
>LG11_KGA939_cM_42.008_R1
GCCAAACAGTGGTAGCGTACGTTGACGTTCAGACTACTGAGCGTACAGTTGCCTCCGTGTCTATCACAGCACGCAGCGTCCACCCAACGCTACTGGACAG
>LG11_KGA939_cM_42.008_R2
ATCCAAACAGATATCTTGAGCTTCTCCGCGACCAGCAGCCTAAGCCCTCCGTTCGACGACCGCGCCATATGGAGATTAGAGCGGTTGGGCCGCAGGGCCT
>LG11_KGA940_cM_44.326_R1
ACCCATTTGCGTACGCGCATGCTCCTACCTAATTTGGTCTAATATTGATGCATGTATATAAACCCCGCCACACAGCACCAAAGATCGACCACCAGCAGCA
>LG11_KGA940_cM_44.326_R2
CAGCAGGATTCGACAAGAAGCGTAAGCAGAGCAGAGGTCGACAAGCAGCATTAGCAAGATTCGGCGAGAAGCATAAGTAGATATCGACAAGCAAGCATCT
>LG11_KGA941_cM_45.267_R1
TGGTTTGGTACTTCGTGCGGGTTTTAGCGAGTGGAATCGAATCTGATGCTTGGGCTGGCAGCGCACGTGGTGACTCTGGTTTATATTGTTGGATCTGTAC
>LG11_KGA941_cM_45.267_R2
GGAAATCGAGTGGGGTTATGCAGCCGCTGGTTTGCTGCGAGGTAGAGGTCGATTTTCTTTTGTTGATTACATCACCAATTTCTGGATGTTTGGTTCTTCT
>LG11_KGA942_cM_48.44_R1
CTGCGCTCAGATCTGCTCACTTCTGTGTAATAGGATGAGCAACAGACAGGTAGACCGGTCGCGGCCTGCCTGCCTTGTTTTTCGCATTCCGGTAGGCAGG
>LG11_KGA942_cM_48.44_R2
CAGGGGAGAAGGAGGAGGTGCTGCTGGTGCATTGGGGATGGATTGGGAGTGGGAGGTGAGCAGATGAGGACGCTGCTGGAGACTTCAATGTGGCCGCCTG
>LG11_KGA943_cM_48.935_R1
ACAATGGGGAAGGGCGGCCAGCTTCAGGCCGGGTTAAACGCCAGCAGCGCCACGCTCCCCGTGCTGGGCGCCAAGAGGAAGCGCGCGTGTGGCCCCAGCT
>LG11_KGA943_cM_48.935_R2
CGACGGCGGCGCGAGCTCGGCGTCCCAGGACCAGGGCGACTCCATCGTCGAGCAGCAGGAGCGCCGCGTCTTGGGGTGGGCATGGTCGCACCACTGGCCA
>LG11_KGA944_cM_49.648_R1
TTGGAACGGGTTACGCTCGCCAGGTCCGTCACGAAGCGCCACGAAGCCGCTCAGTCTGGTCAGAGCGCTTCCACTTCGTGGCCACCGCCCGGCTCGGGGG
>LG11_KGA944_cM_49.648_R2
GGCGCAACGGCGCTGCCCTATAAGGATGTACTTCGCCATCGGCGAATCCTGCGGCCGCTTCTTCGTCTTCTCCACCGCAGGGGACACGCTTCTCAAGCCG
>LG11_KGA945_cM_50.599_R1
CAAACGCCAGAAATCCCCCAAAGAAGCGGCGAGAAGCTGCGGCAGTGGTCCCTTTCCCTCTTCCTCCCCCATCTCCAAAGCGGAGGAACCCAAGCAGCCG
>LG11_KGA945_cM_50.599_R2
CCGCGGCGCCCAATCCGATTCGGCGTCCCGCTTCTCCTCCTCTTCATCGGAGAGATCTAGCGGCAGGGCGATGCCGCTGGGGGACGGCGCGGCGGGGATG
>LG11_KGA946_cM_51.133_R1
AACACGCACGTTTCCCCAGCTGGCTGTGTATCTCGTCAGGCGGCAAACAATGCCGATCGACCCAAGAAATAGCCATGCAGCACAGTGAACAGACTTTCAC
>LG11_KGA946_cM_51.133_R2
TACCCGACCGATTCGAGACTCGAGAGGCCGGACGCCTTTTTCTGCAGCGAGTTGAGCTGACCGGAGAGAGTGGCAGCCGCAGCTGGCCGGGCGGCGACGA
>LG11_KGA947_cM_51.758_R1
CATCGAGGGCCTCCTCACACGGTACAAGGGCAAGTTCAGGCACTACGACGTCAACAACGAGATGCTGCACGGGTCATTCTACCAGGACAAGCTCGGCAAG
>LG11_KGA947_cM_51.758_R2
AGGTCCGGGCGTCCATGTTCAAAACAGCCGCCAGCCTCGACCCGAACGCGCTGCTCTTCGTCAACGACTACAACGTCGAGAGCATGTGCGACGTGCACGC
>LG11_KGA948_cM_52.122_R1
TACTGGAACAGTGGAACTCCATCCACAGAATCGCTCGTTCTCTCTGCGCAGCCTGAACTCCGACGATGCCGCCCCTGACGACCCACATGCACGCGGGTTC
>LG11_KGA948_cM_52.122_R2
CAGTTTTCACGAGGGCAAGGCAACTCCAATAGTGCAGTACCGCTGCTACTGCAAGACAACAGCACGCAAGCGAGCTGGAGCTGCTGCAGCGAACACGCAC
>LG11_KGA949_cM_53.656_R1
TAGAAAAACATGCCATGCCCACCGCTCTGGACTCTGAAGGAAACATAGGACGACGCATGCTTGACGCCGCAGCCTTTGGGCGAGCGTTGACACTAGCTAG
>LG11_KGA949_cM_53.656_R2
GCTGGATTTGATGGCTGCTGGGTCCTCACCAGCAGCAACCAACCCACTGACCGACTTTAAATAACAACGCGCCGCTCTCTCTGGCCCTTGCGTTCAGAAC
>LG11_KGA950_cM_57.14_R1
GGTGAATCTTGCAGACAGCAACAACAATCGGTAAAAGGAATAAGAAGAGGCAGCAAAGAAACAGGGAACCCACCTTTATTTCGTATCGAAATCAGACCCG
>LG11_KGA950_cM_57.14_R2
CGCCGATCCGCTGCCAATCCGCCGCTGATTCGCCGCCGATCCGCCGCCGACGCCAGTCCAAACTCTAGGCCCAGGTGGAGATCGCGAGGACTTGAGCTAT
>LG11_KGA951_cM_61.509_R1
CGCATTCATCTCACCCGCAGCCAGGACCGGAGAGCAGAGGCGTGGGCGCGGTTCCCCGCATCGGAGAGAAGGGAGCAGCCGCGCGATCCACCAACTCGGC
>LG11_KGA951_cM_61.509_R2
GGCACGGCCGGGTCGCCATGGCAGCTTGATCATGATGATCCACGAGTCTGCGCATCCGCGAGAAATTGAGATCGGGGTGTTCACAGGTAACGCTCATCAT
>LG11_KGA952_cM_64.675_R1
CACGGCACGGTGAGCCCGGCCGGCGAGCGCGACGGGAACGTGGTGCGGTGCGGGGACGTTTCCCCGACCCGTCTGCAGCGGCGTATGGGCCGCGGGGCCG
>LG11_KGA952_cM_64.675_R2
GTGCCTGGTGAGCGCGTACGGCCGGCCGGGGATGAGGTGGGGCCCCGCCGGTCCTCAGCTATAGCCTGCACTACGTGCATCGAGCCACCGAGCGTTCCTC
>LG11_KGA953_cM_65.469_R1
TCGATTCCTGTTGACTCCAAGTTGTTCAACGGCGCCTATCTGCGATCTGCTTGTCTCCAGTGAAGGACACGGACGCGTCATGGTTAAGGCCGGTTTGGCG
>LG11_KGA953_cM_65.469_R2
CCGCTGCGTGTCCGCACTCGAGAGAGAAGTGACCAACTTCGTTTTTCCTCGTCAAAGGAACAAAATTTCCAACGCGAAAGTGTTTGATCGACCCGACGGG
>LG11_KGA954_cM_66.993_R1
GACCGCGGCGTGATTTGCCAATGGCCATGCAGCAGACGAGACGAGAGGCAAAGCAGGCAGGCGCAACGGAAATGGGCAACGGCTCGTCGCCGCCCCGGGT
>LG11_KGA954_cM_66.993_R2
TGTCGAGCTACTACTGCTGCTTGCCCGTCAGGGTCATGTGTCAAATCGAGCACTGCGATTTCTCAGCATGCTGCTACTGCGAGCCATAGGTGCTGCCACC
>LG11_KGA955_cM_67.223_R1
CTCTCGAGCTCCCGCGCTGCGACCTCGGCTAGCTCGACGTTGCCGTAGTTCCGGCAGCCGGCGAGGACGGAGCCCCACACAGACGCGAGCGGGGTCATCA
>LG11_KGA955_cM_67.223_R2
CATCGTCTCGATCAGCCCCACGGCGTCCTCCAGCCGCCCGACCCGGCAGAGCATGTCGACCGTGCAGCTGTAGTGCTCGTGCCCCGGCGCGACGCCGTAC
>LG11_KGA956_cM_68.625_R1
ATCTGCATGCGTTGCCTGCCGCCGCTACGATACTCCGTATGTAGAGAGACAAAAGGGAGGGTGCAGCTAGCAGCCTGCAGGCGCGCAGGTACGGTACAGT
>LG11_KGA956_cM_68.625_R2
TACAGGGGCGCGCCAAATTTGCAGTTGCAGGGCTGCTGGGTTCTCCTTCTCGTGGTCTAGGCACGCACTCGCTCGCTGTCCTTCCACATGCCGCCCGGGC
>LG11_KGA957_cM_70.142_R1
GCACGGGGCGTGCCATCTTGCTCGAGTGCTCGGGTTTGTGTGTGCGTGCCAAGGGTAGCCGGCTGAGGTCTCTAGGCAGATGGATCCGCCTACTCATGAA
>LG11_KGA957_cM_70.142_R2
CCGTAGTATTATAGTAGCCGGCTGCATGGTAGCAAGAGAGCTGCAGCGACAGCGTAAACTAGCCGTGGCTAGAAATGGACAGTTCATTGGAAAAGAAAAA
>LG11_KGA958_cM_77.751_R1
GTGCCGACCAATCTCTCCATGACGCACCGCAGCCCTTGGTGCTCGACCGAGGCTTGTACTCTCGCCGCGCTCTCCCTCGCATTGGGGCTTCAGATGGGCG
>LG11_KGA958_cM_77.751_R2
GGGTGGACCTGGCCGCCGCAAGCTCCAAGCAGGCCTGCGCGCGGGTTGCCGCTGCTGCCCATTGGCAGGAGAGTGGCGTACGTGTGTTCATAAAGGTGAG
>LG11_KGA959_cM_84.536_R1
TGGCAGCTAGGCGACGTACTACTCCAGCAGCAGCTGGGGCAAAGGGAATGCGCGGTTTCCGAGGCGCGGGGCATGTGACGAGCTGTCCGTCCGATCTCTA
>LG11_KGA959_cM_84.536_R2
CTGCTGCGGCGGCTGGTTTTGCAGTCCATCTTCTTCAGAGCTTTTGTTCGGACGTGCTGTCGCGCTCAGGCGCGCGGCCTGTTGTTCGCTGTTGTTGCCC
>LG11_KGA960_cM_88.783_R1
GCGGCGCCCACGCCGGCCACACGATCCCCCGCGCCGCCGTCCGATCCAGGAACCCCTCCGGGAGCTGCTGCAGCGCCGCCGCATCGCTGTCCGTCGTCCC
>LG11_KGA960_cM_88.783_R2
GGCGCTGGAGGGCCCCGCAGCACCCAGAGGAAGCCGTGGCCGCTGCGTTCCAGCCCCGCCGCGAGCTCCCGCGCCTGCTCCGGCGCCAGGAAGCCGATGC
>LG11_KGA961_cM_88.783_R1
CGGCGCCCACGCCGGCCACACGATCCCCCGCGCCGCCGTCCGATCCAGGAACCCCTCCGGGAGCTGCTGCAGCGCCGCCGCATCGCTGTCCGTCGTCCCC
>LG11_KGA961_cM_88.783_R2
GCGCTGGAGGGCCCCGCAGCACCCAGAGGAAGCCGTGGCCGCTGCGTTCCAGCCCCGCCGCGAGCTCCCGCGCCTGCTCCGGCGCCAGGAAGCCGATGCT
>LG11_KGA962_cM_90.48_R1
CAGGCACGCGCCCACAAACTCCCAGAATTCCGGCGACGCCACGCCGTCAGGAAGGGAGGGCAGCTCGCCGAAGCAGATGGCGCACATGAGGGCCGCCCAG
>LG11_KGA962_cM_90.48_R2
TGGGCTTCTGCCCGGCGGGGAGCAGCGGGTAGCGGCCCATGAGGAGCTCGAGGACGGTGACCCCGAGGCTCCACACGTCGGCGGCGCACGGGTCCGCGCC
>LG12_KGA286_cM_0_R1
TTTTTGCTTTCACCCCTATATGCGAGAGAGGGAGGGAGAACGAAGTAACGAACCAAATCGGAGGCACTGGCGCGCGGGAGGCCGCAGCCCGCCATGGGAA
>LG12_KGA286_cM_0_R2
TCTCAGCTTTCCGGCGAGAGATCGGAGCGCCATGGCATCGAGCCATCGACCCGGCCTGAGCTGGAGGTGGGCTGCGCCGCGTAGGGTCGACGCGCACGGA
>LG12_KGA287_cM_1.982_R1
CCTGCAGGACGTGGCGGAGAGTGGGGCGCGGCGGTAGGAGCGTGGCAAGAAGCTGCCTCGCATCAGCGGCCGGGTTGGCCTCGAAGGTAGGAGCGCGCCA
>LG12_KGA287_cM_1.982_R2
GAGGCCCGAGGCGGCGGCGTCGGCGTTTGGAGCTGCATGGTGGTGACGAGGCGACGGCGCCGGCCACCGAACTACTATCATAAAATTCATACAGACTGAT
>LG12_KGA288_cM_5.165_R1
CCGGCTGCAGCGCCATGGCCCGGCCGTGGTCAGCGGCGGCGGAGCGAGGTTGAGCCGATTTGGGGAGTGGATTTGGGGAAGAATGGCAGCCAACAGGTAA
>LG12_KGA288_cM_5.165_R2
TGGTTGGGCTCGACCAGTTCGCGACTGCCGCACTGCGGCTGCGGCTGCGACCACGACCAGCCCTTTTCTTTGGAAGAAAAGGAAATAGAGGATAAATACT
>LG12_KGA289_cM_6.065_R1
GGTTCTAACAATCCTGGCCACCGAGCTGCCCGCCGCCATGGATCTGCCTTGGCCCTTTGCCTTGGACATCGCGGAGCAACCGCACGCGCTGAAGCCCACA
>LG12_KGA289_cM_6.065_R2
ACAGGTGCGCCGCCGCGGGCTGCTCGTGGCCGCCGAGCTTCGAGGACACCGTGGATCTGGGGACGACTTCCTACCGGTCAGTGGAAGTTAATCAACTTCC
>LG12_KGA290_cM_9.327_R1
CGCCGATTGAGTACGATCGACTCTTCCTCGTCAGGCGGCAGGTTGAAGTCTTCCCAGACGTGGCGCAGCGTCGGTGCTTGGTGAGCGTTGATGGCGGCGC
>LG12_KGA290_cM_9.327_R2
GAGGTCCGTGGAGGCGCAGAGGTGGTGGTTGGGGCGGCAGCTGGAGAGGCCTAGCCAGGCGTCGAGCTCGGGGACGTACTCGGCTCTGCCGGTGAAGGGC
>LG12_KGA291_cM_9.582_R1
CGCTCTGGCGTTCGCCATGGCAGCAGCCACCGCCGTGATGCCATGCGCGGCGCAGAACTCGCCGCAGGAATTCGTGAGCCTGCACAACGCGCCGCGCGCC
>LG12_KGA291_cM_9.582_R2
CCGTGGGCGTCGGCCAAGTGACCTGGGACAGCAACGTGGCGGCCTACGCGCAGCGCTATGCGGCGCAGCGCCGAGGCGATTGCGCGCTCGTGCACTCCAG
>LG12_KGA292_cM_9.582_R1
TCTGGCGTTCGCCATGGCAGCAGCCACCGCCGTGATGCCATGCGCGGCGCAGAACTCGCCGCAGGAATTCGTGAGCCTGCACAACGCGCCGCGCGCCGCC
>LG12_KGA292_cM_9.582_R2
TGGGCGTCGGCCAAGTGACCTGGGACAGCAACGTGGCGGCCTACGCGCAGCGCTATGCGGCGCAGCGCCGAGGCGATTGCGCGCTCGTGCACTCCAGAAA
>LG12_KGA293_cM_14.19_R1
TCTTTTTGAGAAATTCGATCAAAATTACTAATTGTTAACGGGCCGAAAAAGACCCTCTGATGGGCCACCGGGGCTACAATTTAACGTACCAGCAGCAGTC
>LG12_KGA293_cM_14.19_R2
TGGACGAACAGATACTGACAGCGATTAATTGCTGTGGGCCGAATAAGTAGCTGCTCAATTTGACGTATCAGCAGTCCTGGTCCATACGAAAGTTGAATAA
>LG12_KGA294_cM_14.19_R1
AAATTACTAATTGTTAACGGGCCGAAAAAGACCCTCTGATGGGCCACCGGGGCTACAATTTAACGTACCAGCAGCAGTCCTGGACGAACAGATACTGACA
>LG12_KGA294_cM_14.19_R2
CGATTAATTGCTGTGGGCCGAATAAGTAGCTGCTCAATTTGACGTATCAGCAGTCCTGGTCCATACGAAAGTTGAATAAATAAACATTTTAGAAGAATGA
>LG12_KGA295_cM_15.754_R1
GATTACTGCTCTTGTGTTCCTTCCGGACGCCATGAACTCCAGGCACGTCTTCTTAAGCTTCCAGCACTGGTGCTCCGCGAGGGCCAGCATCGGCAGCACT
>LG12_KGA295_cM_15.754_R2
TGCTCACGCCGACGTGTTTATTGCAGAGCTCGTCTTCAGATACTGACTTGAGGTCTTTGAGCTTGTACCTGTCCGCAGCCACGAGGAGGTCCTGCGCTAA
>LG12_KGA296_cM_16.587_R1
ACTTTCACAAATTAACCAACCAATAGAACACAGAATACTTAGATGCACCTGCACCAGCCCTACCAGATGCCAGCAGCAGTCTCAGCTTGATGGCCAGAAA
>LG12_KGA296_cM_16.587_R2
TACTATACTTCAGCTTGCTCAGTAGTCCGTAGTGTGCCCCTGCTAGCGAGGACAATTTGCTGCTAGTACAATCTGAATGTACCATGTACAAAAGTTAAAA
>LG12_KGA297_cM_19.171_R1
CCGCCGTGCCCAGCGCCTCCGCCGTGGCCGCGCCCAGCCAGCCCGCCTCGCCGCGCGTGTCCGCCGTGGTCGCGCCCAGCCAGCCCGCGCTGCTCCCTAC
>LG12_KGA297_cM_19.171_R2
GGTTACAGCTCCTCGTCGCTAGCCGCGCGTCAGAGCCCGTGCCCCGGCTGCGCCCCGTCCTCGACCTGGCNNNNNNNNNNNNNNNNNNNGCTGCGCCCCG
>LG12_KGA298_cM_20.222_R1
TAAGGGTACCAAAGACAATTCGGATGCGAGAGCAGCCGAGGTCGTGAGATAGCATCAAACTTTCAAGGGCAGGGCAGCCGTCGAGTAAGGCATACAGAGA
>LG12_KGA298_cM_20.222_R2
TCCTCCAAGATTTTGACATTCAAGAGGCTGAGCTGCTCGAGGAGCGGCAAGTGGAGCGCGCCACCCGGAAATTTACAGCCGCCGAAGCTTACGACGCGAA
>LG12_KGA299_cM_23.508_R1
CTCGCCATGTCGTCTGCGCCATGCATGCCGCAGCGCTCAGCATGCATCCGGGGCGTCGCTTCTAACACAGTTCGATGTCGAAAATTAAGGGGAAAAACAG
>LG12_KGA299_cM_23.508_R2
GCTCAACACGCAGCTGCAAATTTACTTAGGTGTACACCGTAGTCAAAATTTTTAGCTCATCTTTTTTTTATCATGACATATAATTTCCACAGTACATACG
>LG12_KGA300_cM_24.053_R1
AATGGAGGACGAGGAGACAGAAAAGGAAGCAGCAACGACATAGCACACACGCGCACGATCAGTTGGCCAAACACCAAGGCCATGGTAGGATCAGCTTTCG
>LG12_KGA300_cM_24.053_R2
TTACATTGGCAGCTTCTTAAGGACCGGACTGACAATAATGATACAGAACATTCGACAAGCCATGGACAAGCTAAGAGCATTGTTCTCCCGGCGTCTCGTG
>LG12_KGA301_cM_24.686_R1
TCACGGTGCCAAAGAATGAAGCACCATACCTGCCTTACAGAGCATCCGATTTCTTGGCTGGGACTGGTGCAACAACAAACAGCAGCCGCAGTTTTAGTCC
>LG12_KGA301_cM_24.686_R2
GTTAGTTTTAGCAAGTGTAGACCCCATGTTTTAGTCTCCAAACAGGATACGGATCGGCTGACTATGGCTGCTAGGAATTGTTGTAAAACTCTTAATGGGC
>LG12_KGA302_cM_25.135_R1
CAAGAAATTAACCCGGATGTTTTTCTGCGATGCAGCGGGTCACACAGTGGGCTTTGCGCACTGCAACACCTTCACTGGCCGGATCAGCGGGCCGACACCA
>LG12_KGA302_cM_25.135_R2
ACCCGACGCTGAACTCGAGCTTTGCTGCTCAGTTGAGGGCTTGGTGCCCGCCCAATGTTGACCCGAGGATCGCCGTGACCATGGATATGGTGACGCCACG
>LG12_KGA303_cM_26.079_R1
CATCAAAGAAACAAGTTGTGTTGCAGGGTTTCAAGAGACTACCAGCTTTGATCCCGTGGCTCATCAGTAGACGCCGCTGCATTCCGATCTTGGACACCCT
>LG12_KGA303_cM_26.079_R2
ACCAGGGAGCTTTCTGGATTCGTATCCTCCTCCTGTGGGCTCGCCACCGCTGCTGGAGCTGCCAATATCATCTGCAGAATCGCCATTACGGCCACTAGCG
>LG12_KGA304_cM_27.946_R1
TAGATTATACTTGAGAAGCACCTCCAGTGAAACACAGAAGATTGATCTGCAGCTTGTAAGCATATGGACATGAAAGTGTCAGCCTTGCTCCGCGCCAGCC
>LG12_KGA304_cM_27.946_R2
CTGGTTGTTGTCGTTGTCGTGCTGCGGCACCACCTCCTGGAGGGCGTCACCGACAGTGACCACCTTGGCCCTCACCAGGCCCACGCTGTGGATCATGCCG
>LG12_KGA305_cM_29.285_R1
CGTGCCCTTCCCGTACGCCGTCTACCAATGCCACTCGACGGGGCAGCCATCCACGGCGTACATGGTCTCACTGCGCGGCCTCGGTGATCACGGCCCCGGA
>LG12_KGA305_cM_29.285_R2
TTGCTATGGCAGCCATCTGCCATCTCAATACCTCTAGCTGGAACCCGGCTTACCCGGCCTTCAAAATACTACACACCAAGCCCGGAGGCGCGCCCGTGTG
>LG12_KGA306_cM_29.866_R1
CGATCGCCACGTGGGCTGCCACATCGTGCCCTTCCCGTACGCCGTCTACCAATGCCACTCGACGGGGCAGCCATCCACGGCGTACATGGTCTCACTGCGC
>LG12_KGA306_cM_29.866_R2
GCCTCGGTGATCACGGCCCCGGAGTTGCTATGGCAGCCATCTGCCATCTCAATACCTCTAGCTGGAACCCGGCTTACCCGGCCTTCAAAATACTACACAC
>LG12_KGA307_cM_30.044_R1
CGTGGGCTGCCACATCGTGCCCTTCCCGTACGCCGTCTACCAATGCCACTCGACGGGGCAGCCATCCACGGCGTACATGGTCTCACTGCGCGGCCTCGGT
>LG12_KGA307_cM_30.044_R2
ATCACGGCCCCGGAGTTGCTATGGCAGCCATCTGCCATCTCAATACCTCTAGCTGGAACCCGGCTTACCCGGCCTTCAAAATACTACACACCAAGCCCGG
>LG12_KGA308_cM_31.763_R1
CCGCCGATGCGCCGCCGCACCACCACCGCCAGCAGCAGCCTCCCCGGCCAGCGAGTCGTACAGCTCCCGCAGCTGCCTGCTGCGCCGCCGCGACGCCTTG
>LG12_KGA308_cM_31.763_R2
CGGATCCCGCCGCCTCGCCGCCGCCGTCGTCGTCCTCCCCGCCGGGCTGCACCGTCTTGCGCGTCTTGACGGCGCCATTGTAGTGCCCCTCCGCCCACAC
>LG12_KGA309_cM_32.517_R1
NNNNNNNNNNNNNNNNNNNNNNNNNNNNNACCAAGCAACAAGTGAACACAACAATAGCAAAGAGACACGAACGCTAGCTAGCGCAGCCCGATCGAGAGCA
>LG12_KGA309_cM_32.517_R2
GTAGAGCCTCTCGATCGGTCGGTAATTACTAATGGACGAGTACTTGTACCAGTCGTTGCTGCTGTCGGTGCTCGCCGTGGCGCTGCTGCAGCTTGCGAAG
>LG12_KGA310_cM_32.517_R1
NNNNNNNNNNNNNNNNNNNNNNNNNNNNACCAAGCAACAAGTGAACACAACAATAGCAAAGAGACACGAACGCTAGCTAGCGCAGCCCGATCGAGAGCAC
>LG12_KGA310_cM_32.517_R2
TAGAGCCTCTCGATCGGTCGGTAATTACTAATGGACGAGTACTTGTACCAGTCGTTGCTGCTGTCGGTGCTCGCCGTGGCGCTGCTGCAGCTTGCGAAGC
>LG12_KGA311_cM_33.014_R1
GCAGGCTGGGGCAGCCGCCGCACCATCCAGCGGTCTTCGAGGCCCCCGCCTCCCCACTGGCCGTCATTCCCCATCCCGGCATCGCCATGGCCGGCTGGGG
>LG12_KGA311_cM_33.014_R2
AGGAGAGACACCATGGGTGCAGGCGCAGCGAAGAGTCAGGGATAAGAAGCAGAGAACCATAGAGCAAAGGGACAACAGAGCGGTTGGCTGCGGGTGTCTG
>LG12_KGA312_cM_34.316_R1
CAGAGCTCGACGCCATGGCTCGGACCTCTATTGCAGTGCAGGAAGAACGCAGCTAATTAAGCTGGGTAGGAGGGTCAGATCAGAGATGGAGAGCTGATCG
>LG12_KGA312_cM_34.316_R2
ACTGAGCTGCTTGTTGCTGCTGTGAGGAAGGATGAGGACGGTATGGGGTCGGTCGCTGCTTATATAGCTTCGACGTACATCTGCATTAGCGTTGCCCGTG
>LG12_KGA313_cM_35.111_R1
AAGAACCAGACATGGTGGCAATGGCCGGCAAAGCCATGCTCGCCGTCGTGGCGGTGGCAGCTCTGGCCGTGCAGCTCGCCGCCGCGGCCACGGATCATCC
>LG12_KGA313_cM_35.111_R2
GTGGGCGGCGACGGCGCGTGGGACGCCAGCGGCAGCAACTACAACGCCTGGGCTGCCAAGCAGAAGTTCGTGCAGGGCGACACCGTCTGTGAGAACAACA
>LG12_KGA314_cM_35.623_R1
CAGTGCGTCTTGAGCACCAGCAGCCCGCTTCCATGTCCGCCGCCGCCGGCGTCGATCTCCTCCACTGGCTCGTCGTCGTCGTACAGCAGTGAGCCTGCTA
>LG12_KGA314_cM_35.623_R2
GGGCGCCGCCGGCGCGTCGCCGCCACCGCGCGCTGCAGACCGGGCAGACGCCCCTGCCGGGGACGCAGCGGAGGTGGAACGTGTGGGAGCACTCGGCGGT
>LG12_KGA315_cM_36.041_R1
CTCCTGGGTGGCGGGCTCACTGACCTCTCAGAGGCGCTGCTGCACGTCGAGCAGCTGCGGTGGGAGTAACTCCTGGACACCGAGGAAGGGCTGCTGCTAC
>LG12_KGA315_cM_36.041_R2
GAGGCTCGGGCTAGGACTAGGACTGCGGCGACGTCGACGGATGCTGCTGCCGCTGTTGCTAACTTTGCTCCTTTTGCTCTTCTTGTCAGCAGTCCTCTTA
>LG12_KGA316_cM_36.576_R1
AGCAAAGCAAGAGGGTTGGAAATTGGAATGGAAGTGAAATGGCGGCTCTTCCGGCCGCCGCCGCCGCCGCCGCCGTGCCCCTAATGCAGCGATGCCGCCG
>LG12_KGA316_cM_36.576_R2
GCCCGCCGCCGCAAGCTTCTGTCTCCATCATCGCTCGCTGCCCCCATTCTCTCCAAGCCCCCGAGCCCACGGCCCCCACGCTCACCGGCTACAGCGCGCT
>LG12_KGA317_cM_38.905_R1
CAATGGCATTCACCGGAGCGATCGGCGTCGTGCAGCTTGTAGTCCCTGCGGCCAAGGCCAAGCCGGCGGCCACATCGCGTTCTCCAACGACAACAAGGCA
>LG12_KGA317_cM_38.905_R2
TGCACACTGCTGGTGGGCGCCGATTTGAGGTGTCGATCGGCGCTGCTTATGAGAGCAAGATCATGGATGACGCGACCGACAATGCATGGAAGATGTTAGG
>LG12_KGA318_cM_40.331_R1
TTGGTGCTGCTAAACTGGCAGCGTTTTTATGTATATTGCAAAGGTATTTAACAACTGAAGACTTTGACTAAACTTGGCAGTTCAGCTGCCCTACATGCGC
>LG12_KGA318_cM_40.331_R2
GCACGAGCGCCATGGCGATTGGGCATGGCCACGACCCCGAACTTGCCGCGCAGGACTCGGACGCACTCCCGCATGAACTCTGCATGCGCCGAGCTCCACA
>LG12_KGA319_cM_40.688_R1
GGACGCCGGATCGGGTGTCGCGATGTACGACGAAGAGGCAGCAGTGCCCTCCGAACTCTCCGCGTCGGCTAATGACTCGCCTCCGGCGTTGTCGACGCGA
>LG12_KGA319_cM_40.688_R2
CGCTGCCTTGAGCACGGCACGCACCTCGGCGATGTCCGGGCGCTGGTGCTTGTATGGCCGGACGCAGCGGCAGGCGAGCGCGAAGACGGCGCGCACGGTG
>LG12_KGA320_cM_41.055_R1
GAAACACGATCCGGCTGTCTTCCTTTGGGTCACTCGTCCTGGCCCTCGACGACGCTGATAAACGAACAGATACGCAGCCCTAGCTCTCGACGACGACGAC
>LG12_KGA320_cM_41.055_R2
AGGACCGGCAACTGCCATATCGATCCTTTCCCCGCTACTGCCATGTTCTCTCCAGAGATCAAAGCCTGCTGCTGGCGACAACGTCAAGATCATGCCCTAT
>LG12_KGA321_cM_41.332_R1
GTAGGAGGTACGGAGGACGTCCACCTTGGAAGATCCGGTACCCTCCTCCGCGCGACGAAGCAGCGCATCCTCGAGGCTTCCGTGCGAGCTCGAGCTGGAC
>LG12_KGA321_cM_41.332_R2
ACGCGCGTGTGGTCGTGGATGCGGCGCCACGGCCAGGACAGCAACGACAGCTGCCCGACCTGACGGAACGGGAGGAAGGAGGCGATGCGCGCGCGGAGCT
>LG12_KGA322_cM_41.66_R1
GATCGCCGACCTGGCAAGGATCAGGGCTGGCTATGTGCCGGCGGGGTGGGTGCAGCCCGGAGTCGGCGATGCGTGGAACCAGCACGGACTTGGCATCACG
>LG12_KGA322_cM_41.66_R2
CCAGATTCCTCGACTACGTGGACAAGCAGCACAAGTGATTATCGGGGCTCTGAACTCTGGGCGGAACAACTCGACCACAGGTGACGATCGAGCGCTTCGA
>LG12_KGA323_cM_41.965_R1
ATTTTTTGTACTTACGCATCAGCTTATGGATACATACTCAGTAATGAAAATATATTATTCAGAAGCTGCCGTTTTGGCCTTGATTCTCGGTTAGTTAGGC
>LG12_KGA323_cM_41.965_R2
GCCCCTAACTAGCTGCGGCTACCTTATCTCCATTTTCTGTCCGGATCTGTGTCTCCTAACACGTGGAGTGCATCCATTGGCCCCTTCCCGGTAGCCAGGC
>LG12_KGA324_cM_42.118_R1
CAGCGAGTCTTGCGGGTTGCGGCGCCGCCAGTCCGCGAGCTATGTGCGGGATTGCGGCGCAGGACGGCGTTGCGGCGCGGCCCGCCTCCCGCTTGCAGCG
>LG12_KGA324_cM_42.118_R2
TAGATTTGGGGGCGGTTCTGTTTGTGGTGGGCAAGCAACGGCTGACTGGCGAATCCATTAGCAGCAGCAGACACATCGTCAAGTCTAGGCCCATGAGCGA
>LG12_KGA325_cM_42.316_R1
TCGGTGCCTTCCGCTTTCGGCACGGGCTGCACCAGCCTGTCCCTGTACCCGACGACAACCATCCTGTCGACGTCGATCACCATCGTGACGCCCTCCAGCA
>LG12_KGA325_cM_42.316_R2
CCGCGCGTAGTAGTTCGCCGTCGTCCCGCCGGCCACGAAGCACTGCAGCTTGGCCAGCCTCGCGTCGTCGCCGCCGCCGTACCACCCCTTGGGCAACATT
>LG12_KGA326_cM_42.414_R1
CGCATTTTTGCAGGCGTCGCACCTTGCCTGATCGTCATTATGGATGCTGCAGGCGAACATGCAATGATCTGCGATGGCGGCAAAGAAGTTGTCACAGTTC
>LG12_KGA326_cM_42.414_R2
AGGCACAGCTGCCGATACTACAGTCGTTAGGGCAGCAGGAAATGGTGCTTGTGCCATTGCTACTAGTGCAGTAGTCATGGCAGCAGCCTTGGAGGACTTC
>LG12_KGA327_cM_42.584_R1
TGCTTGACTGAAATCTATAAAAAGGTAACAGCCTAACAGGAGTTTACAGAAGCGAAATTAGCAGCGCATGCACGCACCTTCTCCGCAGCCGAGCTTGGGC
>LG12_KGA327_cM_42.584_R2
CTCTGAATGGCGTCCGGGTGCGGATGAACTCCAGCAGCGTCGTCGATGGATCGATGTCGCAGCCGGCTACCTCATACCGCTGCCCGTTCAAGGCCAGCAC
>LG12_KGA328_cM_42.584_R1
ATCTATAAAAAGGTAACAGCCTAACAGGAGTTTACAGAAGCGAAATTAGCAGCGCATGCACGCACCTTCTCCGCAGCCGAGCTTGGGCCCTCTGAATGGC
>LG12_KGA328_cM_42.584_R2
TCCGGGTGCGGATGAACTCCAGCAGCGTCGTCGATGGATCGATGTCGCAGCCGGCTACCTCATACCGCTGCCCGTTCAAGGCCAGCACCAGCCTTGCGTC
>LG12_KGA329_cM_42.876_R1
CAAATAGATTTAGAAAATCATAACGTGACGTACCTCGGCTCGAGGCAGCGATGGAGGAGGCTCCCAGGCTGGCGAGGGACGTGGAGGCGGCGGCCCCAGC
>LG12_KGA329_cM_42.876_R2
GCGCGATGGCTGCGACCCCGGCAGCGGCACTGCAGCGGCGCCCCTGGTCTGGGCTCAGTGACGTGAGCAGCGGCGCTCTTCTCGGCTAGCAAGGGAGGCG
>LG12_KGA330_cM_42.964_R1
GCGATGACCTCAACGAGTCCCATCGTTGCAGCACATCCCGGCGAGGATGATCTCGCAAAAGAGCTAAGTAGCGCGTGTGATCGTTGCACTGTGGCTCTTC
>LG12_KGA330_cM_42.964_R2
TCTGGCTGCAGCTCGTGCTGAAGGCGGCGCTGGCCGGGCCTCGCGCGCATGGCGGCCATGTACCCGTCACTCATCAACCAGTTCGTTGAGTTCGTCCGGG
>LG12_KGA331_cM_43.106_R1
GAAGACTCGGTACGTGGTGATGTCGGAGGAGATCCTCAAGACCTACCCGGAGCTGGCCGAGGAGGGCCTGCCGACGATGAAGCAGCGGCTGGACATCTCC
>LG12_KGA331_cM_43.106_R2
ACAAGGCGGTGACGCAGATGGCGACGGAGGCGTCCCTGTCCTGCCTCCGCGCGTGGGGCGGCAGCATCCCGGCGATCACCCACCTGGTGTACGTCTCCTC
>LG12_KGA332_cM_43.197_R1
CGTGAAACCTTCGCGTGCTCATCCGCCTCCATCGCCTGTCGCTCCCCCGTGCAGCAACGGGGACGAGCAGCAGGGGCTCGCCGTCCGGCGAGCTCGGTCG
>LG12_KGA332_cM_43.197_R2
CGGTGCCACCAGGATCTGGATCTGGGAGCCGCTGCTCGGTGGGAGGTGAGACGACGAGGAGAGAGAATGGTGCGATTCAAAATGGGATGAGGAGAGAGAA
>LG12_KGA333_cM_43.341_R1
CTCGTGAAACCTTCGCGTGCTCATCCGCCTCCATCGCCTGTCGCTCCCCCGTGCAGCAACGGGGACGAGCAGCAGGGGCTCGCCGTCCGGCGAGCTCGGT
>LG12_KGA333_cM_43.341_R2
GCCGGTGCCACCAGGATCTGGATCTGGGAGCCGCTGCTCGGTGGGAGGTGAGACGACGAGGAGAGAGAATGGTGCGATTCAAAATGGGATGAGGAGAGAG
>LG12_KGA334_cM_43.73_R1
CCACGTTCTTGAGGCTTGAGCCCGTACGAGAGGCGGCGCGGCCCCGGCGACCCGGGTCGGCTGCAGCAGTCGGCGTCGCGCGTCCGCATCACCTCCTGCG
>LG12_KGA334_cM_43.73_R2
CAGCTCCGGCGTCGACACCACCATGGCGCGCACGCGGCCCAGCCGCAGCAGCTAGCATCACGGGCCCGTGCGCCGCGTGCAGCGACCGGTGCGGCAGCGC
>LG12_KGA335_cM_43.976_R1
GTACGCCATAGCAGTAGTGCAAGATGTGATGCCTCCTCCAAATCCATGCCGTCAAGTAATACTAGCAGCCATTACCCGCTTCCAAACTTCAGTTTCTCCA
>LG12_KGA335_cM_43.976_R2
ATCCGGCAACAGCCACAGCTCGCACATTTCTGCGCGCAGCGTCCTCGCATGGGGCATATCACGAGAGCGTGGTGTTCAGTCTCCGGTTCAACACCGCACA
>LG12_KGA336_cM_44.311_R1
ACACAGCACCAGTGAATGAATGGCTCCCGTGTGCAGCTGCGCAGCACAAGGCTTGCAGCTTAGCCACCACAAACTCGCCACCGCCATTAGCGCACAGCCA
>LG12_KGA336_cM_44.311_R2
TGCCAGCCGCTGCAGCCGTGCTGAACCGAAACGAGACGCCTGGATGAAGATTCGCAGCAGATCAGGCGAGTTGTTGTCCCACGGGAATGGACGCGCTGTG
>LG12_KGA337_cM_44.885_R1
ACCAAGCCGCCATGTTCATCTCCTACCTCGACCCGCTCCCGTCCTTCTCCAGGACCCGCGACATGCTGCTGCTCAACGAACCGGTCGCCGGTGCTCCCGT
>LG12_KGA337_cM_44.885_R2
GGTGGCTCTGGCACTGCCCTTGTTGCCTCCGCTGGCTGCCCCGGCGGCTCCAACTGTCCCAAGTCGTCGCGCGCGATGTTCACCTCCTCGCCAGGGCGCG
>LG12_KGA338_cM_46.568_R1
CTGCATTATCTAGCGAAGCGAGAGGGTGTCAGCGTAATTGCAAGTTAATTAATTGAAACGCAGCCGCGAAGGGGAGCCAGATCAGCCGCGCAGGTGTCCG
>LG12_KGA338_cM_46.568_R2
GGCGAAGCCTTTTCTTTCTCCGTTGACCCCTTTGCCTGACGGTGGCTGCCCGGGTGGTTTGGTTCCAGAGAAAAGAAAAGAGGGGGAGACTATTTTACCT
>LG12_KGA339_cM_46.568_R1
TAATTAATTGAAACGCAGCCGCGAAGGGGAGCCAGATCAGCCGCGCAGGTGTCCGAGGCGAAGCCTTTTCTTTCTCCGTTGACCCCTTTGCCTGACGGTG
>LG12_KGA339_cM_46.568_R2
CTGCCCGGGTGGTTTGGTTCCAGAGAAAAGAAAAGAGGGGGAGACTATTTTACCTCGCCGGCGGCAACGTGGCGCGGTGTAACGGCCTGTCACGCGAAGA
>LG12_KGA340_cM_47.874_R1
CGCCATCGTCTCCCCCGCCGTCGGCAACACCCCCGGAATCCCCATCAACCCCGCCACCAGCAGCGACACCACCACCGAAATCATCACCTCCAACACCGTA
>LG12_KGA340_cM_47.874_R2
CCACCAGAATCACCATCAACTCCGTCGCCGACGCCGGCGGCAGCGCCACCGAAATCACCATGCACTCCACCGTCGACACCGGAATCACCATCGGAGCCAC
>LG12_KGA341_cM_48.381_R1
TCGCCATTCTCCTCCACGTGATTCGCCATTCGCCTCCACGTCAGGCTGCGCCGCGCCGCGCCGCCGTCCTCCGCGCGCGTCGGCAGCCCCGCCGCCCCCT
>LG12_KGA341_cM_48.381_R2
TCGCCCGCCTCCACGCCAGGCCGCCAGCTGCACGTGTCGGCAGCCCAGCCTCCCCGTGACGCGCCCCCATCCTCCTCCCCGCGAGCTCATGCCGGCGGCC
>LG12_KGA342_cM_48.381_R1
ATTCGCCTCCACGTCAGGCTGCGCCGCGCCGCGCCGCCGTCCTCCGCGCGCGTCGGCAGCCCCGCCGCCCCCTATCGCCCGCCTCCACGCCAGGCCGCCA
>LG12_KGA342_cM_48.381_R2
CTGCACGTGTCGGCAGCCCAGCCTCCCCGTGACGCGCCCCCATCCTCCTCCCCGCGAGCTCATGCCGGCGGCCCCGCCTCCCCGCAACGCGCCGTCGCCC
>LG12_KGA343_cM_49.937_R1
TGCCCTCCTACTTCTCTTACTGCACCATTCCGAGGTTGATGCAGCATTGGGCGCTATGCAGGGCTCAACCAGCGTGCCTGAAGCGGACGTGTCGCCTCCA
>LG12_KGA343_cM_49.937_R2
CCCTGTTAGTGAGGGGTCCTTCCTCAGCGGGTACTAGACATGTTCCCACTGGCTGCACCCGCAGTGGCTGGCCATGATGGTTGACGTTGTGCTGCCCCCG
>LG12_KGA344_cM_51.93_R1
GATGCGCGCCGCCGCGCGGCTGCGGACGACAAGGCTTGTCATCACTGATGTCGTCTTACTACGCCGCAGCAGCGGGCGGGGCGTCGAGCTGCCGTGCTTG
>LG12_KGA344_cM_51.93_R2
ACCACACTACTTCGATCACGCTGGAGGTGTTTGGCGCCCACTTCGTGCTGCCGAAGGAAGGTGACCTCCCGGCGCTCGAAAGCCTCTCACTCCGTAGTTG
>LG12_KGA345_cM_52.558_R1
GGCGCGCGGTGGGCCGAGGGGCAGGTGATGCGCGTTTGACGACCGGTTGGGGCGGCGCAGCAACAGGCGAGGCCATGGGGCGGGGCGTGCGGCGAGCTGG
>LG12_KGA345_cM_52.558_R2
GCGGCACAACGGCAGACGAGGCTGCGGGCTAGGCGCGCCACGAGCTGGGGCGGCGCAGCGACAGTCGAGATCGCAGGCACGGCGCGCGGTACGGCGGGCT
>LG12_KGA346_cM_52.728_R1
GGCCGACCACGGCGGGGAAGAGCATCCACGCCGTCCAAAAGATCCTGTCAGAGATGGAGTTTGTGCCTGCAGATGGAAGCAGCCGCGACAAGGTCCCGAT
>LG12_KGA346_cM_52.728_R2
CAGAAGCCGCCGCGCACCGCCAGCTCGTGCCCCTCCGCTGATACCACACTGGCCGCCGCGCCCAAGTCTTCGAAGATTCAGTCCGCGCCAAGGCCAACCA
>LG12_KGA347_cM_53.17_R1
AAGGCCGCGCCACCGGCGCGCGAGCAGGGACGTGTGCGCGGCGGCGCGGGCGCAGCGGAGACGGGCGAGGATCTGGAGGAGCAGGTCGTCCGGCAGGGTG
>LG12_KGA347_cM_53.17_R2
TGATCAGGTCCGCGCCTTCGGGGTAGCGCACGGGCGTGCGGGGGCTGCGGCGGCGAGGAAGGCCGCCCCAGCAGCACGGCGAGCGCGCCTGGACATCGCG
>LG12_KGA348_cM_53.277_R1
TGTTTCACAATGCTCTGTTCTGCATCACCCAACATATCCTGCACAGAACAAATGGGAACACAATTAGCCAGCAAAAGTAGGAAAATTGAGCAGCAGACAG
>LG12_KGA348_cM_53.277_R2
TGCACACATACGCACCAAATAGGTCACTATGGGAGTTGACACGGCGAAGAATCGAGGACGCTGCTGCAGCTGCAAACATGTGTTTTCACTGGCGAGCTGC
>LG12_KGA349_cM_54.066_R1
CCCACAAGCTGCTCGATGAAAGTGCCGCACAGGGCCTCGCCACCATGTGTATCGACACCGTCCTCTCCGACACCGGCGTTTCCCTGAACGCTGGTTTGCC
>LG12_KGA349_cM_54.066_R2
TCCGAGCTGCTTCCACTTTATCCAACGTTATTCTGCACAAAGAAGTCCATGCTCAGTTTTCCATCAAACGCCAACAAGCAACGTGACCTCATTATCTTGC
>LG12_KGA350_cM_54.508_R1
AGCCTGGGCAGCCTCGCCGTGTTCGCCTCGCGCGACCAGCTCGCCGAGTTCGCGTCCGGACTCGTCGCCGCCGGCCACGCCTTCCTCTGGGTGATCCGCT
>LG12_KGA350_cM_54.508_R2
CGACATGGCCGTCCAGGACGCCGCGCTGCTCCGGAAGGCCGTCGGCGAGGGCAGGGCGCGCGTCGTGCCGTGGGCGGCGCAGCGGGACGTGCTGCGGCAC
>LG12_KGA351_cM_55.351_R1
TCCTCAACAATGTGACCGCGTGCAAGTCGATGGAGCAGCTCCTGAATTCCAGCCATTCTGTCCGGGCTCTCGGACAAGGACACGAAATCCATGCCCTTTA
>LG12_KGA351_cM_55.351_R2
GACGGCCCCATACGGCAGCCTCAGTGGTCCGAGCAACAGCCTTGTCCATTCGCGGCATCGCGCGCGTTAAGCAGCACGTCGCGATCGCGAGGCAAGCGGA
>LG12_KGA352_cM_56.521_R1
TGCAACATGTCTCCCCAGTCAAGTTTCTGATCCTCGGACACGACGAAGGCCTGGCCGTAGCCTTCAAGGCTGCCAGGTTGCTGTGCGCATGCGTTCTTGA
>LG12_KGA352_cM_56.521_R2
TTCGAGTGGCTGCTTGAAGAACTCAGCTACGTCGTCCATCAGGTTTCCAGCCACTTCGCATGGTACTCCATGGTTGATGAGCTGCACTTATTAACAAGTG
>LG12_KGA353_cM_57.599_R1
CGCGCAAGCCGCCTCATCCTCCTCCGCGTCAGGCAAGCGTCGCGCCGGCAGCCTCGTCCTCCTCACCCGCCAAGCCTTGCGCCATCGTGGCCGCGGCCTC
>LG12_KGA353_cM_57.599_R2
TCCTTGTCGTCGTCGTCGTCGTCCGCCAAGTGCTGCGCCACCGCGCCAGCATCCAGCTCATCCTCGCCCGCCAAGCGTCGCGGCGCCACCGCGCCTGCAG
>LG12_KGA354_cM_57.976_R1
CCACCTCAGCAACGGCCGCACACTTCCCCACTCCGCACTACCCCGCCGCACTAGACAGAGCTCCGCAGCCGATTTCTGCCCCCGAGAAACAGCGAGAATT
>LG12_KGA354_cM_57.976_R2
CAAGCGCGGTCCAAAGAACTCTCGCTCTGGAGTAGGCAATGCCGGTCCAGGATCCCTCCTCCTCACCCTCCGCCGCTGGCGGCTGCGGGGCGCGGCCCAA
>LG12_KGA355_cM_59.623_R1
CGGGCCCCAGCAGCAGACGGCGGACGCCACGATCCTGTCGGGGCTGTCGCCGGCGATGTTGCTGACGAACGAGCAGTTGCAGGAGTTCGCGTTCACCTTA
>LG12_KGA355_cM_59.623_R2
TGGCGGGGATGGTACTGGCGGCGAGGAGCCGCAGGTTGGCTTCGTAGGCGCTGCCGGGAGCGTAGCTGCCTTGCCAGTCGTTGCACACGTGGCCGGGCGT
>LG12_KGA356_cM_59.986_R1
AACCCCCGTGCTCCCTGTTCTCACACCCTCTCACCCCGCACCTCCGCAGCACGTCGTCCCCGCGCGCGCCTGATGGCCACGTAGCTGAGCGGCACGCCGC
>LG12_KGA356_cM_59.986_R2
GAACCCGGTGTCCTCCATGCGCACCGCCCACTGCAGCAGCCGGTCGTGCCGGACGCCGTGCAGGTCGCTGAAATGCAGCGTCTCGAGCTGGCCGACGACG
>LG12_KGA357_cM_60.534_R1
AACCGTCGATCTCGCTGCCGCGCGGAGGTCGCAGTGCTGAGGCGGTAGCTGGCTGGCGTGATACATGTCCATGATAGCATGCCACGCTGCGCTCCCGCCC
>LG12_KGA357_cM_60.534_R2
CGGCAGAGCGCTACAGTGCACGCGCGGCAGCAGATCTCGACGACGGCTCGCGCATGTGTCGGGGCATGGAAGCGAGCGAGCGCAGACGGCAGGAGCTAGC
>LG12_KGA358_cM_63.027_R1
AATTGCATGCCAATGCCCAAGGCTGCTGTACGAGTTCGAAGCCATGTCCCTGCAATGTGCCTGTCACTTGCACAAGTTTGGCATTGCCACATTCAGCATA
>LG12_KGA358_cM_63.027_R2
GGATTATTGGACGCTGCAGGTTCTGTTGTTCTCCACTTTCATGCGCACCGGCATCATACGATTTTCGCTTTACTTGCCTGGCAACTAGGGCCTACTGGCA
>LG12_KGA359_cM_63.64_R1
CAGCCAATAGGACAAATGACCGCTTTGCTCCAGCGCCACGAGAGCAGCAGCTCCAAACAGACGAGTTTGGAATATTTGGATTTAGCTCGTGTGTGCTTTT
>LG12_KGA359_cM_63.64_R2
ATTCTAGTATCGTGCCCCGTGCGCACTGCGCAGGGATTCGTGAGCTGCTCGTTATCCTGAGCTTTCTGAATCGAGTAACCTGATATTTACACATCGTGCT
>LG12_KGA360_cM_65.062_R1
GGTCGTCGTATGCCGCTCTGAGCTCGTGTGCGCGGGCCTTGATCACCAGGCTGCAGCGATGGAGCAGCTTGTTGCAGTTCAACAGCAGGCAGCACAGGAA
>LG12_KGA360_cM_65.062_R2
GTTATCCACAGCGGGTGCCACCGGATCCGGTGCGGCTGCTGGTGGCGACACGGGTGCCGCGGCTGGAGGCGACAGCGCTGGGCTCGCCGGGCCCGCTTGC
>LG12_KGA361_cM_65.174_R1
CTGCCGCCCTCTCCATCCAGCCCGCCCGCGAGCACAGCAACCGTTGATTCCTCACTCGCACCAATCTTAAAGTGTGCTATGCATGACTTCGCGCAGCGCG
>LG12_KGA361_cM_65.174_R2
GCTATATATAGGGATTGCGATGCGTCCCTGCTCGTTCGTGGCCCAGGAGGCCGTCAAGGCCGCGCGAGAGCGACGCAGCACGGCATCAGGGTTGTTGGGA
>LG12_KGA362_cM_65.174_R1
GCACAGCAACCGTTGATTCCTCACTCGCACCAATCTTAAAGTGTGCTATGCATGACTTCGCGCAGCGCGCGCTATATATAGGGATTGCGATGCGTCCCTG
>LG12_KGA362_cM_65.174_R2
TCGTTCGTGGCCCAGGAGGCCGTCAAGGCCGCGCGAGAGCGACGCAGCACGGCATCAGGGTTGTTGGGATCGTTCGGTGCCAGCCCAAATCGGGCTCTCT
>LG12_KGA363_cM_65.57_R1
GGATTGCGATGCGTCCCTGCTCGTTCGTGGCCCAGGAGGCCGTCAAGGCCGCGCGAGAGCGACGCAGCACGGCATCAGGGTTGTTGGGATCGTTCGGTGC
>LG12_KGA363_cM_65.57_R2
AGCCCAAATCGGGCTCTCTTCTTTCCTGCAGGCTGCAGCTTAGCCCTGCCGAAGCGGAAGCGGACGGCACGGCGCACGGCCCGCTCGGGTGTTTCCGCGC
>LG12_KGA364_cM_65.57_R1
GATTGCGATGCGTCCCTGCTCGTTCGTGGCCCAGGAGGCCGTCAAGGCCGCGCGAGAGCGACGCAGCACGGCATCAGGGTTGTTGGGATCGTTCGGTGCC
>LG12_KGA364_cM_65.57_R2
GCCCAAATCGGGCTCTCTTCTTTCCTGCAGGCTGCAGCTTAGCCCTGCCGAAGCGGAAGCGGACGGCACGGCGCACGGCCCGCTCGGGTGTTTCCGCGCG
>LG12_KGA365_cM_65.847_R1
ACCATTTTCTAGCCAGCCAGCGAGCGAGCAGCCGCGCGCCTCCTTCGCCGCTGACATCCGCGACGCGCTCGTCCACCTCGCCGGGTCGACAGCGCTGCCG
>LG12_KGA365_cM_65.847_R2
GACCGCCAACGTCCCGGGTCGCCCGGCGCCGCCCCCCAATCCACATCAGTGAGCGCTGCGGTTCGCTGCCCCATTGCGTGTCCGGGCCGCGGCGCAGCTG
>LG12_KGA366_cM_67.205_R1
GAAGCTCCGTGACGAGCACCGACCCAAGGCCCGCGCACCGGCGCGCTCCCCGGAGCTCGCAGCCGCCTCCGGCTCCATCAGACCAGGCGCCGCCGCGGGT
>LG12_KGA366_cM_67.205_R2
ACCCTAACCCTAGCACCTCCTCCGCCGCCACGGCAGCCTCCTCTGTCCCGGCCGCCCTCGACCTCCCGCGCCACGAGGTGGTCCGGCGCCTCCGCGAGCC
>LG12_KGA367_cM_68.548_R1
GACGCTCGTCGGCTGCGGCGTGCGGCGGAATGCCAGTATGCCACCGACGTCGAGCTCCTCTGCCCGGATCCCAGTACGACATCCAAGGCAGGCTTGTTCG
>LG12_KGA367_cM_68.548_R2
GCACCTGTGTCGCTGGATGCGGGCAAGAAGACGCTGCAGATTCTCCGTTCCCATTTCCCCTGAACTTTTGCTGGACTGACTGAACTTTCTCAAGGATGGC
>LG12_KGA368_cM_70.047_R1
AAGCAACTTGTTCTGCTCGTCAATTTTCCAGTAGAAGCAGCCATACGCATAGCACTGACACATGAGAAACGCCCACGGGCATCCGCTTAGTTCGTCGCAG
>LG12_KGA368_cM_70.047_R2
AGCTTAGGGGATCCCAGCTGACAGATGTATCGATCGTCGAGCTGCCAGAGGCCGAATCGAAGACCAAAACCACTAACTTTGTGTGATAATACATCATGCT
>LG12_KGA369_cM_72.115_R1
TTGCAGAGCAGCGGGCTGAAGGTGGGTGCGCGGGATGAGGCCGTACAAGAGGAGAGGGCGCAGGAGGCGGCGACCATGAACATCGGCCTGGCGGCAGCTG
>LG12_KGA369_cM_72.115_R2
AAGCCCAGCTCAACTCGCGGCAATCCCAGAAGCCGTGGGTTCTGAGCTGCGTCGTAGCAAGCGCCGGGCCGGTAGCTGCGATGAGGAGATGTTGGACCGA
>LG12_KGA370_cM_75.341_R1
TTACTATTGTAATTTGGCTCCACCAGACCACAGCCTACGGCAATTCAGTTCAACCGCACGGCAGCGCGAGAACCACCGGCCCTGGGTTGATCCACGATCT
>LG12_KGA370_cM_75.341_R2
TTACAGCCTTTGTGTTCAAAACCAACACACGATTCAGCAGCATGCTACCCCAATCTGCACATTCCTCCCCCTAACCGAAACCAGCGAACCAAAACAACAA
>LG12_KGA371_cM_76.735_R1
GTTAAGTTTTCATGCAAGGCCAAACATGCCAAGGGTGTTAACGAAGCAGCAGCTATAGCATAACTTGCTTCAGGATTGGCAGGGCTGCGGCACAAAGTAT
>LG12_KGA371_cM_76.735_R2
TCTTGGCGTTCACGGGCGAGGTCAAGGTCAACCTTAACGAACCCCACCATGGCAAAACCTCTGGTCCCAACTATGCTGCTCCTACCGCTGCGGCGAGAAA
>LG12_KGA372_cM_77.295_R1
CATCTACAAGAAGGTCAACAAGCTCGGATCCGGCGGCGTCGACCAGCAGCAGAGGAGCATCGAGTGCGAGGGGTCCGTGGAAGACGCGGTGGTGGCCGCA
>LG12_KGA372_cM_77.295_R2
ACCCGTCGTCGCATCACCACCATGCCGCGGCGGCGGCTGGCATGGCCGCCCTCGCGGGCGGGAACGGAAACTACACCTCGCTGCTCCAGGACAACAACTT
>LG12_KGA373_cM_77.93_R1
TCTCCTGATCGATCTCCTTCGGCCGTAGGAAACCAGTGGAGGGTATCAACCTGCATTTGCAGCTGTACGGCATTGATTCTCTGGCCTTTTGACGGAGCAT
>LG12_KGA373_cM_77.93_R2
GTCATGTAAAACTTTGCTGCTTTCTTCAGCTTTCGTATGCCGATCACTTTGTGTCCTTGTGCAGTCCCCTTGTGTCAAATTGTTTCGTTTTTCCTTTTAC
>LG12_KGA374_cM_78.57_R1
TAGTTGAGGGCGCAGAGGAAGTCGACGTAGTCCCGCGTTCCGGCGTCGTACACAAGGCCCGGGTCGATGGCGAGCTGCGGGTGGACGTGCCCGGCACCGG
>LG12_KGA374_cM_78.57_R2
GGCGAAAGGCGTCGCGGCCGTGGCGCCGCGGCCTGCGTCGGCGCCGACAGCGTTGTCGAGGATGTCGCGTCCGGTGTTGTCGAGCGTCGCTGCGGTCGTC
>LG12_KGA375_cM_78.972_R1
TCATCTCTGGAACCTGCAGGGGTAGAGATGCAGAGGATGCACCATGGCCGGTGCAGAAGCAGCGTCAGCAACCGCAAGTACACAGATGAGAGCCGCCAAT
>LG12_KGA375_cM_78.972_R2
TATGCCCCTGCTGATGAGAGAAGGCGAGAAGAATCCTTCCAAGAAGCTCCAAACGCTACGCAGCCTACGCCCCTGATGCTCCCCTGCTACAGCTACACAC
>LG12_KGA376_cM_85.734_R1
CACGCCGCGCGCGTCGCCGGTGAGCGGCGCCATCGCGGCGCGGACGCTGTCCGGGAGCGCGTGCCGCAGCAGGGTGTCCCCGCCGACGAGGCCGCAGAGA
>LG12_KGA376_cM_85.734_R2
GGGTCACCACCTCGAACGCCCTGGTCGCGGAGGAGTTGTTGTACTCGAGCAGCTCCGTCTTCGAGAGGACCTTGGAGGATACGTAAAATGCCATCGTTTT
>LG12_KGA377_cM_86.698_R1
GGAAGCTCAGGCACAGTGGGGTGAGGGGGCAGCTCAGGCTTTGGCAGCTCCGGTATGGTAGGGTGTTCCGGCTCCTCCGGCTTTGGCAGCTCGGGAAAGA
>LG12_KGA377_cM_86.698_R2
GGGGTGCTCCGTCACTTCTGGCTTTGGCAGCTCGGGAACGACGGGGTGTTCAGGAACCTCTGTCTTTGGCAGCTCTGGCACGACGGGGTGTTCTGGTATC
>LG12_KGA378_cM_89.339_R1
GCGGCTTCGACATGCACCCGCGCTGCGCGCAGCTGCACCCGGCCGTGCGCAGCGCGCGGCACGTGGAGCACGACCTCGCGCTGGTCGTCGGCGAGGGCCG
>LG12_KGA378_cM_89.339_R2
TGCGCCGCGTGCCACCGCTGCACGAGGCGCGGGTGGTTCTACCGGTGCACCGTGTGCCGCGACCTCGACTTCCACGTCTCGTGCGCGGCGGCCTGGCCCG
>LG12_KGA379_cM_92.789_R1
TTCAAGAAGCTTTTGGGTTGGTCCGTCGCCGACATTCGCCTGAAGAGAGCGTTGCCGCTGGAGAATCCCCAGTCACATCGTCGAAATCGTCACAGCCGCG
>LG12_KGA379_cM_92.789_R2
CACGGCGAACCGGGAGAGGTGGCGCTGCTCTCTATATTCCGTAACACGCTGAGAACAAGCGCATCGGCAGCTCCATTCCCGTAACCGCCGCACGATGGCT
>LG12_KGA380_cM_96.668_R1
CGAGTCGCAGCTGTACCAGGTGTACCAGTGCGTGGACAAGGCCGGGACGAAGCTCATCGACTGCCCGCTGTCCATGAACAGCAAGTGCCGCGACCGGGTC
>LG12_KGA380_cM_96.668_R2
AGCTGCCCGTCTTCTGAGCGTGCTGAGGGTACAATGAAGCCGCTCGCTACTGGGCAGGCGGCACGCCGGCGCGCGCGTCTGATGCTATCGGCGTCTGTGT
>LG12_KGA381_cM_97.467_R1
CTGACAGTGTTACTAATTATTGTACTCACACCGACAGACGAACGTAAAAACAACACATATGTAGTACGAACACAAAGTAGAACCCGCTGCAGTACATGAG
>LG12_KGA381_cM_97.467_R2
ATGTCCAGCACTGGCCCCTTTCTCGGCGACGCTCCAGCTGCGGCCTTCCTGCGCCCTGTGCGATTCCTTCGTTACTCCAGTCATTGTTGATGTCCCTTCC
>LG12_KGA382_cM_98.108_R1
AACTGGTTCACTACCAGGGTAGGAACGAGCAGAGGATGCTAGCCAAGCTGCTGCTGGGCAATGCTCTGGTTCTGCAGGGTCTCTGCGTCGTTTTCGCAAA
>LG12_KGA382_cM_98.108_R2
CCGTCTTTGGGGCTGCAGACAAGACTGACGAACGAGTTTAAGAGAATGGTGGTGAGCAAGTTGGCAAAGATGACATTCCTGTAAATATAGCACAAAGTGT
>LG12_KGA383_cM_98.91_R1
ACTGCGAGGAGAACACGATGGCGGGGCAGTCCGCGGCGGCGTCCGCGGCGCTCGCCGCCATCGCCACCGCCAGCCGCCGCACCAGCTCCGCGAGCAGCGC
>LG12_KGA383_cM_98.91_R2
GCCATGCGACGCGCCGGCACCAGGAGCACCAGCCGCAGGAGGCGCAGCCGGAGCAGCCTCTTGCCGCCGCCGCCGGCCGTCGTCGTCGCCCTCCACCGCC
>LG12_KGA384_cM_99.204_R1
GCCGCTGCCGGCGACGGGCGGCGGAGAAGAGGACGCCCGCACGCTTTGAAGCAGCGCGGGCTCGGCCCCCCCGCCTGGAGGCAGCGCGTCTCATGCTTGG
>LG12_KGA384_cM_99.204_R2
TTCGCCGGCGCCCCATTTGCGCCACCGCGTGCCGGCGCCCCGGAGGAGGGTGTGCTGCCGGCTCGTCGAGCTGCCGCCGGGAAGCCACAGCGTCGCACTG
>LG12_KGA385_cM_101.65_R1
GGTTTATTTTGACCGTGACTGGAGAGCGCTGCACTGTCAGTGGGCCGGATTTCCTTCGCCGTAAGTTCGTCTCAGGTCCAGAGGATTGCTCCCGTGCCAT
>LG12_KGA385_cM_101.65_R2
CGCGATCGCGATGGCGCAGTATCGGCACTTCGACAGCGCTGCACGTACCAACGCTGTCGCTTAGCAAGTTTCACACATCACTACGAACAGAGGAAAGTAC
>LG12_KGA386_cM_102.708_R1
CCGAGTTCGTTGTTTTGATTTTGTCGTGAAGGGGAAGACGATAAACATGGGAACGGATCAGTGCGTGGTCAATTGTTTACTGTGGTTCGGAGTGGAACAG
>LG12_KGA386_cM_102.708_R2
CAATGGGTCGTTACCAAGTGTCGCTGCTGACCGCCCTCGAGGTGCACGAGAATTTAGACTAGTCCGTGTGTGAGACTTCTGCAAATCTCATGCAAACTGC
>LG12_KGA387_cM_103.981_R1
CTAGCGCGATCAAGGAAGATGCCGTCATTGCTGGCCAACCAAGCTGTCGGCAGCAGCGGCGGGTCGACTTATGTCTCTTCTTCCTCCAAAAAAGAGCAAT
>LG12_KGA387_cM_103.981_R2
AAAATAGATTCCTTGGATCGGCCACCGGCTGCTGCGAGATCTGGCGGTGCGCCGAGGATTTGCATCTCACCCGAGTCGCCGGAGCCTCGCGCTCCGTCGA
>LG12_KGA388_cM_105.01_R1
CACCTGTCGTGAAGCCACTGGCCGCCTCGCTCGCCACGTCACAGGTCGCTGCTGTTTAGGCGGGCGAAGGGTTGCTGTGCCTGTGCCTTGGTACCGGTGA
>LG12_KGA388_cM_105.01_R2
GAGCTCAGCTACCGCAAGGAGGCGTGGTGGCGCTGCGCGATGGAAGCCACGCGTCCTTTGGAAAGCAGCTAGGCTTGTGATCGTTAAGACCGACAGCGGA
>LG12_KGA389_cM_105.567_R1
TCCTCCCTCAACAGAACGACTTGCGAAACCAGGCGCAGCCGTTCACGAGCAGCACAGATGCCGCGAAAATTCCAACGGCATCGAAGGAAGCAGCAGGAAA
>LG12_KGA389_cM_105.567_R2
GGGGCTTGACACGACGTGACGTGACGCGATGCGCGTACGCATTCCGCCTATTCGGGGCTCCAACGTAGTACGGCGCCTGCGGCCGACCCCCGCTCGTGCG
>LG12_KGA390_cM_106.162_R1
CGGAGGATTTACTTGGACGAAGCAGTCATGGAAGTGAAGCCTGAGCAGCGACGCCCCCATGCGATTCTCCTTGTTCACAGCCGCCGTCACGGCGCTCTTG
>LG12_KGA390_cM_106.162_R2
TGGTCGACAGCGCGTTGGGGCAGGACGTGTCGTAAAACGTCGACGACAGCTGCGCCGACGCCACGGCAGCCATGCACAGGAGCAGCAAGCAGACTGACGC
>LG12_KGA391_cM_107.393_R1
TGCTCACCCAGCTCGCTCGGTGCTGTCCTCGGCGTCCAGCGCCTGGTGCTGCCGGAGCTCCTGCAGACATGGCACACGCCGACAGGCTCCAGGTTGCGCG
>LG12_KGA391_cM_107.393_R2
AGCACGCCATCCTCTGCTTCCAGGGAACCCCACCATGAGGCCCTTCTGATGTTTTTCCAACAGGGGATGATGGATCTTCAAGTTGTGTAAACGAAGCATG
>LG12_KGA392_cM_107.393_R1
GCTCACCCAGCTCGCTCGGTGCTGTCCTCGGCGTCCAGCGCCTGGTGCTGCCGGAGCTCCTGCAGACATGGCACACGCCGACAGGCTCCAGGTTGCGCGC
>LG12_KGA392_cM_107.393_R2
GCACGCCATCCTCTGCTTCCAGGGAACCCCACCATGAGGCCCTTCTGATGTTTTTCCAACAGGGGATGATGGATCTTCAAGTTGTGTAAACGAAGCATGT
>LG12_KGA393_cM_107.506_R1
AGAGAAGAGGTAGCTAGCTGTGTGACTGCAATTAATTAATCAAGAGGTTGGTAGCTGCTAGTAGGTGATGGGCATGGATCAGGGCATGACGGTGAAGAAG
>LG12_KGA393_cM_107.506_R2
AGGAGGATCAGGAGGTGCTGCTGGCGGAGGACGAGGCTGCGCTGTTGAAGAAGATCACTGCGCTTGCCGAGGCCATCGGCAAGCTGCCGTCGCTGCGGCC
>LG12_KGA394_cM_107.729_R1
TCCGGAGTGCTTGTCGGGGCCGTGGCGATGGAAAGCAGCAGCAGCAATGGCGGTCCGGTGGTGGACGCGACGCTGGGCGTCTGGTGCAGGTGGGCGTGCT
>LG12_KGA394_cM_107.729_R2
CTGGACCACCTGATCGCGGAGCCGGGGCTTCGGCTGGTGGGATGCTGAACGCCGGGTACGCGGCGTGGGCGTGTGCGCCGTCACCTTCACCTTCACGGTG
>LG12_KGA395_cM_107.729_R1
CCGGAGTGCTTGTCGGGGCCGTGGCGATGGAAAGCAGCAGCAGCAATGGCGGTCCGGTGGTGGACGCGACGCTGGGCGTCTGGTGCAGGTGGGCGTGCTG
>LG12_KGA395_cM_107.729_R2
TGGACCACCTGATCGCGGAGCCGGGGCTTCGGCTGGTGGGATGCTGAACGCCGGGTACGCGGCGTGGGCGTGTGCGCCGTCACCTTCACCTTCACGGTGG
>LG12_KGA396_cM_107.735_R1
CACCGCCGCGGGTCTACGGCAACAAGGTCGCCGAGCTGCCTCTCGTGGCCACCAGGTTCGCGCACCGACGATGTGCCAATCTCCTGCTCACCCAGCTCGC
>LG12_KGA396_cM_107.735_R2
CGGTGCTGTCCTCGGCGTCCAGCGCCTGGTGCTGCCGGAGCTCCTGCAGACATGGCACACGCCGACAGGCTCCAGGTTGCGCGCAGCACGCCATCCTCTG
>LG12_KGA397_cM_107.87_R1
GAGCAGCACTACGCCCACTGCATGGCGTCCCTGGTGCCTCCGCCGCCGTCTCCGGGTTGATAGGGGATTCAGATCTTCTTCCTGACTTACCCCCTGCTCA
>LG12_KGA397_cM_107.87_R2
CGGCCGGTAATGCCGGGCTGCTCGCCGCCGCACGCCTAAACCAGGGGTGGTCGCTATTTCAAATAACGACCACCCCCTGGGCTGCTGGGGTCCGTCCGAT
>LG12_KGA398_cM_107.936_R1
GGCGTCGCAGTGCGCCTGGCCTCCGAAGGGAAGCTGCCAGTCGCCGCTGGCGCTGTAGGAGAAAAGGGCAGCTCCGGGACGAAGAAGGCGCGTCCCTCCA
>LG12_KGA398_cM_107.936_R2
GTGCAGCGCGTGAGCCCTGATTCCCTCCGGGGACAAGGGAAGCAGAGAAGGGTCGGAGCACCAGCGACACCGCGACGGAGAGCTGAAGTCCATGGTATGC
>LG12_KGA399_cM_107.96_R1
AGCTTCATCTTGACAGCGCAATCCAGCTTGTTTCCGGCAGCTTCGGCCTTCCTCATGGCTTCCTTGATGTGGAGGACGCCGTCAAAGTGGAAGCACTTCA
>LG12_KGA399_cM_107.96_R2
CTCGACGTCGGCACGGATCTTGAGCGGCTGCGGAGTCATCCTCCTCCTGACGATCTTGAGCAGGGCGTCCTTGACCTCGGGATCGCAGTCGTCGCAGGTG
>LG12_KGA400_cM_108.099_R1
TGGGGTACTGCCCGCCCAGCCTGGTGTCCATGATCCTGATCACCTTCCTGCGCTCCCCGAGCTGCGGCCGCGCCCAGTCCACCAGCGTCACCGCCGAGCT
>LG12_KGA400_cM_108.099_R2
CCCCCTTCGTCGAGCCCCGTGAGCAGCTCCAGCAGCACGACGCCGAAGCTGTAGATGTCGCTCTTGACCGACAGGTGGGGCGCGTGGCGATGTACTCGGG
>LG12_KGA401_cM_108.173_R1
TGCCTGGAGGAGGAGGACAAAAGATGGGTTTGGAGGAGGAGCACTGTGCCCTCGCAGCAGATGCCGTTCAACCCCAGTGACTGACATCGCCGCACCGTCC
>LG12_KGA401_cM_108.173_R2
CGTGTCGGTGAAGCCGCAGCCGCACACCTGGATGGACCACGGCACCTTCGACGCCGCAAGCTGGAGGCGACTGGACGCTGCCGTTCCGCGGCGAGGCCTT
>LG12_KGA402_cM_108.382_R1
AGGACTGGGACCCCAGGAAGAAAGGGACCACCGACGAGGATTCCGATCCGGATGTCCTAGTAGGCTCCAGGGGCAGCCGCAGGGGCGCTGGCGCGCCGCG
>LG12_KGA402_cM_108.382_R2
GGGAGGCCTCGCGGGAGGCCCAGGAAGAATCCTCCTGATGCAGCCAAGGTCAAGGACGACACTGAGATAATTGAGTATCCGTCGGCTGCCGAGATGTTGA
>LG12_KGA403_cM_108.503_R1
GCGTGGACGTCCGGCAGCCGGGGCCCAGCAGCTGCTAATGAGTCTTGGTGGTCGTCGGTGGTGGGGATGGAGAACCAGCCGGCTACGGTGGCAGTGGCGA
>LG12_KGA403_cM_108.503_R2
GGTGCTGCTGCTGCAGACGGGGCCTTCCACGGCCACTCGATTCTCCCACACTGTCGCCACGGGCCACGCACCAAACGTCCTGCATGTTGGTTGGATCGAT
>LG12_KGA404_cM_108.768_R1
CGGAAGAAGAAGAGAACCAAGGTGCTGGAGGCACAGCAGAACAAAGAGGAGGAGGAGGAGATGCGGCAGCTGGAGAACTCTCTGTTCGGTTCCCTGTACG
>LG12_KGA404_cM_108.768_R2
GCCACTGGAGTTTGGCACGGAGGTAGGGGCTGCAGTGGTGGCTCCTGATCAGGATGCACCTTTATTCTTCACGGACAGGTCTGCTGGTGACGGCGCGGAC
>LG12_KGA405_cM_108.768_R1
GAGGCACAGCAGAACAAAGAGGAGGAGGAGGAGATGCGGCAGCTGGAGAACTCTCTGTTCGGTTCCCTGTACGCGCCACTGGAGTTTGGCACGGAGGTAG
>LG12_KGA405_cM_108.768_R2
GGCTGCAGTGGTGGCTCCTGATCAGGATGCACCTTTATTCTTCACGGACAGGTCTGCTGGTGACGGCGCGGACGACATGCCTATTTATGAGGATGACCTG
>LG12_KGA406_cM_109.939_R1
GGATGCGGCCCAAGAGCAGGGCTCGTCAAATTTGTCATCGATGGCATTGGGGTGTTCGACTCCATGGGCAGCTCGAGCGCACCGCCGGCGGCCGCGAACG
>LG12_KGA406_cM_109.939_R2
GACGTCGCTGAACGACGCTCACGACTGCTAGGATACGAGCGTGTTCAAGATCACGAAGGACGATGGCGCCTTCTTCTACAACGGAGGGCCTACCGGCTGC
>LG12_KGA407_cM_112.079_R1
CTCCCCTCCCGAGCTGGAAGGAGGGCTCCCGGGCGCACGTCCCCCGCACTGGAAGACGGCCGCGACAGCAACGCGCGCTGAGCGACAGCGAGCTGCGTCG
>LG12_KGA407_cM_112.079_R2
AGTAGGGAGGCGGCGACGCAATGGGGGACGACAGCCTGCGCTGGAGCTGCTGCTTCTCCTTCGCGCCAGCACCTCCCGCTGCTACTTTCCCTTCCCGCCA
>LG12_KGA408_cM_112.79_R1
AGAATCATAAAAGATATGTGGTAAGGCACCTAGACCTAGGTTTTCCTGTTCCGCAGCAATCTCGCACGTTCGGGGAAAAAGAAAGGCCAGAGCTGGCTCA
>LG12_KGA408_cM_112.79_R2
GAAACTCGGCAGCAGTATACATATCTTACGGAGCTTGCATATTCCTGATTTTCCATGTGCGGAGCCGCGGAGCAATGAACATCAAGATCAATCATCGATC
>LG12_KGA409_cM_116.374_R1
AACAAATTTGACCCCGTGCTAAAATGCATAAACAAAGTCGGGAGCGCTCGGGCGCGCAGCTCGTACTGTACTCCATACTCGATCACTCGCTTAAGTTTGA
>LG12_KGA409_cM_116.374_R2
GTTACCTGAGTAAAGTTGGTGCGATAAATAGGCAAGCTGCCCGGTAAAAGCACTCCACCGCATCAGTGCCACTGAAGTAGTAGCCATCCTTTCTGATCTC
>LG12_KGA410_cM_117.094_R1
CGCCGGGCAAGGACACAGACGGGATTCGATGCTATTCCCATCGCTATCGCAGCACAGAGCTGGAGTCGAGCATGTAGAGCACGACTCGTTCGCCGCCTTT
>LG12_KGA410_cM_117.094_R2
ACCCTCCCGCCGCGCTGGCGGCCCTTTCCTTCGCGGCGCCGGTGCTTCGCCTGCTGCATCTGCATGTTCCTGTGATAGTACGGTTTGATCTCTGGTTCTC
>LG12_KGA411_cM_117.579_R1
CCGGGCAAGGACACAGACGGGATTCGATGCTATTCCCATCGCTATCGCAGCACAGAGCTGGAGTCGAGCATGTAGAGCACGACTCGTTCGCCGCCTTTGA
>LG12_KGA411_cM_117.579_R2
CCTCCCGCCGCGCTGGCGGCCCTTTCCTTCGCGGCGCCGGTGCTTCGCCTGCTGCATCTGCATGTTCCTGTGATAGTACGGTTTGATCTCTGGTTCTCTT
>LG12_KGA412_cM_119.3_R1
CTGTTGGAGAACATCATCCCCGTGCTCCGCATGTTGGGTGGATGGGTGACGGCGTCCCCGAATCGGAGGAAGCCCTGCTGCTGGTTTCCTGCGGCGGAGA
>LG12_KGA412_cM_119.3_R2
GCAGTAGGAGAACCGCGCGTGGCGCGCCCCGAGCTGCGTGATCAGCGAAGTCCGCTGCCTGCTCATGCTCAGGACGCCGGCCAGCGCGCCCTGGTTCTGG
>LG13_KGA1476_cM_-0.68_R1
GTGTTATTCTTGATCATGGAGTAGGGGCAGCGTTCACCGTACCGTCGGGGCGCTCAACGGCGTCGATGGCCACCCAGAGCCCGGCCAGCTGGAGCCGCGT
>LG13_KGA1476_cM_-0.68_R2
GCCAGCGGCAGCTGCCTGCACTTGCTTGTCTGTGCGCCTCCTCCTCCTCTAGTTGGTTCATTTCTCAGCAATTTGCTACTGCTTACCTGCTCTCTCTCTC
>LG13_KGA1477_cM_0_R1
CTTGGCTAAGTATCTCCCCGTCGCCTCTAACCTGCAACCAGCCAAACAGCAGCGAGGCAGGTTGGCTAAGCACAAACCTAAGTTAAATCGACTGGAAATC
>LG13_KGA1477_cM_0_R2
CGGGAGAAGGGAAGCGCTCGTACCACGGCCGCGGCAGTATCGTCGCAGCTGGTCTCGATGCCAAGCATGAGGACATCGGGGCGGGCCGGGAAGGCCCGGG
>LG13_KGA1478_cM_0.729_R1
AGTATCTCCCCGTCGCCTCTAACCTGCAACCAGCCAAACAGCAGCGAGGCAGGTTGGCTAAGCACAAACCTAAGTTAAATCGACTGGAAATCCCGGGAGA
>LG13_KGA1478_cM_0.729_R2
GGGAAGCGCTCGTACCACGGCCGCGGCAGTATCGTCGCAGCTGGTCTCGATGCCAAGCATGAGGACATCGGGGCGGGCCGGGAAGGCCCGGGTGGAGACC
>LG13_KGA1479_cM_1.261_R1
TCTTTTGTGGAAAGATTTATAGCAGAACTTGATGCAAACAAACCAAAGCCGAAGGAGCAGCCACAGCAGGTTGGTCATATGTTTCCTCAATGGATCGCAC
>LG13_KGA1479_cM_1.261_R2
CCCTGCAGGTTTCATGAAAATCAATGTTGATGCAGCCATCTCAAAGAACTCTAGCATTGCGGCCCTCGCTGCGGTGGCCTGGGATCACAATGGTGTTTTC
>LG13_KGA1480_cM_2.644_R1
TCACGAGTCACGACACGATGGGCAACATCGGGAGCAGAAGCAGCCCTCCTCCTCCACCTCCGCCGCCGCCTCATCTCCAGGGCTTTCTACATCGGGTGCC
>LG13_KGA1480_cM_2.644_R2
CCGCCGCACTACCACAGGTACCCCGGGTGGCCACCGGGTGCTGCTCCGCCGCCGCTGGCCGTGCCGGCGCAGGTTGAGCGGCGGAAGGCCGTGGCGGTGA
>LG13_KGA1481_cM_3.352_R1
GCGGCGGCCTCTCCGGCCACTCCGTGGCCGGCGGTGCCACGGGGAGTGGTGGTCTGAGCCTGCGGCGGCGCACCTGCAGCCATGACCGACGAGATGGCCG
>LG13_KGA1481_cM_3.352_R2
CGCCAGCGCGGTGGTGAAGTTGGGGTCGGCCGCGATCGCCGCCGTCACCGTCTCCATCACCGACTGCTGCCGCGCGCCCTGCCCGGCCGGCAGCGTCGAC
>LG13_KGA1482_cM_4.785_R1
TCGTGGTGCACTGTCAACGCTGCCTGCAGCGAGCCTCTTGTGTTCCTTCTTCAGGTGCAGCTTGAGTGAACTTGTGCTCAGCCCGACATTCTTACCACAA
>LG13_KGA1482_cM_4.785_R2
TCGGGCACAGTTTCGCCTCTGGCCGCTTGTGCTGCCAGTCCATTGACACCTTACCATGCAGCTTCTTGTCAAGAGCCACTTTCAGAGTGAGAACGCTTCG
>LG13_KGA1483_cM_6.35_R1
AGCCCCGCTAACCGCCTCCACCCCGCCGCCGAGGGGCAGCGAGCAAGACGAGGCTGCAAACGCCTGTGCTGGCTCGCGCACCGCCGGTATAACCTCCACG
>LG13_KGA1483_cM_6.35_R2
CGCCTGACGGCCTGACCTCCGCTGCGCCCGACTCCATGAGCTCACATGCTTCTTCGCCGCATGGCGACGACGACGGCGGCGATTCCAAGCTACAGAGGCA
>LG13_KGA1484_cM_9.435_R1
GGATTACGAGGGGATCTGGTGGTGCATGTAGAGGACGAAGCCGAGGAGCTCCTTCACGACGTGGAACACCTCCGACCGGTGCAGCGCCGCCGCGGCCGCA
>LG13_KGA1484_cM_9.435_R2
GCACCTCCAGCAGGCCTAGCCCTTTCTCATCGCCGGCGCCGCCGCCGCATGAGGAGGAGGAGGCAGCCTCCATCGCGCCGAGTACCGCCCGCACCGCCGG
>LG13_KGA1485_cM_10.593_R1
GTAGCTGTGCAGTCGCAGCACCTCAGCAGCCGCGCAGAGCGCCAAGCAGCTACTACGAGGAAATAAGCCATGGCGCTGAAGCTTGGGTCAAAGGAGGCGA
>LG13_KGA1485_cM_10.593_R2
GGCATTGATCGGAATAGGGGCAGCCCTATGGAGATTGATTAGAGAGGAGGCGGTTCTTGAAGAGAATGGAACGAATAGAGGACATCCAAAGGTCCATATC
>LG13_KGA1486_cM_11.249_R1
GCGTGATGAGCAGCGCCTGGGGCTTCATGTTTGGCTGTCTTCGCACTGATCGGCAGCTAGTCTATCTGTTGCTTGTGTTGTGATTGTGACTTGTGAATCG
>LG13_KGA1486_cM_11.249_R2
TTCGCAAGGAACCGAGGCCTTCTTATAGGACGAGGGTTCCCCGACGGCTGCGTGACCCCAGTTCGCCCGCGTGAGAAGGGAGCAATCGAGCAAGTGGCAA
>LG13_KGA1487_cM_11.417_R1
AGCCAGCGTCCACCGGCTGCTGCTCGTACACCGACCAAAAATTCATCTACGTTGCTTGAGCGTCGAGATGTGCTGCCGCCGGCACCACGCTGGAAGCCGC
>LG13_KGA1487_cM_11.417_R2
CTTGCCAGTGCTGCTCCTGATTTCGGCGCCGCATCGTCAATCCATGCCATTCCGGCTGCTCCTCTTGTGGTTCCTATTATGGTTCCCACAAGCGACCAGC
>LG13_KGA1488_cM_11.727_R1
GTAACAAACTGATCATAATGGATGCATGCTTCACACGACATGGCAAAATGGCAGAGTGGTCTTGCTCTGGAAATGCAGCGAGCTTCACCCGAATTGCTTG
>LG13_KGA1488_cM_11.727_R2
CAGTCCTCACATGCTCCCAGAAATGTAGGCTGCAAGCTTCTCGACGGGCCTCCGGCTGTTCACTTTCACTTCTCCGCGGCACCTGATCTTTATTCGCATC
>LG13_KGA1489_cM_12.159_R1
AAGAAATCCACAACTGTTGAATTTCAGCCACTCCGGCGTGGCCATTTTTTTTCCTTTTTGAATCACGAAATTTCTTTCGCTGCAGTGCGTGGAAGGGGGC
>LG13_KGA1489_cM_12.159_R2
GCCTGCCAGTTGGTAGGTCTAGAAGGTTTGGTGAGAATTAGAAAACGTGCAGCAGGTGCAGGTCAAAATCGTGCGCCGGTATTGGACCTCACAAAAAATG
>LG13_KGA1490_cM_12.159_R1
TCCGGCGTGGCCATTTTTTTTCCTTTTTGAATCACGAAATTTCTTTCGCTGCAGTGCGTGGAAGGGGGCGGCCTGCCAGTTGGTAGGTCTAGAAGGTTTG
>LG13_KGA1490_cM_12.159_R2
TGAGAATTAGAAAACGTGCAGCAGGTGCAGGTCAAAATCGTGCGCCGGTATTGGACCTCACAAAAAATGTTGCTGTCTTGATCCAACTGCGATGCCTCTA
>LG13_KGA1491_cM_12.801_R1
AAATCTATGGTGGAGGCAAGCCACTCTCAACCTTAGTCACTCTCGTCGATTGTTGCAAGCCTTAGCGATGTAGGAGTAAGACTCTGCTGCGAATGCGAAC
>LG13_KGA1491_cM_12.801_R2
TCTCAAATCCTCAAAGTCCACGTCCGGCACACAAACACAATGCTATCTTCAGTTGCTGCCGCAAGAGCAGTTCCTGAAGCAATGCTTTATTTCTACCGAA
>LG13_KGA1492_cM_12.801_R1
CCTTAGTCACTCTCGTCGATTGTTGCAAGCCTTAGCGATGTAGGAGTAAGACTCTGCTGCGAATGCGAACGTCTCAAATCCTCAAAGTCCACGTCCGGCA
>LG13_KGA1492_cM_12.801_R2
ACAAACACAATGCTATCTTCAGTTGCTGCCGCAAGAGCAGTTCCTGAAGCAATGCTTTATTTCTACCGAATTAGTGATTCATATGTGTGCATGCGAGCCA
>LG13_KGA1493_cM_12.801_R1
CTCGTCGATTGTTGCAAGCCTTAGCGATGTAGGAGTAAGACTCTGCTGCGAATGCGAACGTCTCAAATCCTCAAAGTCCACGTCCGGCACACAAACACAA
>LG13_KGA1493_cM_12.801_R2
GCTATCTTCAGTTGCTGCCGCAAGAGCAGTTCCTGAAGCAATGCTTTATTTCTACCGAATTAGTGATTCATATGTGTGCATGCGAGCCACTCAGTTTTTG
>LG13_KGA1494_cM_13.005_R1
AACCCAAGCGCAGCAATTTACGAAGAAACAAGGCCCCATACGTGAGCTAAGGGCTCCGAGAGGCCAGACCTGCAGCTCGCGAGTTAGCGGCCGGCGTCGT
>LG13_KGA1494_cM_13.005_R2
GGTCCGGAGCGGTGGATGCGGCACCGCGTGGTCCAGGCTTGGGCAGCAGCGGGGAGGGCGCCGCGGTGGGGTGGGGTGGTGGTCGAGGGGAAGGGAGATG
>LG13_KGA1495_cM_13.718_R1
CGTTCCGTGCATGTTTGCTCTTCTTTCTTCCTCCTCTCTCCACTCTCTTTCCTCCCGAGGCCCTCTCACGAGCAGCAGCAGGCGCCCCCGCGGGCTCGCG
>LG13_KGA1495_cM_13.718_R2
GCTGCTCCGCCGCCTCAGCCCACGCACGCCACCTGCTCGCGCGCAGCCTCCGCCGCCCCGGAGCCTCGTCCTGCTCCGTAGGCTGTAGGTTGGCAGCGGG
>LG13_KGA1496_cM_15.623_R1
TGAATTATTTTATTTATTTCTAGCCCTATTCACAGCCACGAAATGACCTGTATGCCCATGTCTTCTTAGAGTTTTCATCTTTACTGGGCAGCGTGGGCGG
>LG13_KGA1496_cM_15.623_R2
GTGGCACCTGGCATAGCTTGTCCCGTGTGTTTCTCTCAGACAAGGTAAGGTGACTAGCAGCAGTCAGGGTACTCTACTTGATCGCATAGATCGACGGAAT
>LG13_KGA1497_cM_15.623_R1
TTTATTTCTAGCCCTATTCACAGCCACGAAATGACCTGTATGCCCATGTCTTCTTAGAGTTTTCATCTTTACTGGGCAGCGTGGGCGGAGTGGCACCTGG
>LG13_KGA1497_cM_15.623_R2
ATAGCTTGTCCCGTGTGTTTCTCTCAGACAAGGTAAGGTGACTAGCAGCAGTCAGGGTACTCTACTTGATCGCATAGATCGACGGAATGCTGCGTACCGT
>LG13_KGA1498_cM_16.531_R1
ATCGCGCGTGAGTCCTGGACTTGGGTTCCGTCGCTCCGCGGTAACAAAACATTCACCGTATGGCATGCAGCGGGTCCGACGGGGTAGTAACTGCGGTGGA
>LG13_KGA1498_cM_16.531_R2
CGTGGGCGGAGGACGAGTGCATTTACGATTCTTTCGTCTGCTCGACTTCTCCCCCTTGCGATCAAATCGACGACGGCGCTGCCTCATCGCTCCTCCAGAG
>LG13_KGA1499_cM_16.531_R1
ACTTGGGTTCCGTCGCTCCGCGGTAACAAAACATTCACCGTATGGCATGCAGCGGGTCCGACGGGGTAGTAACTGCGGTGGATCGTGGGCGGAGGACGAG
>LG13_KGA1499_cM_16.531_R2
GCATTTACGATTCTTTCGTCTGCTCGACTTCTCCCCCTTGCGATCAAATCGACGACGGCGCTGCCTCATCGCTCCTCCAGAGTAGACCGGTGCGCTGGCG
>LG13_KGA1500_cM_17.395_R1
GCTCAAGGACCTCAGGGAGCGCGTCGTCGAGCTGAGCGAGCAGCGCCGGCGCTACGCCTGCGCGCTGCCCGTCCCGCCCGCGTCCCGACCCGTCGACCCC
>LG13_KGA1500_cM_17.395_R2
GCCTGGCCGCGCTCTTCGTCGACCCGAGCAGCCTCGTCGGCATCGACAAGCCGGTGGAGGAGGTGTCCAAGATGGTAATGGAGACGGGCAGCAAGACCGG
>LG13_KGA1501_cM_17.886_R1
GTTTGTTGCCGCCATGATCAAGATGGGGAACATCGAGGTCAAGACCGGAGCGCAGGGCGAGGTCCGACTCAACTGCAGCATCGTCAACGCGCCGTCCTCC
>LG13_KGA1501_cM_17.886_R2
CGTCGTCGTCAACCGTGATCGAGATGGTACTCCCGGGGTCCGCCGCAGATGCTGCCGCCGGCGACGCCTCCACCAGCTAATTATGAGATGCATGTGACGA
>LG13_KGA1502_cM_18.086_R1
CATGTCTTTCGTCAGTTACTTTAAAAAATTGCACAACGTTTGCGGTGGTGCAGGGATCGAGAAGCCGCTCATGGCCTGCTGCGGCCACGGCGGGCCGCCA
>LG13_KGA1502_cM_18.086_R2
ACAACTACAACCACTTCAAGGCGTGCATGTCGGCGGAGATGCAGCTGTGCGACGTCGACGCGCGGTTCATCAGCTGGGACGGCGTGCACCTCACCGAGGC
>LG13_KGA1503_cM_18.086_R1
TACTTTAAAAAATTGCACAACGTTTGCGGTGGTGCAGGGATCGAGAAGCCGCTCATGGCCTGCTGCGGCCACGGCGGGCCGCCATACAACTACAACCACT
>LG13_KGA1503_cM_18.086_R2
CAAGGCGTGCATGTCGGCGGAGATGCAGCTGTGCGACGTCGACGCGCGGTTCATCAGCTGGGACGGCGTGCACCTCACCGAGGCCGCCAACGCCATCGTC
>LG13_KGA1504_cM_18.73_R1
CCGCCTTTAAAATCACCCGGTCCGCCGTGTGGGGGAGAAGCAGAAACAGACAGACCATCACGCGCGCGCTACTCGATCAGAGACCGATGGAGCAGCAGGG
>LG13_KGA1504_cM_18.73_R2
CTACCTGAGGACGTGGTGGCGGAGGTGCTTGGGCGTGTGCAGGCGCCACGCAGCCTCGCCTGGGCCCGCTGCGTGTGCAAGTCCTGGCGCGCCATCGTGG
>LG13_KGA1505_cM_18.965_R1
TGTCGCACCCAACGTATGGCATCTAGGCAGCGTGTGTCGGTCTGTATGACAATCAGCTGGTGGCGATCTCGTCGAGGGACGCGGTGGCGCGCGGCGTCTG
>LG13_KGA1505_cM_18.965_R2
TGGATCCCTGCGGCCACCGATGACGACGACCCGTTGTTGACGATGCTGCAGTTTTGCCTGATCTGTCCCTGGGTGCCCGTGAGCACCTCGATGTTGCCCA
>LG13_KGA1506_cM_19.132_R1
CCCCGGCCCCGGTGCACCGTTGCTCGCCCGCGCGGCGGTCCCCTGCCCGGCGCACCCGCAGCCTCGGCACGTCGTGCGGCACCAGCACGCCGCCCCTCGC
>LG13_KGA1506_cM_19.132_R2
GCGGCAGCACAAGCCCAGCAGAGACGCCGCCGCCGTGTTTGAATCACTGCGTCGCGTCTCAGGAGGAAGAGAGAGATGCAGACCATGGACGTAAAGAATT
>LG13_KGA1507_cM_20.16_R1
GTTCGGCCAGGTCATCGTCAGCCGATTTAAATTTCTACCATATACTTCTCATATAATACTCGGGCGCTGGCAGCTTGTGGAGCACACAGATTTGTGCGCG
>LG13_KGA1507_cM_20.16_R2
GGGAGCATCGGGCCGTCGAGCACCCTTCTTCCACCCTCCTTCCTTTGCCGTGCTGCGCAAGCTTATCCCCTGCTTCCCCGGCCACCACCCGCCCAACTCG
>LG13_KGA1508_cM_21.107_R1
TGCGTGTGTGTTTTTTGCAGCCGTGCAAAGGCGTGCCGGGAGATCGAAGAGGCAGAGCAGATCTCACGGGGCCGTGGCGCCATGGAGGAGCAGAGCAAAG
>LG13_KGA1508_cM_21.107_R2
GGCCGGCAGCCACGGGCCCGGGGCCCTGGACGCCGTGCCGGTCGGCTCTCATGGCTCCCCGCGCACGCGCGTTTTGTCCCGTTTCCCCGTGCGCCCCGCC
>LG13_KGA1509_cM_21.527_R1
GAACCAATAACCGCACTCTTAGTAGGAGAAGCAGCGGCGGCGTCATTGCGATGGACGGCGACGCGTTCCTTCTCCAGCCCTCTTCCTGATCTGGTAGTGT
>LG13_KGA1509_cM_21.527_R2
GCAGGCAGCCACCATGTCACTCGGAGGCAGGAAGCACTCCGCCGAGAGGCCCGCGACGATGAATCCCACCTCCTGGATGCTCCACGTCTCCTCGACGCAC
>LG13_KGA1510_cM_21.905_R1
GAGCACTTTGAGATTTGTGTGCGGCTTGGATCACCGACGCTGTGTGGACGGGGCGGCAATACAGCGGGGACTTCGCGGGCTGCGATGGCGGTGGCAAGTG
>LG13_KGA1510_cM_21.905_R2
GGGGTGAGCAGGGCAGGAGCATCGAAGCTAACTAGCTAGTCAGTGGTGAGCAAAGAGCAGTAGGTGGGCGCTAGGTGTCGTGGTGCCGCCTGCTGCAGAT
>LG13_KGA1511_cM_23.196_R1
TTCAGTATTTGTACCTAGAGCAGCAGAGTTTGCTGGTTCTCGGTCTTCTTTGATCCTCCCTTTCTTCCCCCTCTTCCCCTGTTCCTCCCCTTCCTCTTCA
>LG13_KGA1511_cM_23.196_R2
GCACATGGCGGATTCGTCCTCTGCTGCGGTCGCTGCCGCGGCGCTGCAACCGCTGCTCCCACCATCATCTGCAACCGCAGCCTCACTCGCGTTGCTCCCC
>LG13_KGA1512_cM_23.834_R1
TGGGGTACCAGGACACGCTGTACGTGCACTCCCTGCGCCAGTTCTTCCGCGACTGCGACGTGTACGGCACCATCGACTTCGTGTTCGGCAACGCGGCCGT
>LG13_KGA1512_cM_23.834_R2
GTGCTGCAGGGCTGCAACCTGTACGCGCGCAAGCCGCTGCCCAACCAGAACAACATCTTCACGGCGCAGGGCCGCGAGGACCCCAACCAGAACACGGGCA
>LG13_KGA1513_cM_24.404_R1
GCATAATTGAGCGATAGCCCATGCACTCACCAACTGGCTCGGTAGTTTGGCCCTTGGCTTGCACAACTGAGCAAACAACACGCCGCAGCTAATAAGTTGA
>LG13_KGA1513_cM_24.404_R2
TCCAGGAATAAGAAGACGATGGCCGCCGGCTCGGACCGGACATGCATGGGAGCTGCAGTGTGTATGCCTAGCACACGGCAACCAGCAAGGTTCGATTAAG
>LG13_KGA1514_cM_26.018_R1
GCGACACCTGTAGTACAGCGGGCTCACCTCCGCTGTCACCTCGTCGTCAACGTTCGCTGCCGCCGTCGACGAGATCAGTAGCAAGGCAGTAAGGAGGAGC
>LG13_KGA1514_cM_26.018_R2
GGAGGAGCTGCGATCGCATGCACATGTTGCTGTCAAAAGCTAGCTGCTGGAGCTATGTCATCAGCAGCACTGCATGAGCTTTCTTCTGATAGACGTACGA
>LG13_KGA1515_cM_26.018_R1
GTAGTACAGCGGGCTCACCTCCGCTGTCACCTCGTCGTCAACGTTCGCTGCCGCCGTCGACGAGATCAGTAGCAAGGCAGTAAGGAGGAGCGGGAGGAGC
>LG13_KGA1515_cM_26.018_R2
GCGATCGCATGCACATGTTGCTGTCAAAAGCTAGCTGCTGGAGCTATGTCATCAGCAGCACTGCATGAGCTTTCTTCTGATAGACGTACGACATGTACAC
>LG13_KGA1516_cM_26.018_R1
TAGTACAGCGGGCTCACCTCCGCTGTCACCTCGTCGTCAACGTTCGCTGCCGCCGTCGACGAGATCAGTAGCAAGGCAGTAAGGAGGAGCGGGAGGAGCT
>LG13_KGA1516_cM_26.018_R2
CGATCGCATGCACATGTTGCTGTCAAAAGCTAGCTGCTGGAGCTATGTCATCAGCAGCACTGCATGAGCTTTCTTCTGATAGACGTACGACATGTACACA
>LG13_KGA1517_cM_27.448_R1
AAGCCATGCACCGAGAGCTATATGAGATGATACATGACAGACACTACGCTGCTGAGCTGGAGGAGGCGGCGTCGCGTCATGCCGCTGCTGAGCTGGAGGA
>LG13_KGA1517_cM_27.448_R2
GCGGCATCGCGTTACGCCGCTGCTGAGCTGGAGGCCGCATCCATGTTAAATGCTGCCGCTGAACCCGCGGCGCGCCGGTCACGCAGCTCGTCCTCCCGCT
>LG13_KGA1518_cM_29.035_R1
GACATGATCCCGCTGCTGCCGAGCCACCTCAATTCGCTGCCGCAGCACTCGACCTGCCTTCGTGCTCATCGCCGCCCTCGCCGTAGCCGGACCTGGACGA
>LG13_KGA1518_cM_29.035_R2
TCACCGTCCTACGCGTCAGCCGCCGCCGCGTCCTCGCTCTTCAAGCTCCTCGCGAGCGCCGCCAGCCATGGCGCTGCTCCCGCATCCTACCGGCCATGGC
>LG13_KGA1519_cM_30.098_R1
GAAGCGGGCCATGGTGATGGCGGTGGCCTTCGTGCTCGTGTCCTTCACGCTGCGCGTGTGCATGATGCTCCCCGCCGCGGCGCTGGAGTCGTCGGCGTGG
>LG13_KGA1519_cM_30.098_R2
TCGTCTTCGTCCTCCTCGCCGGCGCCGTGGCGGTCTACCTCGCGCTGCTGGCGTGGAGGTTCGGCGGTGCTGCGGCACGGGGCGCCGAGACGGCAGGCGG
>LG13_KGA1520_cM_30.421_R1
GCGAGAGCGACCCCTACGCAGTACGCACACGGACCGGTCAAAACCTGGGATAGAGTAGACAGTAGAGTGCTGCACCGCTGAACTTGCACCCCATGTTAAG
>LG13_KGA1520_cM_30.421_R2
CAACCACGGGGCTCGCTCCCACGTCGCCGACACACACACAGAGGCTCGAACGACACGCAGCGAAGAAAAAGCGCAGAACCAAGCAGCGGGGAGGGATGAC
>LG13_KGA1521_cM_31.187_R1
GCGTGGGTGTGCGTGCGGCGCAGGCGAAGCGGCCTCGGGTGGCCCGGTGCAATCGAACCGAAGCTATCCGCAGCCGAAAAGAAGAAGAGCGCCGAGCTTT
>LG13_KGA1521_cM_31.187_R2
TTTTTTCTGGGTTTCCCGGAAGAAGAAAAATGGGAGTTATCGAACCGGTCCGCGGTGCGCTGCCTCTGGTCCCGCTCACGGTCTACCACGACAAGAAGTA
>LG13_KGA1522_cM_31.187_R1
CCGAAGCTATCCGCAGCCGAAAAGAAGAAGAGCGCCGAGCTTTTTTTTTTCTGGGTTTCCCGGAAGAAGAAAAATGGGAGTTATCGAACCGGTCCGCGGT
>LG13_KGA1522_cM_31.187_R2
CGCTGCCTCTGGTCCCGCTCACGGTCTACCACGACAAGAAGTAGCGAAAATCCACGAGCAGAGCGGAGCTGCACCGTCGTCCGTGCCGCGTGCCTCAGTG
>LG13_KGA1523_cM_32.354_R1
ACGAGGACCAGCCGCCGCCGCCGCCGCCGGTCGCCGCGTTCCCGGCGCCGGGGTTGATGGCAGCGGACAACAGGGGGAAGCGGCCGGCGGAGCAGCCGCT
>LG13_KGA1523_cM_32.354_R2
GCGGAGTCGTCGGGGGCCAGCAAGCGGCAGCGGTCCCCGACGAGCTCCCGCGAGAACAGCGGCGGGAGCAACGACGACCACGACAGCATCCCCGAGGTGG
>LG13_KGA1524_cM_32.731_R1
CACCATGGTCTCCACCGCCGCGTCATGCCCAACCATCACGCTCGACCTCACCGCGCCGCCGCACTCCTCCTCCTCGCCCTACGCCGCCGCCGCAGCGGGG
>LG13_KGA1524_cM_32.731_R2
ACGAGTCCAAGGCTCTCCCGGCGGCGTGGACCAGCGGCTACCCGTCGTACTACGCCAAGAGCTCGCCGGCGATGGGGCTGTTCGGCGGCAGCCTGATGAG
>LG13_KGA1525_cM_33.247_R1
AGCAAACTGCATCGGGGTGCGGGCTTCGATCGGGCAGCCCCGCGCCCGGGTAGTACGTAGCTGGTCGGCGGAGAGGGCGGGAAGCGGTGTAGCAGTAGCT
>LG13_KGA1525_cM_33.247_R2
GGCAGCGGTGGTGGTTTGGTTCGAGGCTTTTTTGAGCTGAGCGGGAGGGAAAGAGGCAAGTGGTGGGAATGCGAAGGCAGAAGGGGCGGTGCCGTGAGAG
>LG13_KGA1526_cM_36.845_R1
TCCATAATCTATCTCGTTAATGGAACAGATGTTGGACTGCCGACAGGTTGCAGCCACGCGCGGCCTTTGCATCCCGAGTTGTCACCGGTGTCACGTGCTC
>LG13_KGA1526_cM_36.845_R2
ATCTCAAGTATGAATCCGGTGTTGCTGCTAAACAGGTGGGTTTTCAGTTGTTGTTGGCGAAAAAAGCCGGGTATAGACTGATGTTGGGTGGAACAGCAAC
>LG13_KGA1527_cM_38.01_R1
ACAATAGTACAAGCAGCTTTCCAAAGCAACTGTGCAAGAAGCCCTATACCAGGCTCAGCAAAGAGAGTCACGAATGCAAGATGCCAAGAAGGATGACACA
>LG13_KGA1527_cM_38.01_R2
TAAGCCACTTTAAGCAGGCACATTTCAGTTACTGCTGCTGGTAGGGGTCCGTCCTGTATGTGCCGGATGCAAAAATATCTGCAGGTACCATTTTCTGCAT
>LG13_KGA1528_cM_39.498_R1
AGGCGCTCCCTGAAGCTCCCGGTGAGGTACGCCCGGCCGGCGTCGCACGTCAGCTCGAAGGCCGGGAAGCCGCACTCCAGCGGCTGCACGCCGGCGAGGA
>LG13_KGA1528_cM_39.498_R2
GAACGGGTACGAGATGCTCAGGTCCCCGCATCTCGCCGGCGCGCAGATTGTGTAGTTAGTCCCGTTGGTGGCGGCTGCCGCTAATGGCAGCAAGGACGCT
>LG13_KGA1529_cM_40.376_R1
CGGCAGCCTAGAGAAGCTAGACGCCGGCTACGTCTGCCGCCGCGACGCCAAGAACGCGCTTCTCGATGCCCCCGTCCTGCAGCTGGCGGTCGCCGCGCCG
>LG13_KGA1529_cM_40.376_R2
CGGATTCCGCCGCTCCGGCTCCGGCTCCTCCGGCGCCAGACGGCGGCGGCTTGTACCGGTGGAAGGGCTGCAGCTGCTCGGCGAACTGCTACAACTACGC
>LG13_KGA1530_cM_41.816_R1
GAGCAAGGACTCCATGACCGGCTCCATCGGCAACCTGTACGGGAGAGTCGAGAAGCTGGACGCGACGTACGTCAGCTCGGCCGACGCCAAGAACGCGCTG
>LG13_KGA1530_cM_41.816_R2
TCGCGCCGGCTGGTGGCTACGAGGGCGGCAAGCTGCTCGAGCTGCCTCAGGCAGCCACGTCTGCCGAGCTTTACCGGTGCCGCGCCTTCCGCTACGAGGA
>LG13_KGA1531_cM_42.837_R1
TCTACCCGTGCAAGCGATTGAAACGAAATGCAGCATACGCGATGCAGATTTTGTAAATCGGGTCCGCATCTTACCCTCGAGGGCGCGATCACCCGGACGT
>LG13_KGA1531_cM_42.837_R2
GGCTGCTCCGCGTCTCGTCGCCGGCGCGTCCCGCCTCCGTCATCCCGGCCGCCTTCCCGCCGCCGCTCGCGAGGACCTCCGAGTCCGCCGCCCTGCCCCA
>LG13_KGA1532_cM_43.001_R1
CTGAAACATTGGTGGTTTTTGCTTACAGGGTTTGGCGATTCTGAAGGCATCGCTGCAGTCGAGGACCGTCCTCACCGACGTCTTCCTCGCCAAGTAGATG
>LG13_KGA1532_cM_43.001_R2
CCTGGACGTGCTTGAGGAAGCTAGCTGCTCCACGTCTCGCTAAGTAGGTTGTTAGCTTCTGATGCTAGTATTAGTAGTTTGTGAAGATCTGTTCGTGAAT
>LG13_KGA1533_cM_43.194_R1
GATTGTAGCATAGGGGCATAGAACGGAAGACGACGTTGTGGCGGTGTTTCCAAATGCGCCAACAGCAGAGTAGAAGGAAGGCGTTAAATAAGCAGCAGGC
>LG13_KGA1533_cM_43.194_R2
TACCACTTGGTGGCTGGATTCGCCATAAGGAGACAACATCATCCTTTATGATCGTCCGCTGCGAATGCACAGCCGCCAATGAGGTGCGCCGTGCGCCGAG
>LG13_KGA1534_cM_44.047_R1
GGGTAAGAGATGTTCAGTCCCCCGCATGTCTTGGGCGAGCAGGCTTGTTGATGATGATGATGGGGTGGTGGTTCTAGGTGTGCAGCTACTGATAGCCGTT
>LG13_KGA1534_cM_44.047_R2
TACCATTGCTGATAGTAAGGACCTGAGCATTGCACTGCTGCAAAGTTCGGGTTTTGGACGAAGGGGACAAGTAGTCCAAGTGACCATGGAGAGCAGCAGC
>LG13_KGA1535_cM_44.798_R1
GTTGGCGAAGGCAGCGGTGTCGCGATCCGACGACGCGGCGGCCGGGACGAGGGAGCGGAAGACGCCGTCGAAGGGGTCCCAGAAGTCGGCGAAGGGGTCG
>LG13_KGA1535_cM_44.798_R2
ACACGCTGCGCCTCACGAGCGACATTGTTGCCTTGGGTTTTGTGTGCACGGATGCTCGACTTCAATTGAGTGGGATTGATCAGGCTGGATGCTTTTGCTC
>LG13_KGA1536_cM_45.237_R1
AACCTGTCCGGCGCCGTGCCAAAGGAGCTGAACCGGCTCGACCGGCTGCTGACGCTCAGGCTGGACTCCAACCGGCTCACCGGCGGGGTCGACGCCCTTG
>LG13_KGA1536_cM_45.237_R2
GCTGCCGCGGCTGCAGGAGTTCAACGTCTCCAACAACTCGATGTCCGGGGCGATTCCGGCGCCGCTGGCCAAGTTCCCGGCGGCCGCGTTCGACGGGAAC
>LG13_KGA1537_cM_45.751_R1
GACACGGGGAGGGAGAGGCAGGGAGCGGCCGAGCTGGCAGGAGAGGAGCGATGAGCAGCAGCCTGGCCATAGTGGAGCGGAAGCCGCCGCTGAACGGCGG
>LG13_KGA1537_cM_45.751_R2
GGCGGCTGCGCGGGCGGTGTGCTGTTCCACCTCCTCGACTGGCACCGCCGCCTCGCGCGCAAGCGCCGGCTCTTCTCCCCGCGCCGGCTCCTCCCCTCCT
>LG13_KGA1538_cM_47.855_R1
GACGACCAACCTGCCGCTCTGGCCGCCGCGCTGCGTCGACGCCGTCAAGTACCGGCCCGTGCCGTGCGCCTCGTGGGCGGAGTCGGCTCTCTCGAATGAT
>LG13_KGA1538_cM_47.855_R2
CCAGAGGTGGCGGGGACGGCCGCGATTTGCCTCCGCCGCAGCGCCCTCGCCTCGTGGCGCACGGGGTTTCTTGTCCGCCTGCCACCGCCGCTCCGAGCTC
>LG13_KGA1539_cM_48.917_R1
CGGCGGCGCCGCCGAGCGCGCACGCGGAGACGAGGAACACGCGGCCGTCGTCCTCGCCGACGAGCGCGTGCCAGCCCTGCTGCTGCGGCGCCGGCGGCAC
>LG13_KGA1539_cM_48.917_R2
GCGAGCTTGTGCGGTCGCCCGTAGCTGACCTCGGTGACGGGCCAGGCGTGCGCGGCGGCGAAGTGGTCGAGCAGCCGCGCCGGCGAGCTGAAGAAGTCGC
>LG13_KGA1540_cM_48.917_R1
CGCGCACGCGGAGACGAGGAACACGCGGCCGTCGTCCTCGCCGACGAGCGCGTGCCAGCCCTGCTGCTGCGGCGCCGGCGGCACGGCGAGCTTGTGCGGT
>LG13_KGA1540_cM_48.917_R2
GCCCGTAGCTGACCTCGGTGACGGGCCAGGCGTGCGCGGCGGCGAAGTGGTCGAGCAGCCGCGCCGGCGAGCTGAAGAAGTCGCAGCCGGGGCTCGGGCA
>LG13_KGA1541_cM_49.524_R1
CGACGCCCTCCCTTTGCATCTCGGCGGAGGTCGTGTTCCTCCCCGCCGTGTTGAACTCCGGCTGCTGCGGTTCGTACCTCAGCCTCCGGTTGTTGTCATC
>LG13_KGA1541_cM_49.524_R2
CGCTGCAGCTACCCTATTGTCGTTCCTTATTCCTTTTCCTTCTTTCCCCCCAATCTTCTGCTGCATCAGGTCCGACCGAGGCCCCCAATCTTCTGCTGCA
>LG13_KGA1542_cM_50.22_R1
CCGAGGTGGCGGGCCGGGCGTGCGCGGCGTCGACGTGGCCCAGCAGCGCGGCCGGCGAGCCCAGGAAGGCGCAGCCGGGCTCCGGGCAGGCGCACGGCGC
>LG13_KGA1542_cM_50.22_R2
CAGGGGCAGCCGCGCGCGTGGTCCGCGGCGTCGAAGTAGGCGACGCGGCGGCCGCAGCCGTACGCGTCGTAGGGGCACGGGACCTTGACGGCGCGGAAGA
>LG13_KGA1543_cM_50.535_R1
GGACGATTTCATCGGCGGCGCCAGGGTGCCGTGCCCCTACGAGGACTCCGGCTGCGACCGCTCCGTCGTCTACCACGAGATCCAGGAGCACCGCGACGCA
>LG13_KGA1543_cM_50.535_R2
GCGCGTACGCGCCCTGCCGCTGCCTGGTGCCCGGGTGCGGCTTCGAGGCCACGCCGCCGGCGCTCCGCGACCACCTCGCCGCCGAGCACGGCTGGGCCGT
>LG13_KGA1544_cM_50.646_R1
GCCGGCGGCTCATCAGGTTCGCCGCATGCATGCATGGCTGTGGCCGCGCCCGCCTTTTAACGCCCCACCAACCGTCCAACCTGCAGCTCGCTGCCACGCC
>LG13_KGA1544_cM_50.646_R2
CATGATGCCGGCCAAACTCCACAAAAGCACGCGCGCAGCAAGCGTCGTCGCGGCTGCCTCGCCGTCCGGGGGGGGGGGGNNNNNNNNNNNNNNNNNNNNN
>LG13_KGA1545_cM_50.862_R1
GAAAGCTGGCATGGGCGCTGAACGGATCGGTACTGCCTGCACAGCAAACCAGCAGCTTTGGACTTTGGATTTCGCTTTTGAAGCTACTGTGCAAAAGGGA
>LG13_KGA1545_cM_50.862_R2
CTGCAGAATTGCAAATTGCACAAGGCACAAATACTGCTGCCCTGATCGTTTTGCAAATTGTACAAGGCAGTTGAAGTATAATGCCGAGTAGAAGAAGCAG
>LG13_KGA1546_cM_52.403_R1
ATCGATTCATTCGAGCTGCCGTGACCCACAGGGCTAGCTAGCTAGCTGCTCTCCGACGTGTCTCGCCGCCCATGAGCGCGGCCTCGCTGTCACCGACCGT
>LG13_KGA1546_cM_52.403_R2
CGACGTGGCACGCTGCGCTCGGACTCGGACCACCAGCCACATATACACACGTACGGCTGGTCGGCGATCACGTATGCGTAAGCACAGTGATGTGACTGCG
>LG13_KGA1547_cM_53.995_R1
CGTCAACAAAGTAAAACGAGGCGGCGTGCACAGATCCCGTGGGCGGCACCACCGTGTTGCAGAAAAGCAGCTCTCATCAGAACGGAAGAGACGATCGGCC
>LG13_KGA1547_cM_53.995_R2
ACTTGTTTGACCTTCTCAGGCCCTCAGGTTGCATTGCAGCTCTGCATGGCTTGTTTTGCGGAGTCGAAGTCGTCAGAGATTAGACCAAGCAGATTCATTT
>LG13_KGA1548_cM_56.256_R1
CGCCTTGCAGATCTTCTTCATCGCGGCCCTCCGGTTGTCGCGCGTTGCCGCAGCAGGCGACGCGGCGGCCAGCAGGAGGAGCGCGACCACGGCCGCGGCA
>LG13_KGA1548_cM_56.256_R2
GGAGGAGCAGCGTGCGGGCTCCGGCCATGGCTGCTGGTCTCTTGGACGTGCGTACCTGACCTGCGCGTGGGCTGAGGCTGGCCGGACGGGCGTGGCGGGC
>LG13_KGA1549_cM_56.911_R1
ATCGGTAAACCGCTCGGTTTTTCAGGTTTACTGGAGCGGTTTTCTCGGTAGCGGTTTTTCTGGTTTTTCTGAAATTGCAAACCTTTGTCCGAGCTGCCCG
>LG13_KGA1549_cM_56.911_R2
GCCGCCCTGGCCGAAATGCGCCCCCTGCTGCACCATCATCATCTCACCACGTCCTATTGTCGGTCAAGGCCCGGACCTTGTTTTTGCTTTCCCATCATCT
>LG13_KGA1550_cM_58.332_R1
TCAGGAGCAGGGGCCCTGCTCACGAGGAATTCGAGCAGCCGCACCTCGCACCTTGATGAATTTCAGGTGGTCAAGGACGAGGTCAGAGTTAAATGATTGC
>LG13_KGA1550_cM_58.332_R2
GAACGAATGCAGCTCACGCTGCAGCTCTGTCGCATCCATAGTGGCCGCAGCGGCTCGGACTGCATGGATATGCTGATGCAGTAGAGAATGGTGGTTATGG
>LG13_KGA1551_cM_59.443_R1
CCGACCAGGGTCAACCGGAGGATGTGGCAGATCGCTGCGGAGATCGAGGGAATCCTGAAAGGCATGATCGCGAAAAGGGAGAGCACCATGAGAGCCGGGT
>LG13_KGA1551_cM_59.443_R2
CGAGCAGCAAGGGAGCAGCGACGATCTTCTTGGCCTGATGCTGGAGTCGAACATGGAGCAGTACGGCGGCGGCAGCTTTAGCTCCGGCATGTCCACTGAC
>LG13_KGA1552_cM_61.429_R1
CTCCACGCGGCGCTCGCGCTGGTAGCCGCGGGCGCGAACGGCGAGACGCGGCGCGAGCTGTTGGGCTTCCTGGGTTCGGCGTCGCTCGACCAGCTGCAGT
>LG13_KGA1552_cM_61.429_R2
TGCCGCGGCGACGAAGCTGGTCGGCGCGCTGCGTAGCCTCCCGCAGGCGTCCTTCGCGTGCGGCGTCTGGGTGGACAGACGGTGGACACTGAGGCCGGAG
>LG13_KGA1553_cM_62.224_R1
GGCCGCGCGTCTAAAGGCAGCTCGAGCTAGCTGGAGTTGGGGAGGGAGGGGAACACGACACGCACGCGGTGACGACGACACGACACGAGCTGGCCTCTAG
>LG13_KGA1553_cM_62.224_R2
AGCCGGCGCTTTAGGATTCGGACCGGGCTTCCGGTTATGGGGCAAGGCGCTGCCCCCATTTCGCTATGCTGCAGGAAATCATGTGCAGAATTCATCATCG
>LG13_KGA1554_cM_65.161_R1
CAACTATAAACAAACTGGCATGGGAAGAAAGATCACCCACAAACTACCATGATTATCAGAATGTTTTTGCAGAGTCTAAAAAAAGAATGTTTTTGCAGCG
>LG13_KGA1554_cM_65.161_R2
AAAGCATCAGGTCCTGAACCCATTTTCGGTGCAAGTAACGCATATGTCATGCTGCCAGCATATTTCTATACATCCAAAGACCACAGTACACAGTAAAAAT
>LG13_KGA1555_cM_68.508_R1
CCTGGAGGAGATGGTGTCGCTTGCTGCTGGTGCCAGGCAGATGCGGTTTCGATTCCTTGTTCATTTTGGTAACGTGGGCAGTATGGAAAAGAGAAATGCC
>LG13_KGA1555_cM_68.508_R2
GACGACTATTCATTCCGCGTTGTCAACTACGGCTGCTTTGCTGGATACTTGCAAGGCGGAAGGAATTTTATGGGTTGCAGCAGGAGCCAAGCGCCTTGGT
>LG13_KGA1556_cM_72.262_R1
AGTTCTACCACTCCAGGGACATCCCCGCCCCAGGTAGCAAGTTCCCTATCAACACCAGCTTGAACGTGCAGCTCGAGTGGTTCGAGTCGCTGAAGCCGTC
>LG13_KGA1556_cM_72.262_R2
CTGTGCAGCAATGTCGAGGGTTGGGTAGCTAATCTGCAACTTTAGAACATCGCAGGAGCTCTGCTTGATTATATTTGACTGATCGTGGATTCGTGGTGCA
>LG13_KGA1557_cM_75.173_R1
GCGCGTCGGCGAAGACGACGTGCATGGGGCAGACGGAGCCGCTCAACGGCACGGCGGCGTACCCCGGCGGCCCCATCCCGCAGCAGGCCATCCTGCGGAG
>LG13_KGA1557_cM_75.173_R2
GTGCTCGCCGGCATGGCGAAGCCCGTGTACCTCCTCGACTTCACCTACCTCTCGCAGCTGCGCAAGGACGCGCACCCCACCAGGTACAACGGCGGCATCT
>LG13_KGA1558_cM_76.11_R1
AGCCTCCACGATGCTATGATTCGATGACCTCAGAAAAGTTCATCACGCGCTGTCCAATCTGCGTGAGCCATCACGGAGCCGGCCTCCCTCGCCGTTGTGC
>LG13_KGA1558_cM_76.11_R2
CTGCTGTGCTCTGTTCCCTTTGCTCTGCTTCAGTTCTCATCTTCGTCAGGGCAGCCTTGGTTGCAGGGAGATGACAGCGTTTGACGTCACGTTCATCTGG
>LG13_KGA1559_cM_78.207_R1
CCCCTACGACTTCCTCGTCAGCCTCGTCAAGGACGCCGGCCGCGACTGGGACATCGACTACGAGATGCGCGTCGGACTCACCGTCGACCTCCCCGTCCTC
>LG13_KGA1559_cM_78.207_R2
GCAACTTCACGCTGCCGCTCACCAAGACCGGCGAGCTCAAGCTCCCGACCCTCTCCCGCATCTTCTAGTCAACTTGTCCGAGTCGGACGCTGGGATAACA
>LG14_KGA842_cM_0_R1
GAAGGGCGGCGCCATGAAGAAACGGCGCACTCCAGGTCTGGCGAACAAGGTGCTCGACAAGGTGTTGTCCCTTCCCTTGCAGCCGATCTGCGACTAGGCG
>LG14_KGA842_cM_0_R2
TCAATTTCGCCATCTTCCAGATGTGCTGCATGCAGTTCCATGGGAACCGGGAGGAAAATCTGCACACCACGTCATGGTTGAAGGCCGCTTGGGAACTGCT
>LG14_KGA843_cM_2.025_R1
GGTTACTGATTAGCACACAAAAAGGAAGGCACGCGGTACTGGGCTCCTCCTGGCTCACACAAGCAAGATCACTCAAAAGCGCAGCGCGCCGCAACGCACA
>LG14_KGA843_cM_2.025_R2
TGACGCTCGCTAGCTAGCTTTCCAGTGATCGCCGCCGCGGCGTCGCTGATGACGGCGCTGCCGAAGCTCTCCGGCCTCTCCGCGCTGCTCCTCGTCCTCG
>LG14_KGA844_cM_11.528_R1
TCCTGCTGTGCGACGACGTCGTGTCGCGAGGACCCCGAGATGCGGGTGATCCAGCTGCCGCCGCTGGGGCCCAGCAACGAGCCGCACTTGGGAAGGAATA
>LG14_KGA844_cM_11.528_R2
TTGGGGTTCCGAGGCTGCTCTGGATCAGATTCGTGATGTCAGCTGCAGAAACGGCTGGTTCAGGTTCATCGAGATAGAACTCCCGGAGATGGATGAGGAC
>LG14_KGA845_cM_13.09_R1
TGGGCTCGCAAGGGAGTCGGCGCCGTGTGTGGGGCACTAGGCGCACGTGGGGAGGGCAGCGCCGAGAGGGCAGCCAGGTAGAGGAAAGAGCGAGCTCACA
>LG14_KGA845_cM_13.09_R2
AGGAGAGAGGGAGCGGTAGACACGGGCGAACGGAGGAAGAAGAAGCGTAGCAGGCCAAAAGCTACGCTGCGTGAGGCCCAAACCGCGCGCGCGGTATATA
>LG14_KGA846_cM_13.09_R1
GGGCTCGCAAGGGAGTCGGCGCCGTGTGTGGGGCACTAGGCGCACGTGGGGAGGGCAGCGCCGAGAGGGCAGCCAGGTAGAGGAAAGAGCGAGCTCACAG
>LG14_KGA846_cM_13.09_R2
GGAGAGAGGGAGCGGTAGACACGGGCGAACGGAGGAAGAAGAAGCGTAGCAGGCCAAAAGCTACGCTGCGTGAGGCCCAAACCGCGCGCGCGGTATATAA
>LG14_KGA847_cM_14.554_R1
GGCGTACGCGGACTACTCCAAAGCGTCGTCGGCCCGGGAGGACGCGTTCCGCGGCTGGTTCTACGCCGGCCTGACCACACCGGCGGCGCAGCTGGACGGC
>LG14_KGA847_cM_14.554_R2
GCTACTGCCTGCTCGACAGCGCGGCCGGCTGCGACCGCTGCCTCCACGTCTCCGCTCGCGCGGCGGCGAAGCTGGGGTGGCTGCAAAGGATCCGGGGCGA
>LG14_KGA848_cM_15.809_R1
CCTCCTCGACCCCGCCGCCCCCACCGCCTGGTGGCCGCTCCCGCCGCTCCCCTGCTCGCCGCAGCTCTACGGCCTCGGCAACTTCTCCACCCTCGCCGTA
>LG14_KGA848_cM_15.809_R2
GCCGCCACCTCTACGTCCTCGGCGGCTCCTGCTTCGACGCCCGCAGCTACCCGCTGGGGCACCCCTCCCCCTCCGCCGCCGTCTACCGGCTCGACCTCGC
>LG14_KGA849_cM_17.344_R1
GCGGGGGCACGAGGCACGCGCACCCACCACCCCAATCGAGTGCCCACGCCCCTCCTCTCTGCCCGGCCGTCGCGCGCGCCTCGGCTCCTCCTCCTCTTCA
>LG14_KGA849_cM_17.344_R2
TAATCCCTTCTGCTGCCTGCCTGCTCCTCATCACCTTCGATTCCCTCGCCCCTGTATCTACTCAAAAGCAGTGAAAGCCAGGGAATAAAAATTAAAGACG
>LG14_KGA850_cM_17.712_R1
GTAGTATCAATTAGCAGCACCGGCCTTGGAGGTGCAAAGCTGCGGCATAATTTTACATGCTTGGGCCTCAATCTTGGGCTCATCTCATCGGCCAGGACTG
>LG14_KGA850_cM_17.712_R2
GCGGTGATTGGTGAACGGTCGCCGCGTGCTGCGTGACGGCGGAAGCCGCGAAGAGAAAAGCCGCGTGCTCATCTCTTCTGTTTCGAAATTTGAAACCGCC
>LG14_KGA851_cM_18.377_R1
ACCAAAGGTTAAGCACAAGCTGCGCTCCGCACCCCACCCCATCCTCGCTCTCCATCCACCACTGCTCGAGTCCGCAAAAGGCCACTGCGCCAAACACCCG
>LG14_KGA851_cM_18.377_R2
GCTGCCCCGTCTTTCTCAGCTGCACCGTCTTTCTCTGTCGTGGAGCTCGCATGCTAGCAGGCACGCTCCCTTGGACAGGTGATGCCGTCCGGGCTCCTCC
>LG14_KGA852_cM_20.028_R1
GCCGACTGGCGGTGGCCGGGATGCGGAGGTGCTGGAGATCTCCGTGCCGAACAGCACCGTCCGCGTCCGCAGCCGGGTGTGGTTGTTCGGCGTCGACAAC
>LG14_KGA852_cM_20.028_R2
CGACCGAAACGTACCTCCACTTTACCCATTCCGGCAAGGCGTACGTGCTCTCCCAAAGCCGGAACCGCCTCGTCCACACCGGCTGCGGCTTCCGCGCCAA
>LG14_KGA853_cM_20.689_R1
CACGGCGACGCTCACCAGGGCGAGCACCAGCATGGCGCGCTGCTTGTAAACGCCGAGCTGGTGGTGCTGCCCGGCGCCGAACGCCTGACCGCACAGCGTG
>LG14_KGA853_cM_20.689_R2
CCAGGCTGCACGCCATTCCGGCCTGGAAATTAATCGAACCAATATAACGACGTTATATTAGCACACTGTTGAAGTTGGCAGGAACGAAAGAGAAATCAGC
>LG14_KGA854_cM_20.962_R1
TAGGGAGGGGAAGGATGTAGAATGGGAACAGCAGCAGCCGTTGGCCTTTTTACACGATGCAAAAGGAGGATAGAAGAGGCAGTGGCATGAATCCAGTACG
>LG14_KGA854_cM_20.962_R2
CCCATGCAGCTCCCCCATCAGGTAGAAGGAGAGGCAACAAAACAAGATCTGACGAAGGATCCATCCAATCTCCAACACGAAGCACCAAAGGCAAAATCTA
>LG14_KGA855_cM_22.252_R1
CGAACGACATGGACCGCGCGCCCGTCGGCTCCGCCGTGAACTCCAGCGACGTCAGCGGCGGCAGCCTCTTGCTGCTGCAGGTGGGGGTCGCCGGCGGCGA
>LG14_KGA855_cM_22.252_R2
TCGTCGTCCGGCTGCGTCGACGCCTTGTCCTTGTCCGCCTTCTTCTTCTTCTTGCTCTTCTTCCTGGACGGCAGGATGCGCGGGAGCTTGCAGCCGTGGA
>LG14_KGA856_cM_24.962_R1
CGTCGTAGGCCCAGCAGTTCTGCGGCTCCCACGTCGCGTCGCACTCGTCGTAGAAGTTGCCGGCAGCCGCAAGGCCGAGAAGCGCCGTCGCGAAGGCCAA
>LG14_KGA856_cM_24.962_R2
GCAATGGCTCCCTGCTGCAGTGCATTCGTTTGCTTTGCCATCATCAATTCGATTCAGGGGGCAGAGAAGGAAGGTTGAAATAAAGGTTAGCGTTGAGAAA
>LG14_KGA857_cM_27.101_R1
GCTACCTCTATAAATACCAGCCTATCCCCTTCACGCACAGGGGCGGCAGGACGGAGAAAGGGCGAAACCCTGCTGCTGCTTCCATCTGCAACATCTCGTC
>LG14_KGA857_cM_27.101_R2
AGGGCGCCGCCGATACCCTGCTGCAGTTTCCCCGTCGAGGACAGCGAGTAGGCGCCGCGCCCTGCCATTCAGAGAGCATCCTCATCTAGCAGAGGGCACA
>LG14_KGA858_cM_27.468_R1
CCTCCTCGCCGTCGCCAGCGCCGCGACGCCACCGGCTCAGGCGGAAGCGCTGCTTGCGTGGAAGGCGAGCCTGGGCGACCCCGAGGCGCTGTCCACCTGT
>LG14_KGA858_cM_27.468_R2
CGAACGCCACGCCCATCTGCACGGGGTGGCGCGGGATCGCTGCGACAAGGGCGGCCGCGTCACGTCGCTCTGCCTCCGAAGCCTTCGGCCTCAACGGCAA
>LG14_KGA859_cM_27.468_R1
GCGACGCCACCGGCTCAGGCGGAAGCGCTGCTTGCGTGGAAGGCGAGCCTGGGCGACCCCGAGGCGCTGTCCACCTGTACGAACGCCACGCCCATCTGCA
>LG14_KGA859_cM_27.468_R2
GGGGTGGCGCGGGATCGCTGCGACAAGGGCGGCCGCGTCACGTCGCTCTGCCTCCGAAGCCTTCGGCCTCAACGGCAAGCTGGGAGCTCTCAACCTCTCC
>LG14_KGA860_cM_29.811_R1
TTGGACACCTGTCTGCCCGCACCGCAGGTTTGCAGCGCGGGACTGACTATGCCACGGTTTAAAAAATCTCAGCAGAATCATTTCACTTTCATAAAAAAAT
>LG14_KGA860_cM_29.811_R2
GGAAATTTAGACAGGAAAGATCGCTTGCTGCGTGCCCAAAATCGTTGAGCTACAAGAGAGCAGCGCGCCAGTTTGTTGTTTACCCCGGAATCAGCTAAGC
>LG14_KGA861_cM_30.777_R1
GAAGCCATGGAGGATGACGCCGCCTACGAGCGAGCCGACGAGCCGCGTCAGCAGCGGGGCTTCGTCGTCCCTCAGATCCGCAACCACCGCTTCCGGGCCG
>LG14_KGA861_cM_30.777_R2
CGCCTACGTCGCGGTGTGGGGCGCCGCAGGAATCCTGTCCACCACCGCCCCCGGCGTTGCTGCCAACCCCGACCACGTCATGCTTTGCTTCCTCTTCGTG
>LG14_KGA862_cM_31.321_R1
ATCAACTTTTACTCCATGCTCGGTTGCCGCAGGTTCGCCAGGCTCGGACGGACTATTTGCTCCGAACCTGAAGAACAACGCAGCATCTACAGCTTCAGGA
>LG14_KGA862_cM_31.321_R2
TCTCACCGCACACCTGTCCTTTCTCGTCGGCATCGACCTCACGCGTTCCCGTCGAGTAGCGTGGTTGCCCAAGGCCTGCAGCTCTGCCGCTCTGGGTCAG
>LG14_KGA863_cM_33.369_R1
CGGCGACGGGCGAATCGTGGACATCACGCACGCGTACCGGCCGGAGCTGCCGGCGCCCGGGCGGGACGGCCTCGGTCCGGTGACTCGGCTCACGGAGTCA
>LG14_KGA863_cM_33.369_R2
TGGCGAACGGGTCCATCAACAACGTGTCAGAGCTGCGCATGGTGGTGCACTCCGGGACCCATGTCGACGCACCGGGGCACATGGTCCAGGAGAACTTCGA
>LG14_KGA864_cM_33.926_R1
TCCTCCTCGCGGACGTCGCGGAACGACCGGACGCGTCTCCCGCTGAGCAGCGCCATGATGTTGATCTCGCAGAACAACATGTCGGGGTACGGCGTGAACC
>LG14_KGA864_cM_33.926_R2
GAAGCTGAACGGGCGCTTAAAGAAATAATAGATGTCGTTCCTCTGCTGCATGATCTCGCGTGCGGCCTCCGGGGACGAGGCCACCACGACGGGGATCTCA
>LG14_KGA865_cM_34.709_R1
TGCAGGTGGCCGATGACCGGCAGCGACCACGGCTCCGGCGGGAGCCGCCCCGTGGCGCCATGGCGCCGGGCGCCTGGCGGCGAAGAGGGCGAGTGGGATT
>LG14_KGA865_cM_34.709_R2
CGAGGAGGAGCACGAGCACAACGTAGAGCTGCAGGTCAATGGCCATGGCCGCTTCGCTCTGCTGCTAAGCTAGGATGGCTGAGATGGAAGGGGAATGGCA
>LG14_KGA866_cM_35.622_R1
AAGGGGAAGGGGTAGATGAGAGTATGCACGTGAATATGCTTGTTAGCTGCTGCAGTGGTAGCCACAACAACTGAAAGCGATCACGCCCCTGTTCTCTCTG
>LG14_KGA866_cM_35.622_R2
CTTGTGGGGCTGCTTTTTTTAGAGGTGGTATATACTTCTCCTCTATGTTCACCTCATCATGATTCATGCGGTGGATTCCCAGCAGCTTACAGGAAGGTTA
>LG14_KGA867_cM_36.088_R1
CACGCTCTTCCCCGTCTTCCTCAGGCTCGCCATTGCCGCCCTCGAGAAGGCGACAAGGAGGCGAGAGCTCGGCGAGCTGCTGCAGAATGGAGATGCCGCG
>LG14_KGA867_cM_36.088_R2
CGGCGTACGACCACCTGCTGCCTTGCCGGCGAACTTGGTTCGTGGCCCTCACCGTGGCGGCGTTCCTCGCGGCGCAGCAGGTGCTCTTCTGCGCCACCAT
>LG14_KGA868_cM_36.411_R1
AAAACTCGGAAAGAGAACAGGGGACAGGAGAGAGAAAGAGAGAGAAGTGGCGGTGGTGGGGGAGGGAGACGAAACCAAAGCAGCGGCGGCGGTGGCTGGA
>LG14_KGA868_cM_36.411_R2
GGCAGGAGAGGAGACGTGAGAGAGAAAGAAAGAGAAGGTATCTGCGTCTGCAGCTACGACAACGACAACGCACCTTTGTCGCCGGCAAGCGGCCGTGCAG
>LG14_KGA869_cM_36.814_R1
GGCCCATTTGAGGACGTTTTCGTCGCCGGCCGGCACGCCGCTTTCCCGGGGCCGGCAGGCGGCAGCTACTAGCCCCGCGGCCGGCCTGAGATCCCGTTCG
>LG14_KGA869_cM_36.814_R2
CGGAGACCTACGGCGGCAGCGTTCGGGGAAACTTGCCAACTAGGCAACTACCAGACGCTATATGGAATGGAAGGCAGCTTTAATTTGCAGCCGAGTCAGG
>LG14_KGA870_cM_37.669_R1
TGTCCGGCACGCCTAGGCGAGCGAGCGGTGGTGCCAACGAACGCAGCGCCGCACTGCCCAGAACAGGTTTGTGCGGGGTTCAGAGTCCGGCGCCACGGCG
>LG14_KGA870_cM_37.669_R2
GGGGGCGTGTTGTCCCGCGAGGCACGCAGCGGCATCTGGTGCCTTGGCGCCACTGTTCGTCGCGGACACCAGCAGGGTCACCGTCTCCATTGGTCGCCTT
>LG14_KGA871_cM_38.865_R1
GCTCGTAGGTGCAGACACGCAGGAGCCGCGCGAAGCAGGGGATGGATGAGCTCGACCTCAGGTCCGGCGGCGGCAGCAGCGGCGCGGCCCGATTTTCAGC
>LG14_KGA871_cM_38.865_R2
GCAACTTCAGATGGGGATAACCCTGGGCACGGGGCCTTCCTTTTATTTGGCTGCCGCTGTGAAATCAAGCTCCCGCCGGCCCCAAATCCATCTCCCGCCA
>LG14_KGA872_cM_39.692_R1
CAAATCAGCAGCGAGCAATGGTGACAGAAGCAGGAGCCAAGCCGGTTTCTTTTCCTATGGGGAGGGGGGCGCTGGCGGCGTGCTTACGGAGATCTTGGAT
>LG14_KGA872_cM_39.692_R2
GCGGAGGGATGGGGACCCAGCCTTCCGGCGGCAGCTCGGTGCCGAAGATCTCCGCGGTGCCGGTGACGAGGCGCACGCGGAGGGGCGTGTCGGGGAGCAC
>LG14_KGA873_cM_40.72_R1
GCGCCGCACGCACGCGCCCGGCGGCCGACGACACCTGGAGCCCGGTGGCGCGAAGCTCCGAACCGCTGCCGCCTGCCGCTTGCTCCTCCGCGGCGCTCCC
>LG14_KGA873_cM_40.72_R2
GCGTGTGGACGCAGCGCCGCAAGTGGCTTGAGCACTGACCGCGAGCTGACGGAGGTATACAGCCAACTCCAAACTTTTCATTCCGTGATGGATGTTCATG
>LG14_KGA874_cM_41.681_R1
CGCTGCCTGTGGTCCTCGCGGTGCGCCTCGACCTACGGCCGCACCTCGCTGCAATGGTCCGGACGCGCCGTTGTTGTGGGTGAATGGTGAAGTTGACGGG
>LG14_KGA874_cM_41.681_R2
CGACGGTAATGGCATTCGCTGCAATGTGGTGTCGACGGACCGACGGTGATGGTCCGGATGCATGAGAAGGGACGCGATGCGGAGGGGCCGGCTGTGCCTG
>LG14_KGA875_cM_42.536_R1
TGGGGAGGGGGGCGCTGGCGGCGTGCTTACGGAGATCTTGGATCGCGGAGGGATGGGGACCCAGCCTTCCGGCGGCAGCTCGGTGCCGAAGATCTCCGCG
>LG14_KGA875_cM_42.536_R2
TGCCGGTGACGAGGCGCACGCGGAGGGGCGTGTCGGGGAGCACCTCCACGCGCAGCTCGCTCTGCGGCGCAAGCTTGTACTGCCGCGGCGGTTGCGGGGC
>LG14_KGA876_cM_42.536_R1
CTTGGATCGCGGAGGGATGGGGACCCAGCCTTCCGGCGGCAGCTCGGTGCCGAAGATCTCCGCGGTGCCGGTGACGAGGCGCACGCGGAGGGGCGTGTCG
>LG14_KGA876_cM_42.536_R2
GGAGCACCTCCACGCGCAGCTCGCTCTGCGGCGCAAGCTTGTACTGCCGCGGCGGTTGCGGGGCCGCGGCTGCCACGGCGGCCATGGTGGGGGTTCTGGA
>LG14_KGA877_cM_42.727_R1
GAACCGCCGCCGCCTCGCGCCGCGCGAAGAACGCGGCGCGCTCCGCAGCGTTCCTGCTCGCCATCTGGCGCGGGGGCGGCCGGTTCTCTCCGGTCGCCGC
>LG14_KGA877_cM_42.727_R2
GAACCGCGGTTGCGATGCGGCGGCGGCGCCATGGCTGATAGGCGAGAGGGAAACCGTTTCCTCGCAAGCTGCGAGGGTTTTTGTTGCGCGCTGCCACGCT
>LG14_KGA878_cM_43.913_R1
ACTGCATGACTGGGCAGGGAGCGCCAGGAATTAGAGGGTGTTGCAGGATTCCGGCCGCCGCCGACTGCTGAATAAGACACTGCAGCGCATCAGCTACTAG
>LG14_KGA878_cM_43.913_R2
ACGAAGAGATATGGGGAGAGGGAGTCTCCTTGTCGCAGGCCCTGACGGCAGCGTATCCATGGTCCCGGCACTCCGTTCAACACAACAGCAGTCATACAGC
>LG14_KGA879_cM_44.846_R1
GCAGCGGATGATCAAGATGGGCATCTCCATCCTGAGGCGGATGCACATGCTTAGGTTCAGCAGCCGGGAGCGCGACGCCGGCGCCGCGGTGGCGCAGCCA
>LG14_KGA879_cM_44.846_R2
GGGAGCAGGACGATGACGTGGCGGCGCCGTCGAGCAGCCAGCTGAACCATATGATATCGGAGCGCAGGCGGCGGGAACGGCTCAACGAGAGCTTCGAGGC
>LG14_KGA880_cM_45.183_R1
CCTGGGCGAGGTGGAGAAGGGGGCGACGGCGACGCGGCTGCCGGCGTGCCTGCACGAGTTCCACGAGCGGTGCATCGACGTCTGGCTCCACCTGCACGGG
>LG14_KGA880_cM_45.183_R2
ACTCCACCTGCCCGGTCTGCCGGTGCCACGCCTTCGTCGCGCCGCTGCCTGCGCAGATGGTGTGAGAGCGCGCGACCCCTCTTAATTTTCCTCTCTATTT
>LG14_KGA881_cM_47.013_R1
TGTCATCGGAGGCCTGCAGATCGCCCTCAACCATGCGTCGTCGCCGGAAGCTCCTGTTCGTTTCGATTGCGGGTGCAGCAATGTCAGCGTCGACGAGAAC
>LG14_KGA881_cM_47.013_R2
CATTCGGAGGCATGGACTGCCCGCCTGGCTGCCCGTTGCCTCGCGCGCCTAGATGGCCCCCTGTTCTGAAGATTCCGCAGCCTGAATACCGGGCCGTCAA
>LG14_KGA882_cM_47.013_R1
CCTCAACCATGCGTCGTCGCCGGAAGCTCCTGTTCGTTTCGATTGCGGGTGCAGCAATGTCAGCGTCGACGAGAACGCATTCGGAGGCATGGACTGCCCG
>LG14_KGA882_cM_47.013_R2
CTGGCTGCCCGTTGCCTCGCGCGCCTAGATGGCCCCCTGTTCTGAAGATTCCGCAGCCTGAATACCGGGCCGTCAACGACGGGCTCTTCCCGTTCACCGA
>LG14_KGA883_cM_47.463_R1
TACCGGCCGCAGCGTATAAATGCCTACGCTTTGCGCCTGAAAGCGATCTGAGCTGCGCCCGGCCGCGAAATTCTTACTTCGTCCTCCTCAGCCGATGGTT
>LG14_KGA883_cM_47.463_R2
[truncated: 6,009 more rows]

## Sheet: Fig 4c, Suppl Fig 5, 7, 8
Fig 4c, Suppl Fig 5, Suppl Fig 7, Suppl Fig 8 (syntenic orthologs between the Oropetium and teff genomes)
Oropetium anchor	Teff ortholog (A subgenome)	Teff ortholog (B subgenome)
Ot_Chr1_02471	Et_1A_005519	Et_1B_010410
Ot_Chr1_02472	Et_1A_004838	Et_1B_009637
Ot_Chr1_02473	Et_1A_005518	Et_1B_010401
Ot_Chr1_02474	Et_1A_005517	Et_1B_010400
Ot_Chr1_02475	Et_1A_008738	Et_1B_009641
Ot_Chr1_02476	Et_1A_008736	Et_1B_010404
Ot_Chr1_02477	Et_1A_005516	Et_1B_010399
Ot_Chr1_02478	Et_1A_005515	Et_1B_010398
Ot_Chr1_02480	Et_1A_005500	Et_1B_010396
Ot_Chr1_02481	Et_1A_005499	Et_1B_010396
Ot_Chr1_02483	Et_1A_005505	Et_1B_010395
Ot_Chr1_02484	Et_1A_005498	Et_1B_010391
Ot_Chr1_02486	Et_1A_005504	Et_1B_013630
Ot_Chr1_02487	Et_1A_004506	Et_1B_013629
Ot_Chr1_02490	Et_1A_005502	Et_1B_010394
Ot_Chr1_02493	Et_1A_008727	Et_1B_010387
Ot_Chr1_02495	Et_1A_004836	Et_1B_009905
Ot_Chr1_02496	Et_1A_005501	Et_1B_010393
Ot_Chr1_02497	Et_1A_005495	Et_1B_010386
Ot_Chr1_02498	Et_1A_005488	Et_1B_010385
Ot_Chr1_02499	Et_1A_005494	Et_1B_010392
Ot_Chr1_02502	.	Et_1B_009634
Ot_Chr1_02503	Et_1A_005492	Et_1B_013611
Ot_Chr1_02504	Et_1A_008725	Et_1B_010349
Ot_Chr1_02505	Et_1A_005491	Et_1B_009903
Ot_Chr1_02507	Et_1A_005486	Et_1B_013605
Ot_Chr1_02508	Et_1A_005490	Et_1B_013610
Ot_Chr1_02509	Et_1A_005489	Et_1B_013609
Ot_Chr1_02510	Et_1A_004834	Et_1B_010350
Ot_Chr1_02511	Et_1A_008723	Et_1B_013607
Ot_Chr1_02512	Et_1A_005484	Et_1B_013603
Ot_Chr1_02513	Et_1A_005479	Et_1B_013602
Ot_Chr1_02514	Et_1A_005478	Et_1B_013601
Ot_Chr1_02515	Et_1A_004830	Et_1B_013600
Ot_Chr1_02516	Et_1A_005477	Et_1B_013599
Ot_Chr1_02518	.	Et_1B_013597
Ot_Chr1_02519	Et_1A_005476	Et_1B_013593
Ot_Chr1_02521	Et_1A_005482	Et_1B_013596
Ot_Chr1_02522	Et_1A_004832	Et_1B_009902
Ot_Chr1_02523	Et_1A_005481	Et_1B_013591
Ot_Chr1_02524	Et_1A_005481	Et_1B_013591
Ot_Chr1_02528	Et_1A_008721	Et_1B_014461
Ot_Chr1_02529	Et_1A_004833	Et_1B_010347
Ot_Chr1_02530	Et_1A_005470	Et_1B_013594
Ot_Chr1_02531	Et_1A_005466	Et_1B_013586
Ot_Chr1_02532	Et_1A_005465	Et_1B_013585
Ot_Chr1_02534	Et_1A_005463	Et_1B_013584
Ot_Chr1_02535	Et_1A_005462	Et_1B_013583
Ot_Chr1_02537	Et_1A_005461	Et_1B_013582
Ot_Chr1_02538	Et_1A_008719	Et_1B_009898
Ot_Chr1_02539	Et_1A_004828	Et_1B_010343
Ot_Chr1_02541	Et_1A_004829	Et_1B_010345
Ot_Chr1_02543	Et_1A_005467	Et_1B_013588
Ot_Chr1_02544	Et_1A_005459	Et_1B_013580
Ot_Chr1_02547	Et_1A_008717	Et_1B_013587
Ot_Chr1_02549	Et_1A_005451	Et_1B_013578
Ot_Chr1_02550	Et_1A_005450	Et_1B_013571
Ot_Chr1_02553	Et_1A_005456	Et_1B_013576
Ot_Chr1_02555	Et_1A_004827	Et_1B_009896
Ot_Chr1_02558	Et_1A_004824	Et_1B_014457
Ot_Chr1_02559	Et_1A_005454	Et_1B_013573
Ot_Chr1_02563	Et_1A_005443	Et_1B_013569
Ot_Chr1_02564	Et_1A_005442	Et_1B_013563
Ot_Chr1_02566	Et_1A_005446	Et_1B_013566
Ot_Chr1_02567	Et_1A_005440	Et_1B_013561
Ot_Chr1_02568	Et_1A_004502	Et_1B_010341
Ot_Chr1_02570	Et_1A_005445	Et_1B_013565
Ot_Chr1_02571	Et_1A_005439	Et_1B_013560
Ot_Chr1_02574	Et_1A_005438	Et_1B_013564
Ot_Chr1_02575	Et_1A_008715	Et_1B_014455
Ot_Chr1_02576	Et_1A_004819	Et_1B_010339
Ot_Chr1_02577	Et_1A_005435	Et_1B_013559
Ot_Chr1_02578	Et_1A_005434	Et_1B_013558
Ot_Chr1_02581	Et_1A_005437	Et_1B_013557
Ot_Chr1_02582	Et_1A_005436	Et_1B_013556
Ot_Chr1_02583	Et_1A_005433	Et_1B_013553
Ot_Chr1_02584	Et_1A_005432	Et_1B_013552
Ot_Chr1_02585	Et_1A_004821	Et_1B_009894
Ot_Chr1_02587	Et_1A_004820	Et_1B_013550
Ot_Chr1_02592	Et_1A_005421	Et_1B_013548
Ot_Chr1_02593	Et_1A_005420	Et_1B_013547
Ot_Chr1_02597	Et_1A_004501	Et_1B_014454
Ot_Chr1_02601	Et_1A_005426	Et_1B_013544
Ot_Chr1_02602	Et_1A_005425	Et_1B_013543
Ot_Chr1_02605	Et_1A_005422	Et_1B_013541
Ot_Chr1_02606	Et_1A_005422	Et_1B_013541
Ot_Chr1_02608	Et_1A_008712	Et_1B_013540
Ot_Chr1_02612	Et_1A_005414	Et_1B_013536
Ot_Chr1_02613	Et_1A_005417	Et_1B_013538
Ot_Chr1_02614	Et_1A_005412	Et_1B_013534
Ot_Chr1_02615	Et_1A_005411	Et_1B_013530
Ot_Chr1_02616	Et_1A_005410	Et_1B_013529
Ot_Chr1_02617	Et_1A_005416	Et_1B_013533
Ot_Chr1_02618	Et_1A_005409	Et_1B_013527
Ot_Chr1_02619	Et_1A_005408	Et_1B_013526
Ot_Chr1_02620	Et_1A_005407	Et_1B_013525
Ot_Chr1_02621	Et_1A_005415	Et_1B_013532
Ot_Chr1_02622	Et_1A_008709	Et_1B_009893
Ot_Chr1_02623	Et_1A_005402	Et_1B_013524
Ot_Chr1_02624	Et_1A_005401	Et_1B_013523
Ot_Chr1_02625	Et_1A_005400	Et_1B_013522
Ot_Chr1_02627	Et_1A_005406	Et_1B_013531
Ot_Chr1_02628	Et_1A_005398	Et_1B_013515
Ot_Chr1_02629	Et_1A_005405	Et_1B_014452
Ot_Chr1_02630	Et_1A_005397	Et_1B_013514
Ot_Chr1_02631	Et_1A_005404	Et_1B_013520
Ot_Chr1_02634	Et_1A_008707	Et_1B_013519
Ot_Chr1_02635	Et_1A_005403	Et_1B_013518
Ot_Chr1_02638	Et_1A_008688	Et_1B_013513
Ot_Chr1_02640	Et_1A_009630	Et_1B_010332
Ot_Chr1_02641	Et_1A_009631	Et_1B_010333
Ot_Chr1_02642	Et_1A_008687	Et_1B_013512
Ot_Chr1_02643	Et_1A_004813	Et_1B_009890
Ot_Chr1_02645	Et_1A_008681	Et_1B_013511
Ot_Chr1_02646	Et_1A_009629	Et_1B_013510
Ot_Chr1_02648	Et_1A_009627	Et_1B_010330
Ot_Chr1_02649	Et_1A_009626	Et_1B_010329
Ot_Chr1_02652	Et_1A_008680	Et_1B_013504
Ot_Chr1_02654	Et_1A_008678	Et_1B_014451
Ot_Chr1_02656	Et_1A_009625	Et_1B_014450
Ot_Chr1_02657	Et_1A_008677	Et_1B_013502
Ot_Chr1_02658	Et_1A_008683	Et_1B_013507
Ot_Chr1_02661	Et_1A_008682	Et_1B_013506
Ot_Chr1_02663	Et_1A_008673	Et_1B_013505
Ot_Chr1_02664	Et_1A_008672	Et_1B_013484
Ot_Chr1_02665	Et_1A_009621	.
Ot_Chr1_02666	Et_1A_008671	Et_1B_013483
Ot_Chr1_02667	Et_1A_008670	Et_1B_013482
Ot_Chr1_02669	Et_1A_009623	Et_1B_013481
Ot_Chr1_02670	Et_1A_008669	Et_1B_013480
Ot_Chr1_02671	Et_1A_008665	Et_1B_013474
Ot_Chr1_02673	Et_1A_009620	Et_1B_014446
Ot_Chr1_02675	Et_1A_008667	Et_1B_013478
Ot_Chr1_02676	Et_1A_009618	Et_1B_014444
Ot_Chr1_02677	Et_1A_008664	Et_1B_013477
Ot_Chr1_02678	Et_1A_009615	Et_1B_014443
Ot_Chr1_02679	Et_1A_004811	Et_1B_013473
Ot_Chr1_02681	Et_1A_009617	Et_1B_013472
Ot_Chr1_02682	Et_1A_008663	Et_1B_013471
Ot_Chr1_02683	Et_1A_008662	Et_1B_013470
Ot_Chr1_02684	Et_1A_009614	Et_1B_014442
Ot_Chr1_02685	Et_1A_009616	Et_1B_014441
Ot_Chr1_02687	Et_1A_008661	Et_1B_013468
Ot_Chr1_02688	Et_1A_009613	Et_1B_014440
Ot_Chr1_02689	Et_1A_009611	Et_1B_013467
Ot_Chr1_02690	Et_1A_008658	Et_1B_013463
Ot_Chr1_02691	Et_1A_008657	Et_1B_013462
Ot_Chr1_02692	Et_1A_008659	Et_1B_013466
Ot_Chr1_02696	Et_1A_008655	Et_1B_013458
Ot_Chr1_02697	Et_1A_008648	Et_1B_013457
Ot_Chr1_02698	Et_1A_008647	Et_1B_013456
Ot_Chr1_02699	Et_1A_008646	Et_1B_009888
Ot_Chr1_02700	Et_1A_008653	Et_1B_013464
Ot_Chr1_02701	Et_1A_008645	Et_1B_013455
Ot_Chr1_02702	Et_1A_008651	Et_1B_014434
Ot_Chr1_02703	Et_1A_008644	Et_1B_013453
Ot_Chr1_02705	Et_1A_008649	Et_1B_014433
Ot_Chr1_02708	Et_1A_009608	.
Ot_Chr1_02709	Et_1A_008641	Et_1B_014431
Ot_Chr1_02711	Et_1A_008639	Et_1B_014432
Ot_Chr1_02716	Et_1A_008630	Et_1B_013450
Ot_Chr1_02717	Et_1A_008638	Et_1B_013449
Ot_Chr1_02718	Et_1A_008637	Et_1B_013448
Ot_Chr1_02719	Et_1A_009607	Et_1B_014428
Ot_Chr1_02720	Et_1A_008636	Et_1B_013447
Ot_Chr1_02721	Et_1A_008635	Et_1B_013446
Ot_Chr1_02722	Et_1A_009606	Et_1B_014427
Ot_Chr1_02723	Et_1A_008629	Et_1B_014426
Ot_Chr1_02724	Et_1A_008633	Et_1B_013445
Ot_Chr1_02728	Et_1A_008627	Et_1B_013439
Ot_Chr1_02729	Et_1A_008632	Et_1B_013444
Ot_Chr1_02730	Et_1A_008619	Et_1B_013438
Ot_Chr1_02731	Et_1A_008618	Et_1B_013437
Ot_Chr1_02733	Et_1A_009605	Et_1B_013442
Ot_Chr1_02735	Et_1A_008626	Et_1B_013441
Ot_Chr1_02738	Et_1A_008622	Et_1B_013434
Ot_Chr1_02739	Et_1A_008621	Et_1B_013433
Ot_Chr1_02740	Et_1A_008620	.
Ot_Chr1_02742	Et_1A_009604	Et_1B_013429
Ot_Chr1_02745	Et_1A_008616	Et_1B_013428
Ot_Chr1_02746	Et_1A_008608	Et_1B_013427
Ot_Chr1_02747	Et_1A_008615	Et_1B_013432
Ot_Chr1_02748	Et_1A_008606	Et_1B_014423
Ot_Chr1_02749	Et_1A_008605	Et_1B_013425
Ot_Chr1_02750	Et_1A_008604	Et_1B_013416
Ot_Chr1_02751	Et_1A_008614	Et_1B_013424
Ot_Chr1_02752	Et_1A_008613	Et_1B_013423
Ot_Chr1_02753	Et_1A_008612	Et_1B_013422
Ot_Chr1_02754	Et_1A_008603	Et_1B_013415
Ot_Chr1_02755	Et_1A_008611	Et_1B_013421
Ot_Chr1_02761	Et_1A_008609	Et_1B_013419
Ot_Chr1_02762	Et_1A_008598	Et_1B_014421
Ot_Chr1_02763	Et_1A_008601	Et_1B_014419
Ot_Chr1_02764	Et_1A_008597	Et_1B_013411
Ot_Chr1_02767	Et_1A_008596	Et_1B_013410
Ot_Chr1_02768	Et_1A_008599	Et_1B_013406
Ot_Chr1_02769	Et_1A_008578	Et_1B_013405
Ot_Chr1_02774	Et_1A_008576	Et_1B_013403
Ot_Chr1_02775	Et_1A_008575	.
Ot_Chr1_02777	Et_1A_008574	Et_1B_013402
Ot_Chr1_02778	Et_1A_008569	Et_1B_013397
Ot_Chr1_02779	Et_1A_008573	Et_1B_014417
Ot_Chr1_02780	Et_1A_008567	Et_1B_013395
Ot_Chr1_02781	Et_1A_008566	Et_1B_013394
Ot_Chr1_02786	Et_1A_008565	Et_1B_013401
Ot_Chr1_02787	Et_1A_009594	Et_1B_014414
Ot_Chr1_02788	Et_1A_009593	Et_1B_014413
Ot_Chr1_02790	Et_1A_008564	Et_1B_013380
Ot_Chr1_02791	Et_1A_008559	Et_1B_013375
Ot_Chr1_02793	Et_1A_008562	Et_1B_013379
Ot_Chr1_02794	Et_1A_008555	Et_1B_013373
Ot_Chr1_02795	Et_1A_008561	Et_1B_013378
Ot_Chr1_02796	Et_1A_004807	Et_1B_009885
Ot_Chr1_02797	Et_1A_009591	Et_1B_013372
Ot_Chr1_02798	Et_1A_008560	Et_1B_013377
Ot_Chr1_02799	Et_1A_008554	Et_1B_013371
Ot_Chr1_02800	Et_1A_008553	Et_1B_013376
Ot_Chr1_02801	Et_1A_009587	Et_1B_014404
Ot_Chr1_02803	Et_1A_009590	Et_1B_013366
Ot_Chr1_02804	Et_1A_008552	Et_1B_013370
Ot_Chr1_02805	Et_1A_008548	Et_1B_013365
Ot_Chr1_02806	Et_1A_008551	Et_1B_013369
Ot_Chr1_02807	Et_1A_008546	Et_1B_013363
Ot_Chr1_02809	Et_1A_008544	Et_1B_013360
Ot_Chr1_02810	Et_1A_008543	Et_1B_014399
Ot_Chr1_02812	Et_1A_009580	Et_1B_014397
Ot_Chr1_02814	Et_1A_009579	Et_1B_014396
Ot_Chr1_02816	Et_1A_008541	Et_1B_013359
Ot_Chr1_02817	Et_1A_008540	Et_1B_010323
Ot_Chr1_02818	Et_1A_009582	Et_1B_014394
Ot_Chr1_02819	Et_1A_008536	Et_1B_013354
Ot_Chr1_02820	Et_1A_008539	Et_1B_013358
Ot_Chr1_02821	Et_1A_008538	Et_1B_013357
Ot_Chr1_02822	Et_1A_008535	Et_1B_013353
Ot_Chr1_02824	Et_1A_008534	Et_1B_013352
Ot_Chr1_02826	Et_1A_008537	Et_1B_013355
Ot_Chr1_02827	Et_1A_008529	Et_1B_013350
Ot_Chr1_02828	Et_1A_008532	Et_1B_013348
Ot_Chr1_02833	Et_1A_008515	Et_1B_013339
Ot_Chr1_02834	Et_1A_009575	Et_1B_013346
Ot_Chr1_02835	Et_1A_008522	Et_1B_013345
Ot_Chr1_02838	Et_1A_008520	Et_1B_013336
Ot_Chr1_02839	Et_1A_008519	Et_1B_013335
Ot_Chr1_02840	Et_1A_008517	Et_1B_013333
Ot_Chr1_02841	Et_1A_009573	Et_1B_014390
Ot_Chr1_02842	Et_1A_009572	Et_1B_014389
Ot_Chr1_02843	Et_1A_009570	Et_1B_014388
Ot_Chr1_02845	Et_1A_008511	Et_1B_013327
Ot_Chr1_02846	Et_1A_008511	Et_1B_013327
Ot_Chr1_02847	Et_1A_009568	Et_1B_014387
Ot_Chr1_02848	Et_1A_008510	Et_1B_013331
Ot_Chr1_02849	Et_1A_008504	Et_1B_013326
Ot_Chr1_02851	Et_1A_008503	Et_1B_013325
Ot_Chr1_02852	Et_1A_008509	Et_1B_013324
Ot_Chr1_02853	Et_1A_008508	Et_1B_013323
Ot_Chr1_02854	Et_1A_008502	Et_1B_013321
Ot_Chr1_02855	Et_1A_009566	Et_1B_014385
Ot_Chr1_02856	Et_1A_008501	Et_1B_013320
Ot_Chr1_02857	Et_1A_009565	Et_1B_014386
Ot_Chr1_02858	Et_1A_008507	Et_1B_013317
Ot_Chr1_02859	Et_1A_008506	Et_1B_013318
Ot_Chr1_02860	Et_1A_008505	Et_1B_013319
Ot_Chr1_02861	Et_1A_008500	.
Ot_Chr1_02862	Et_1A_008499	Et_1B_013316
Ot_Chr1_02863	Et_1A_009561	Et_1B_014382
Ot_Chr1_02864	Et_1A_008492	Et_1B_013309
Ot_Chr1_02866	Et_1A_008491	Et_1B_013308
Ot_Chr1_02868	Et_1A_008496	Et_1B_013313
Ot_Chr1_02869	Et_1A_008490	Et_1B_013306
Ot_Chr1_02870	Et_1A_008495	Et_1B_013312
Ot_Chr1_02871	Et_1A_008494	Et_1B_013311
Ot_Chr1_02872	Et_1A_008493	Et_1B_013310
Ot_Chr1_02874	Et_1A_008486	Et_1B_013302
Ot_Chr1_02875	Et_1A_008484	Et_1B_013300
Ot_Chr1_02877	Et_1A_008489	Et_1B_013305
Ot_Chr1_02878	Et_1A_008483	Et_1B_013299
Ot_Chr1_02879	Et_1A_008482	Et_1B_013298
Ot_Chr1_02880	Et_1A_008488	Et_1B_013304
Ot_Chr1_02881	Et_1A_008481	Et_1B_013297
Ot_Chr1_02882	Et_1A_009558	Et_1B_014381
Ot_Chr1_02883	Et_1A_008487	Et_1B_013303
Ot_Chr1_02886	Et_1A_009550	Et_1B_010319
Ot_Chr1_02887	Et_1A_008463	Et_1B_013290
Ot_Chr1_02888	Et_1A_009549	Et_1B_014378
Ot_Chr1_02893	Et_1A_008466	Et_1B_013295
Ot_Chr1_02894	Et_1A_008465	Et_1B_013294
Ot_Chr1_02895	Et_1A_008464	Et_1B_013293
Ot_Chr1_02896	Et_1A_008461	Et_1B_013288
Ot_Chr1_02897	Et_1A_009551	Et_1B_014379
Ot_Chr1_02899	Et_1A_008460	Et_1B_013287
Ot_Chr1_02902	Et_1A_009547	Et_1B_013292
Ot_Chr1_02903	Et_1A_008459	Et_1B_013291
Ot_Chr1_02905	Et_1A_008455	Et_1B_013269
Ot_Chr1_02906	Et_1A_008454	Et_1B_013268
Ot_Chr1_02907	Et_1A_008458	Et_1B_013270
Ot_Chr1_02908	Et_1A_008453	Et_1B_013266
Ot_Chr1_02909	Et_1A_008452	Et_1B_013265
Ot_Chr1_02911	Et_1A_008457	Et_1B_014367
Ot_Chr1_02912	Et_1A_008451	Et_1B_013264
Ot_Chr1_02913	Et_1A_008450	Et_1B_013263
Ot_Chr1_02915	Et_1A_008449	Et_1B_013262
Ot_Chr1_02917	Et_1A_008440	Et_1B_013256
Ot_Chr1_02918	Et_1A_008439	Et_1B_014364
Ot_Chr1_03513	.	Et_1A_007127
Ot_Chr1_04096	Et_1A_009383	Et_1B_014244
Ot_Chr1_04098	Et_1A_008111	Et_1B_012926
Ot_Chr1_04099	Et_1A_009382	Et_1B_014243
Ot_Chr1_04103	Et_1A_005330	Et_1B_012920
Ot_Chr1_04104	Et_1A_008104	Et_1B_012919
Ot_Chr1_04105	Et_1A_008103	Et_1B_014239
Ot_Chr1_04106	Et_1A_008108	Et_1B_012918
Ot_Chr1_04107	Et_1A_008102	Et_1B_012912
Ot_Chr1_04108	Et_1A_008107	Et_1B_012917
Ot_Chr1_04109	Et_1A_009379	Et_1B_012910
Ot_Chr1_04110	Et_1A_005329	Et_1B_014237
Ot_Chr1_04111	Et_1A_008101	Et_1B_012916
Ot_Chr1_04112	Et_1A_009374	Et_1B_014236
Ot_Chr1_04114	Et_1A_009378	Et_1B_014241
Ot_Chr1_04116	Et_1A_009377	Et_1B_012914
Ot_Chr1_04117	Et_1A_009376	Et_1B_010304
Ot_Chr1_04118	Et_1A_008094	Et_1B_012913
Ot_Chr1_04121	Et_1A_009372	Et_1B_014232
Ot_Chr1_04126	Et_1A_008089	Et_1B_012895
Ot_Chr1_04127	Et_1A_008088	Et_1B_012894
Ot_Chr1_04128	Et_1A_008081	Et_1B_012887
Ot_Chr1_04129	Et_1A_008080	Et_1B_012886
Ot_Chr1_04130	Et_1A_008079	Et_1B_012885
Ot_Chr1_04132	Et_1A_008087	Et_1B_012893
Ot_Chr1_04133	Et_1A_008086	Et_1B_012884
Ot_Chr1_04135	Et_1A_008084	Et_1B_012891
Ot_Chr1_04136	.	Et_1B_010302
Ot_Chr1_04137	Et_1A_005328	Et_1B_012890
Ot_Chr1_04138	Et_1A_009367	Et_1B_014227
Ot_Chr1_04139	Et_1A_008078	Et_1B_012883
Ot_Chr1_04140	Et_1A_009368	Et_1B_012882
Ot_Chr1_04141	Et_1A_008000	.
Ot_Chr1_04145	Et_1A_008077	Et_1B_012881
Ot_Chr1_04147	Et_1A_008076	Et_1B_012880
Ot_Chr1_04148	Et_1A_008075	Et_1B_012878
Ot_Chr1_04150	Et_1A_009365	Et_1B_014224
Ot_Chr1_04151	Et_1A_008074	Et_1B_014223
Ot_Chr1_04152	Et_1A_008073	Et_1B_012874
Ot_Chr1_04153	Et_1A_008072	Et_1B_012873
Ot_Chr1_04154	Et_1A_008071	Et_1B_012872
Ot_Chr1_04155	Et_1A_007998	Et_1B_014222
Ot_Chr1_04156	Et_1A_009348	Et_1B_012877
Ot_Chr1_04157	Et_1A_009346	Et_1B_014225
Ot_Chr1_04158	Et_1A_009345	Et_1B_014226
Ot_Chr1_04159	Et_1A_009347	Et_1B_014221
Ot_Chr1_04160	Et_1A_008001	Et_1B_012870
Ot_Chr1_04161	Et_1A_005314	Et_1B_014219
Ot_Chr1_04162	Et_1A_007999	Et_1B_012866
Ot_Chr1_04163	Et_1A_007997	Et_1B_012863
Ot_Chr1_04164	Et_1A_007996	Et_1B_012862
Ot_Chr1_04165	Et_1A_007861	Et_1B_012861
Ot_Chr1_04167	Et_1A_007864	Et_1B_014217
Ot_Chr1_04170	Et_1A_007859	Et_1B_012768
Ot_Chr1_04171	Et_1A_007862	Et_1B_012772
Ot_Chr1_04172	Et_1A_009324	Et_1B_012767
Ot_Chr1_04173	Et_1A_009323	Et_1B_014192
Ot_Chr1_04174	Et_1A_004764	Et_1B_014188
Ot_Chr1_04176	Et_1A_007757	Et_1B_012765
Ot_Chr1_04177	Et_1A_007763	Et_1B_012771
Ot_Chr1_04178	Et_1A_009305	Et_1B_014191
Ot_Chr1_04180	Et_1A_007762	Et_1B_012770
Ot_Chr1_04181	Et_1A_009303	Et_1B_012764
Ot_Chr1_04182	Et_1A_007761	Et_1B_014190
Ot_Chr1_04184	Et_1A_007760	Et_1B_012769
Ot_Chr1_04187	Et_1A_007756	Et_1B_012638
Ot_Chr1_04188	Et_1A_007755	Et_1B_010274
Ot_Chr1_04189	Et_1A_007758	Et_1B_014172
Ot_Chr1_04190	Et_1A_007754	Et_1B_012636
Ot_Chr1_04191	Et_1A_009301	Et_1B_012635
Ot_Chr1_04192	Et_1A_007666	Et_1B_012646
Ot_Chr1_04194	Et_1A_007665	Et_1B_012645
Ot_Chr1_04195	Et_1A_007664	Et_1B_012644
Ot_Chr1_04196	Et_1A_007662	Et_1B_012642
Ot_Chr1_04197	Et_1A_007661	Et_1B_012641
Ot_Chr1_04199	Et_1A_007658	Et_1B_012634
Ot_Chr1_04200	Et_1A_009282	Et_1B_012546
Ot_Chr1_04202	Et_1A_007657	Et_1B_012542
Ot_Chr1_04204	Et_1A_007573	Et_1B_012541
Ot_Chr1_04206	Et_1A_007572	Et_1B_012540
Ot_Chr1_04208	Et_1A_007571	Et_1B_012539
Ot_Chr1_04210	Et_1A_009265	Et_1B_014156
Ot_Chr1_04212	Et_1A_007575	Et_1B_012544
Ot_Chr1_04213	Et_1A_007574	Et_1B_012543
Ot_Chr1_04214	Et_1A_007570	Et_1B_012538
Ot_Chr1_04215	Et_1A_007480	Et_1B_012441
Ot_Chr1_04216	Et_1A_007568	Et_1B_012537
Ot_Chr1_04217	Et_1A_007567	Et_1B_014132
Ot_Chr1_04218	Et_1A_007480	Et_1B_012441
Ot_Chr1_04220	Et_1A_009242	Et_1B_014136
Ot_Chr1_04221	Et_1A_007479	Et_1B_012440
Ot_Chr1_04222	Et_1A_007474	Et_1B_012434
Ot_Chr1_04223	Et_1A_007473	Et_1B_012433
Ot_Chr1_04224	Et_1A_009241	Et_1B_014135
Ot_Chr1_04225	Et_1A_007478	Et_1B_012439
Ot_Chr1_04226	Et_1A_007477	Et_1B_012438
Ot_Chr1_04227	Et_1A_009240	Et_1B_012437
Ot_Chr1_04229	Et_1A_009239	Et_1B_012436
Ot_Chr1_04230	Et_1A_007476	Et_1B_012435
Ot_Chr1_04231	Et_1A_007475	Et_1B_014133
Ot_Chr1_04233	Et_1A_009238	Et_1B_012432
Ot_Chr1_04234	Et_1A_007472	Et_1B_012431
Ot_Chr1_04238	Et_1A_007384	Et_1B_012338
Ot_Chr1_04239	Et_1A_007383	Et_1B_012337
Ot_Chr1_04240	Et_1A_009219	Et_1B_014110
Ot_Chr1_04241	Et_1A_009218	Et_1B_014109
Ot_Chr1_04242	Et_1A_007379	Et_1B_012334
Ot_Chr1_04243	Et_1A_004723	Et_1B_014108
Ot_Chr1_04244	Et_1A_007378	Et_1B_012333
Ot_Chr1_04246	Et_1A_007382	Et_1B_014107
Ot_Chr1_04247	Et_1A_007381	Et_1B_012336
Ot_Chr1_04248	Et_1A_007277	Et_1B_012332
Ot_Chr1_04249	Et_1A_009201	Et_1B_012335
Ot_Chr1_04254	Et_1A_007280	Et_1B_014083
Ot_Chr1_04255	Et_1A_007275	Et_1B_012226
Ot_Chr1_04256	Et_1A_007274	Et_1B_012225
Ot_Chr1_04257	Et_1A_009198	Et_1B_014082
Ot_Chr1_04260	Et_1A_005210	Et_1B_012230
Ot_Chr1_04263	Et_1A_007279	Et_1B_012227
Ot_Chr1_04264	Et_1A_004711	Et_1B_009823
Ot_Chr1_04265	Et_1A_007271	Et_1B_012222
Ot_Chr1_04267	Et_1A_007202	Et_1B_012108
Ot_Chr1_04268	Et_1A_007199	Et_1B_012104
Ot_Chr1_04269	Et_1A_007201	Et_1B_012107
Ot_Chr1_04270	Et_1A_009181	Et_1B_014056
Ot_Chr1_04271	Et_1A_007200	Et_1B_012106
Ot_Chr1_04272	Et_1A_009179	Et_1B_014055
Ot_Chr1_04275	Et_1A_007197	Et_1B_012102
Ot_Chr1_04277	Et_1A_009178	Et_1B_009812
Ot_Chr1_04278	Et_1A_009151	Et_1B_014053
Ot_Chr1_04279	Et_1A_009150	Et_1B_012105
Ot_Chr1_04280	Et_1A_009148	Et_1B_014052
Ot_Chr1_04281	Et_1A_009147	Et_1B_014051
Ot_Chr1_04283	Et_1A_009149	Et_1B_012013
Ot_Chr1_04284	Et_1A_007111	Et_1B_012004
Ot_Chr1_04285	Et_1A_007117	Et_1B_012012
Ot_Chr1_04288	Et_1A_007109	Et_1B_012002
Ot_Chr1_04290	Et_1A_007115	Et_1B_012009
Ot_Chr1_04292	Et_1A_007114	Et_1B_012008
Ot_Chr1_04293	Et_1A_007108	Et_1B_012000
Ot_Chr1_04294	Et_1A_009146	Et_1B_014029
Ot_Chr1_04295	Et_1A_007113	Et_1B_012007
Ot_Chr1_04296	Et_1A_009123	Et_1B_014028
Ot_Chr1_04298	Et_1A_007009	Et_1B_011999
Ot_Chr1_04300	Et_1A_009125	Et_1B_012005
Ot_Chr1_04301	Et_1A_007007	Et_1B_011997
Ot_Chr1_04302	Et_1A_009124	Et_1B_011901
Ot_Chr1_04303	Et_1A_009122	Et_1B_011896
Ot_Chr1_04304	Et_1A_007006	Et_1B_011895
Ot_Chr1_04306	Et_1A_007011	Et_1B_011900
Ot_Chr1_04307	Et_1A_007010	Et_1B_011899
Ot_Chr1_04308	Et_1A_007010	Et_1B_011898
Ot_Chr1_04309	Et_1A_006918	Et_1B_011893
Ot_Chr1_04311	Et_1A_009097	Et_1B_013998
Ot_Chr1_04312	Et_1A_009097	Et_1B_013998
Ot_Chr1_04315	Et_1A_009096	Et_1B_011892
Ot_Chr1_04316	Et_1A_006916	Et_1B_011891
Ot_Chr1_04317	Et_1A_006920	Et_1B_011897
Ot_Chr1_04318	Et_1A_006915	Et_1B_011890
Ot_Chr1_04319	Et_1A_006914	Et_1B_011889
Ot_Chr1_04320	Et_1A_006913	Et_1B_011786
Ot_Chr1_04321	Et_1A_006919	Et_1B_011788
Ot_Chr1_04322	Et_1A_006912	Et_1B_013973
Ot_Chr1_04323	Et_1A_006911	Et_1B_011785
Ot_Chr1_04324	Et_1A_009095	Et_1B_013972
Ot_Chr1_04325	Et_1A_009093	Et_1B_013971
Ot_Chr1_04326	Et_1A_009094	Et_1B_013975
Ot_Chr1_04328	Et_1A_009066	Et_1B_013970
Ot_Chr1_04329	.	Et_1B_011787
Ot_Chr1_04330	Et_1A_006831	Et_1B_011783
Ot_Chr1_04331	Et_1A_006830	Et_1B_011686
Ot_Chr1_04332	Et_1A_006829	Et_1B_011685
Ot_Chr1_04333	Et_1A_006836	Et_1B_011689
Ot_Chr1_04335	Et_1A_005121	Et_1B_010121
Ot_Chr1_04336	Et_1A_006835	Et_1B_011688
Ot_Chr1_04340	Et_1A_009068	Et_1B_013942
Ot_Chr1_04341	Et_1A_006827	Et_1B_011683
Ot_Chr1_04342	Et_1A_006833	Et_1B_011687
Ot_Chr1_04344	Et_1A_009065	Et_1B_011687
Ot_Chr1_04345	Et_1A_006826	Et_1B_011682
Ot_Chr1_04346	Et_1A_006744	Et_1B_011605
Ot_Chr1_04348	Et_1A_009050	Et_1B_013924
Ot_Chr1_04349	Et_1A_006740	Et_1B_011601
Ot_Chr1_04351	Et_1A_006739	Et_1B_011600
Ot_Chr1_04352	Et_1A_006738	Et_1B_011599
Ot_Chr1_04353	Et_1A_006737	Et_1B_011598
Ot_Chr1_04354	Et_1A_006743	Et_1B_011604
Ot_Chr1_04356	Et_1A_006736	Et_1B_011597
Ot_Chr1_04357	Et_1A_006741	Et_1B_011602
Ot_Chr1_04358	Et_1A_004650	Et_1B_010099
Ot_Chr1_04359	Et_1A_009029	Et_1B_011508
Ot_Chr1_04360	Et_1A_006675	Et_1B_011507
Ot_Chr1_04361	Et_1A_006668	Et_1B_011502
Ot_Chr1_04365	Et_1A_006674	Et_1B_011506
Ot_Chr1_04366	Et_1A_006667	Et_1B_011501
Ot_Chr1_04367	Et_1A_006672	Et_1B_011504
Ot_Chr1_04369	Et_1A_009028	Et_1B_013900
Ot_Chr1_04370	Et_1A_006666	Et_1B_013899
Ot_Chr1_04371	Et_1A_006665	Et_1B_013898
Ot_Chr1_04372	Et_1A_006671	Et_1B_011503
Ot_Chr1_04373	Et_1A_006664	Et_1B_009745
Ot_Chr1_04375	Et_1A_006670	Et_1B_011422
Ot_Chr1_04377	Et_1A_006595	Et_1B_011419
Ot_Chr1_04378	Et_1A_006594	Et_1B_013877
Ot_Chr1_04379	Et_1A_006597	Et_1B_011421
Ot_Chr1_04380	Et_1A_006593	Et_1B_011418
Ot_Chr1_04381	Et_1A_009006	Et_1B_013876
Ot_Chr1_04382	Et_1A_006592	Et_1B_011417
Ot_Chr1_04383	Et_1A_009005	Et_1B_013875
Ot_Chr1_04384	Et_1A_004639	Et_1B_009736
Ot_Chr1_04385	Et_1A_006589	Et_1B_011414
Ot_Chr1_04386	Et_1A_009003	Et_1B_013873
Ot_Chr1_04387	Et_1A_006596	Et_1B_011420
Ot_Chr1_04389	Et_1A_006587	Et_1B_011354
Ot_Chr1_04390	Et_1A_006534	Et_1B_013856
Ot_Chr1_04391	Et_1A_006533	Et_1B_011353
Ot_Chr1_04395	Et_1A_006478	Et_1B_011307
Ot_Chr1_04397	Et_1A_006477	Et_1B_011306
Ot_Chr1_04398	Et_1A_006476	Et_1B_011305
Ot_Chr1_04400	Et_1A_006474	Et_1B_011303
Ot_Chr1_04401	Et_1A_006473	Et_1B_011302
Ot_Chr1_04405	Et_1A_006407	Et_1B_011223
Ot_Chr1_04406	Et_1A_006411	Et_1B_011228
Ot_Chr1_04407	Et_1A_008964	Et_1B_013829
Ot_Chr1_04409	Et_1A_006410	Et_1B_011227
Ot_Chr1_04410	Et_1A_006405	Et_1B_011221
Ot_Chr1_04411	Et_1A_006404	Et_1B_011220
Ot_Chr1_04412	Et_1A_006409	Et_1B_011226
Ot_Chr1_04413	Et_1A_006408	Et_1B_011225
Ot_Chr1_04417	Et_1A_006347	Et_1B_011224
Ot_Chr1_04418	Et_1A_006346	Et_1B_011145
Ot_Chr1_04419	Et_1A_006340	Et_1B_011135
Ot_Chr1_04420	Et_1A_006345	Et_1B_011143
Ot_Chr1_04423	Et_1A_008955	Et_1B_013815
Ot_Chr1_04430	Et_1A_006287	.
Ot_Chr1_04431	Et_1A_006287	.
Ot_Chr1_04434	Et_1A_004580	.
Ot_Chr1_04437	Et_1A_006291	Et_1B_011141
Ot_Chr1_04438	Et_1A_006290	Et_1B_011140
Ot_Chr1_04440	Et_1A_008945	Et_1B_011139
Ot_Chr1_04443	Et_1A_004579	Et_1B_013797
Ot_Chr1_04444	Et_1A_006288	Et_1B_011054
Ot_Chr1_04450	Et_1A_006191	Et_1B_013795
Ot_Chr1_04451	Et_1A_008918	Et_1B_013798
Ot_Chr1_04452	Et_1A_006190	Et_1B_011047
Ot_Chr1_04453	Et_1A_006189	Et_1B_011046
Ot_Chr1_04455	Et_1A_006188	Et_1B_013794
Ot_Chr1_04457	Et_1A_006194	Et_1B_011051
Ot_Chr1_04458	Et_1A_006193	Et_1B_010971
Ot_Chr1_04460	Et_1A_008904	Et_1B_013772
Ot_Chr1_04461	Et_1A_006118	Et_1B_010970
Ot_Chr1_04463	Et_1A_008907	Et_1B_013774
Ot_Chr1_04465	Et_1A_008906	Et_1B_013773
Ot_Chr1_04466	Et_1A_006117	Et_1B_010969
Ot_Chr1_04467	Et_1A_006114	Et_1B_010966
Ot_Chr1_04469	Et_1A_006113	Et_1B_010965
Ot_Chr1_04470	Et_1A_006116	Et_1B_010968
Ot_Chr1_04471	Et_1A_006112	Et_1B_010964
Ot_Chr1_04472	Et_1A_006115	Et_1B_010967
Ot_Chr1_04473	Et_1A_008903	Et_1B_010963
Ot_Chr1_04474	Et_1A_006111	Et_1B_010962
Ot_Chr1_04475	Et_1A_008905	Et_1B_013771
Ot_Chr1_04476	Et_1A_008902	Et_1B_010883
Ot_Chr1_04478	Et_1A_006043	Et_1B_010877
Ot_Chr1_04480	Et_1A_006042	Et_1B_010882
Ot_Chr1_04482	Et_1A_006035	Et_1B_010876
Ot_Chr1_04485	Et_1A_008878	Et_1B_013747
Ot_Chr1_04486	Et_1A_008876	Et_1B_013749
Ot_Chr1_04489	Et_1A_006041	Et_1B_010881
Ot_Chr1_04491	Et_1A_006034	Et_1B_010874
Ot_Chr1_04492	Et_1A_006033	Et_1B_013744
Ot_Chr1_04494	Et_1A_006040	Et_1B_010880
Ot_Chr1_04496	Et_1A_006039	Et_1B_013743
Ot_Chr1_04497	Et_1A_008875	Et_1B_010879
Ot_Chr1_04499	Et_1A_006038	Et_1B_010784
Ot_Chr1_04501	Et_1A_006032	Et_1B_010779
Ot_Chr1_04502	Et_1A_008873	Et_1B_013724
Ot_Chr1_04503	Et_1A_008850	Et_1B_010783
Ot_Chr1_04504	Et_1A_008851	Et_1B_013723
Ot_Chr1_04505	Et_1A_005960	Et_1B_010778
Ot_Chr1_04506	Et_1A_005959	Et_1B_013721
Ot_Chr1_04508	Et_1A_005957	Et_1B_010777
Ot_Chr1_04509	Et_1A_005955	Et_1B_010775
Ot_Chr1_04510	Et_1A_005954	Et_1B_010774
Ot_Chr1_04511	Et_1A_008848	Et_1B_013720
Ot_Chr1_04512	Et_1A_005962	Et_1B_010782
Ot_Chr1_04513	Et_1A_005870	Et_1B_010773
Ot_Chr1_04514	Et_1A_005878	Et_1B_010780
Ot_Chr1_04515	Et_1A_008829	Et_1B_013719
Ot_Chr1_04516	Et_1A_008827	Et_1B_010681
Ot_Chr1_04519	Et_1A_005877	Et_1B_010688
Ot_Chr1_04520	Et_1A_008828	Et_1B_013699
Ot_Chr1_04522	Et_1A_005869	Et_1B_010680
Ot_Chr1_04527	Et_1A_005875	Et_1B_010686
Ot_Chr1_04528	Et_1A_008826	Et_1B_013698
Ot_Chr1_04529	Et_1A_008826	Et_1B_013698
Ot_Chr1_04530	Et_1A_005874	Et_1B_010685
Ot_Chr1_04531	Et_1A_005873	Et_1B_010684
Ot_Chr1_04533	Et_1A_008803	Et_1B_013697
Ot_Chr1_04536	Et_1A_005793	Et_1B_010603
Ot_Chr1_04539	Et_1A_005786	Et_1B_010595
Ot_Chr1_04541	Et_1A_005790	Et_1B_010602
Ot_Chr1_04542	Et_1A_004880	Et_1B_009934
Ot_Chr1_04544	Et_1A_008804	Et_1B_010601
Ot_Chr1_04545	Et_1A_005788	Et_1B_010600
Ot_Chr1_04547	Et_1A_005787	Et_1B_010599
Ot_Chr1_04548	Et_1A_005783	Et_1B_010593
Ot_Chr1_04549	Et_1A_005712	Et_1B_010598
Ot_Chr1_04550	Et_1A_005705	Et_1B_010590
Ot_Chr1_04552	Et_1A_005709	Et_1B_010596
Ot_Chr1_04553	Et_1A_008792	Et_1B_010589
Ot_Chr1_04554	.	Et_1B_010488
Ot_Chr1_04557	Et_1A_008789	Et_1B_010492
Ot_Chr1_04560	Et_1A_005610	Et_1B_013654
Ot_Chr1_04561	Et_1A_008760	Et_1B_013656
Ot_Chr1_04562	Et_1A_005609	Et_1B_010484
Ot_Chr1_04563	Et_1A_005614	Et_1B_010490
Ot_Chr1_04564	Et_1A_005608	Et_1B_010483
Ot_Chr1_04565	Et_1A_005607	Et_1B_010482
Ot_Chr1_04566	Et_1A_008759	Et_1B_013653
Ot_Chr1_04567	Et_1A_005613	Et_1B_010489
Ot_Chr1_04570	Et_1A_005612	Et_1B_010384
Ot_Chr1_04571	Et_1A_005605	Et_1B_013627
Ot_Chr1_04573	Et_1A_005514	Et_1B_010379
Ot_Chr1_04576	Et_1A_008733	Et_1B_010383
Ot_Chr1_04580	Et_1A_008732	Et_1B_010381
Ot_Chr1_04581	Et_1A_008731	Et_1B_013628
Ot_Chr1_04582	Et_1A_005510	Et_1B_010376
Ot_Chr1_04583	Et_1A_005509	Et_1B_013493
Ot_Chr1_04584	Et_1A_008729	Et_1B_013492
Ot_Chr1_04593	Et_1A_005396	Et_1B_013497
Ot_Chr1_04594	Et_1A_005395	Et_1B_013496
Ot_Chr1_04595	Et_1A_005387	Et_1B_013485
Ot_Chr1_04596	Et_1A_008706	Et_1B_014448
Ot_Chr1_04598	Et_1A_005394	Et_1B_013495
Ot_Chr1_04599	Et_1A_005393	Et_1B_013494
Ot_Chr1_04601	Et_1A_008704	Et_1B_014412
Ot_Chr1_04603	Et_1A_005390	Et_1B_013392
Ot_Chr1_04604	Et_1A_008593	Et_1B_013390
Ot_Chr1_04605	Et_1A_004808	Et_1B_013387
Ot_Chr1_04606	Et_1A_008588	Et_1B_013386
Ot_Chr1_04609	Et_1A_008585	Et_1B_013384
Ot_Chr1_04610	Et_1A_005386	Et_1B_014409
Ot_Chr1_04611	Et_1A_008583	Et_1B_014408
Ot_Chr1_04613	Et_1A_008582	Et_1B_013382
Ot_Chr1_04614	Et_1A_008592	Et_1B_013389
Ot_Chr1_04615	Et_1A_008581	Et_1B_013381
Ot_Chr1_04617	Et_1A_008591	Et_1B_013285
Ot_Chr1_04618	Et_1A_008580	Et_1B_013276
Ot_Chr1_04619	Et_1A_009597	Et_1B_013284
Ot_Chr1_04620	Et_1A_008590	Et_1B_013283
Ot_Chr1_04621	Et_1A_008579	Et_1B_013275
Ot_Chr1_04622	Et_1A_009555	Et_1B_014375
Ot_Chr1_04623	Et_1A_008477	Et_1B_013282
Ot_Chr1_04624	Et_1A_008476	Et_1B_013281
Ot_Chr1_04625	Et_1A_009553	Et_1B_014370
Ot_Chr1_04627	Et_1A_008475	Et_1B_013280
Ot_Chr1_04628	Et_1A_008469	Et_1B_013274
Ot_Chr1_04630	Et_1A_008468	Et_1B_014369
Ot_Chr1_04632	Et_1A_009554	Et_1B_014373
Ot_Chr1_04633	Et_1A_008467	Et_1B_013273
Ot_Chr1_04636	Et_1A_008472	Et_1B_013278
Ot_Chr1_04638	Et_1A_008471	Et_1B_013277
Ot_Chr1_04639	Et_1A_008373	Et_1B_013170
Ot_Chr1_04643	Et_1A_008366	Et_1B_013161
Ot_Chr1_04644	Et_1A_008365	Et_1B_013160
Ot_Chr1_04645	Et_1A_008372	Et_1B_013169
Ot_Chr1_04649	Et_1A_008370	Et_1B_013166
Ot_Chr1_04651	Et_1A_008369	Et_1B_013165
Ot_Chr1_04653	Et_1A_008368	Et_1B_013164
Ot_Chr1_04654	Et_1A_009509	Et_1B_013158
Ot_Chr1_04655	Et_1A_008363	Et_1B_013157
Ot_Chr1_04656	Et_1A_008367	Et_1B_013163
Ot_Chr1_04657	Et_1A_008362	Et_1B_013156
Ot_Chr1_04658	Et_1A_008282	Et_1B_013155
Ot_Chr1_04659	Et_1A_008289	Et_1B_014324
Ot_Chr1_04660	Et_1A_009459	Et_1B_014323
Ot_Chr1_04661	Et_1A_008288	Et_1B_013162
Ot_Chr1_04662	Et_1A_008287	Et_1B_013045
Ot_Chr1_04663	Et_1A_008286	Et_1B_013044
Ot_Chr1_04664	Et_1A_008285	Et_1B_013043
Ot_Chr1_04665	Et_1A_008281	Et_1B_013037
Ot_Chr1_04667	Et_1A_008280	Et_1B_013036
Ot_Chr1_04669	Et_1A_004796	Et_1B_009871
Ot_Chr1_04671	Et_1A_008187	Et_1B_013040
Ot_Chr1_04672	Et_1A_008179	Et_1B_014283
Ot_Chr1_04674	Et_1A_008179	Et_1B_013039
Ot_Chr1_04675	Et_1A_009412	Et_1B_014282
Ot_Chr1_04677	Et_1A_008178	Et_1B_013034
Ot_Chr1_04678	Et_1A_008177	Et_1B_014235
Ot_Chr1_04679	Et_1A_008176	Et_1B_012899
Ot_Chr1_04680	Et_1A_008185	Et_1B_012908
Ot_Chr1_04682	Et_1A_008184	Et_1B_012907
Ot_Chr1_04684	Et_1A_009411	Et_1B_014233
Ot_Chr1_04687	Et_1A_008183	Et_1B_012906
Ot_Chr1_04689	Et_1A_008181	Et_1B_012903
Ot_Chr1_04690	Et_1A_009344	Et_1B_012902
Ot_Chr1_04691	Et_1A_007995	Et_1B_012901
Ot_Chr1_04692	Et_1A_007994	Et_1B_012900
Ot_Chr1_04693	Et_1A_007993	Et_1B_012221
Ot_Chr1_04694	Et_1A_007989	Et_1B_012214
Ot_Chr1_04695	Et_1A_007988	Et_1B_012213
Ot_Chr1_04696	Et_1A_009342	Et_1B_010207
Ot_Chr1_04697	Et_1A_007987	Et_1B_012212
Ot_Chr1_04698	Et_1A_007991	Et_1B_012220
Ot_Chr1_04699	Et_1A_007990	Et_1B_012219
Ot_Chr1_04700	Et_1A_007003	Et_1B_012217
Ot_Chr1_04701	Et_1A_007002	Et_1B_012216
Ot_Chr1_04702	Et_1A_004674	Et_1B_012211
Ot_Chr1_04703	Et_1A_007001	Et_1B_012215
Ot_Chr1_04704	Et_1A_009118	Et_1B_014075
Ot_Chr1_04705	Et_1A_009117	Et_1B_014074
Ot_Chr1_04706	Et_1A_007000	Et_1B_013840
Ot_Chr1_04707	Et_1A_006997	Et_1B_011289
Ot_Chr1_04711	Et_1A_006999	Et_1B_011298
Ot_Chr1_04712	Et_1A_006994	Et_1B_011287
Ot_Chr1_04713	Et_1A_006998	Et_1B_011297
Ot_Chr1_04715	Et_1A_006993	Et_1B_011286
Ot_Chr1_04716	Et_1A_006278	Et_1B_011285
Ot_Chr1_04718	Et_1A_006286	Et_1B_011295
Ot_Chr1_04719	Et_1A_006284	Et_1B_011294
Ot_Chr1_04720	Et_1A_006281	Et_1B_011291
Ot_Chr1_04721	Et_1A_006277	Et_1B_011284
Ot_Chr1_04723	Et_1A_008939	Et_1B_011290
Ot_Chr1_04724	Et_1A_006276	Et_1B_011283
Ot_Chr1_04725	Et_1A_006275	Et_1B_011282
Ot_Chr1_04726	Et_1A_006275	Et_1B_011282
Ot_Chr1_04727	Et_1A_008938	Et_1B_013837
Ot_Chr1_04728	Et_1A_006280	Et_1B_010375
Ot_Chr1_04730	Et_1A_008937	Et_1B_013623
Ot_Chr1_04731	Et_1A_008936	Et_1B_013622
Ot_Chr1_04733	Et_1A_006279	Et_1B_010374
Ot_Chr1_04735	Et_1A_006274	Et_1B_010370
Ot_Chr1_09203	Et_1B_012065	Et_1A_007254
Ot_Chr1_09204	Et_1B_012070	Et_1A_007249
Ot_Chr1_09205	Et_1B_012063	Et_1A_007253
Ot_Chr1_09206	Et_1B_012062	Et_1A_007252
Ot_Chr1_09207	Et_1B_014043	Et_1A_004705
Ot_Chr1_09208	Et_1B_012032	Et_1A_007220
Ot_Chr1_09210	Et_1B_012035	Et_1A_007226
Ot_Chr1_09211	Et_1B_014039	Et_1A_009187
Ot_Chr1_09212	Et_1B_012037	Et_1A_007228
Ot_Chr1_09213	Et_1B_012038	Et_1A_007229
Ot_Chr1_09214	Et_1B_012042	Et_1A_007233
Ot_Chr1_09215	Et_1B_012039	Et_1A_007231
Ot_Chr1_09217	Et_1B_012043	Et_1A_007232
Ot_Chr1_09218	Et_1B_009805	Et_1A_004703
Ot_Chr1_09219	Et_1B_012050	Et_1A_007244
Ot_Chr1_09224	Et_1B_012027	Et_1A_007216
Ot_Chr1_09225	Et_1B_009804	Et_1A_004701
Ot_Chr1_09227	.	Et_1A_009185
Ot_Chr1_09228	Et_1B_012016	Et_1A_007210
Ot_Chr1_09229	Et_1B_014035	Et_1A_007208
Ot_Chr1_09237	Et_1B_011989	Et_1A_009173
Ot_Chr1_09238	Et_1B_011993	Et_1A_007190
Ot_Chr1_09242	Et_1B_011996	Et_1A_007196
Ot_Chr1_09244	Et_1B_011988	Et_1A_007188
Ot_Chr1_09249	Et_1B_011983	Et_1A_009171
Ot_Chr1_09251	Et_1B_011977	Et_1A_007181
Ot_Chr1_09252	Et_1B_011973	Et_1A_007179
Ot_Chr1_09254	Et_1B_011976	Et_1A_007178
Ot_Chr1_09255	Et_1B_011974	Et_1A_007176
Ot_Chr1_09257	Et_1B_014021	Et_1A_007175
Ot_Chr1_09258	Et_1B_009802	Et_1A_004695
Ot_Chr1_09259	Et_1B_014020	Et_1A_007171
Ot_Chr1_09260	Et_1B_011972	Et_1A_007170
Ot_Chr1_09261	Et_1B_011968	Et_1A_007166
Ot_Chr1_09262	Et_1B_011967	Et_1A_007165
Ot_Chr1_09263	Et_1B_011966	Et_1A_007164
Ot_Chr1_09266	Et_1B_011971	Et_1A_007169
Ot_Chr1_09267	Et_1B_014018	Et_1A_005190
Ot_Chr1_09268	Et_1B_014018	Et_1A_005190
Ot_Chr1_09269	Et_1B_011964	Et_1A_007162
Ot_Chr1_09270	Et_1B_014017	Et_1A_007168
Ot_Chr1_09272	Et_1B_009800	Et_1A_009166
Ot_Chr1_09273	Et_1B_011953	Et_1A_009165
Ot_Chr1_09274	Et_1B_011958	Et_1A_007157
Ot_Chr1_09276	Et_1B_011943	Et_1A_007152
Ot_Chr1_09277	Et_1B_011942	Et_1A_007151
Ot_Chr1_09278	Et_1B_011951	Et_1A_007156
Ot_Chr1_09279	Et_1B_011945	Et_1A_007147
Ot_Chr1_09282	Et_1B_009797	Et_1A_009160
Ot_Chr1_09284	Et_1B_011937	Et_1A_007144
Ot_Chr1_09286	Et_1B_010167	Et_1A_005189
Ot_Chr1_09287	Et_1B_011935	Et_1A_007142
Ot_Chr1_09288	Et_1B_011934	Et_1A_007141
Ot_Chr1_09292	Et_1B_014008	Et_1A_009154
Ot_Chr1_09293	Et_1B_011923	Et_1A_007129
Ot_Chr1_09295	Et_1B_011922	.
Ot_Chr1_09296	Et_1B_011927	Et_1A_007128
Ot_Chr1_09297	Et_1B_011921	Et_1A_007126
Ot_Chr1_09299	Et_1B_011920	Et_1A_007124
Ot_Chr1_09303	Et_1B_011917	Et_1A_007121
Ot_Chr1_09306	Et_1B_011915	Et_1A_007099
Ot_Chr1_09307	Et_1B_010163	Et_1A_005176
Ot_Chr1_09311	Et_1B_011914	Et_1A_007100
Ot_Chr1_09312	Et_1B_011913	Et_1A_007101
Ot_Chr1_09313	Et_1B_014005	Et_1A_009145
Ot_Chr1_09314	Et_1B_011910	Et_1A_007107
Ot_Chr1_09315	Et_1B_011903	Et_1A_007120
Ot_Chr1_09316	Et_1B_011909	Et_1A_007118
Ot_Chr1_09317	Et_1B_011908	Et_1A_007119
Ot_Chr1_09318	Et_1B_009790	.
Ot_Chr1_09321	Et_1B_011907	Et_1A_007104
Ot_Chr1_09322	Et_1B_011906	Et_1A_007103
Ot_Chr1_09324	Et_1B_011905	Et_1A_007102
Ot_Chr1_09325	Et_1B_011902	Et_1A_007098
Ot_Chr1_09326	Et_1B_014001	Et_1A_007095
Ot_Chr1_09328	Et_1B_011886	Et_1A_007094
Ot_Chr1_09329	Et_1B_011878	Et_1A_009139
Ot_Chr1_09330	Et_1B_011885	Et_1A_007084
Ot_Chr1_09332	Et_1B_011887	Et_1A_007088
Ot_Chr1_09334	Et_1B_011878	Et_1A_007089
Ot_Chr1_09335	Et_1B_011876	Et_1A_007082
Ot_Chr1_09336	Et_1B_013994	Et_1A_009141
Ot_Chr1_09337	Et_1B_011875	Et_1A_007080
Ot_Chr1_09338	Et_1B_011881	Et_1A_007079
Ot_Chr1_09341	Et_1B_011870	Et_1A_007073
Ot_Chr1_09343	Et_1B_013992	Et_1A_009137
Ot_Chr1_09344	Et_1B_011874	Et_1A_007076
Ot_Chr1_09345	Et_1B_011873	Et_1A_007075
Ot_Chr1_09346	Et_1B_011869	Et_1A_007072
Ot_Chr1_09347	Et_1B_013991	Et_1A_007074
Ot_Chr1_09348	Et_1B_011872	Et_1A_007071
Ot_Chr1_09349	Et_1B_011868	Et_1A_007067
Ot_Chr1_09350	Et_1B_011871	Et_1A_007070
Ot_Chr1_09351	Et_1B_011865	Et_1A_007066
Ot_Chr1_09352	Et_1B_011863	Et_1A_007064
Ot_Chr1_09354	Et_1B_011862	Et_1A_007063
Ot_Chr1_09355	Et_1B_013990	Et_1A_007068
Ot_Chr1_09356	Et_1B_011860	Et_1A_007061
Ot_Chr1_09357	Et_1B_011859	Et_1A_007059
Ot_Chr1_09358	Et_1B_011867	Et_1A_007057
Ot_Chr1_09359	Et_1B_011866	Et_1A_007056
Ot_Chr1_09360	Et_1B_011857	Et_1A_007055
Ot_Chr1_09362	Et_1B_011856	Et_1A_007054
Ot_Chr1_09363	Et_1B_011854	Et_1A_009136
Ot_Chr1_09364	Et_1B_011849	Et_1A_009135
Ot_Chr1_09365	Et_1B_009780	.
Ot_Chr1_09366	Et_1B_011847	Et_1A_009134
Ot_Chr1_09367	Et_1B_011852	Et_1A_007049
Ot_Chr1_09369	Et_1B_011851	Et_1A_007048
Ot_Chr1_09373	Et_1B_011844	Et_1A_007047
Ot_Chr1_09378	Et_1B_011842	Et_1A_007038
Ot_Chr1_09379	Et_1B_011835	Et_1A_009132
Ot_Chr1_09382	Et_1B_011834	Et_1A_007031
Ot_Chr1_09383	Et_1B_011840	Et_1A_007036
Ot_Chr1_09384	Et_1B_011839	Et_1A_007035
Ot_Chr1_09385	Et_1B_013987	Et_1A_009133
Ot_Chr1_09388	Et_1B_013986	Et_1A_007030
Ot_Chr1_09398	Et_1B_011831	Et_1A_009131
Ot_Chr1_09399	Et_1B_013987	Et_1A_009133
Ot_Chr1_09404	Et_1B_011831	Et_1A_009131
Ot_Chr1_09405	Et_1B_011836	Et_1A_007032
Ot_Chr1_09406	Et_1B_011828	Et_1A_007026
Ot_Chr1_09407	Et_1B_011824	Et_1A_007027
Ot_Chr1_09408	Et_1B_010151	Et_1A_005161
Ot_Chr1_09409	Et_1B_009776	Et_1A_004676
Ot_Chr1_09411	Et_1B_011823	Et_1A_007022
Ot_Chr1_09412	Et_1B_011822	Et_1A_007021
Ot_Chr1_09413	Et_1B_011821	Et_1A_007021
Ot_Chr1_09414	Et_1B_013984	Et_1A_009130
Ot_Chr1_09415	Et_1B_011820	Et_1A_007019
Ot_Chr1_09416	Et_1B_011826	Et_1A_007024
Ot_Chr1_09417	Et_1B_011825	Et_1A_007018
Ot_Chr1_09419	Et_1B_011815	Et_1A_007014
Ot_Chr1_09421	Et_1B_011813	Et_1A_007013
Ot_Chr1_09422	Et_1B_011812	Et_1A_007012
Ot_Chr1_09423	Et_1B_013983	Et_1A_005160
Ot_Chr1_09424	Et_1B_013982	Et_1A_009126
Ot_Chr1_09426	Et_1B_011818	Et_1A_006992
Ot_Chr1_09428	Et_1B_009775	Et_1A_004672
Ot_Chr1_09429	Et_1B_011810	Et_1A_006988
Ot_Chr1_09430	Et_1B_011809	Et_1A_006987
Ot_Chr1_09431	Et_1B_011807	Et_1A_006971
Ot_Chr1_09436	Et_1B_011806	Et_1A_009114
Ot_Chr1_09439	Et_1B_011803	Et_1A_006984
Ot_Chr1_09445	Et_1B_009774	Et_1A_006983
Ot_Chr1_09448	Et_1B_011800	Et_1A_006982
Ot_Chr1_09449	Et_1B_013980	Et_1A_009112
Ot_Chr1_09450	Et_1B_011799	Et_1A_006975
Ot_Chr1_09451	Et_1B_011804	Et_1A_006980
Ot_Chr1_09452	Et_1B_011808	Et_1A_006973
Ot_Chr1_09454	.	Et_1A_009111
Ot_Chr1_09455	Et_1B_013977	Et_1A_005155
Ot_Chr1_09457	Et_1B_010147	Et_1A_004671
Ot_Chr1_09459	Et_1B_011798	Et_1A_006978
Ot_Chr1_09460	Et_1B_011797	Et_1A_006977
Ot_Chr1_09461	Et_1B_011796	Et_1A_006976
Ot_Chr1_09462	Et_1B_010146	Et_1A_005154
Ot_Chr1_09463	Et_1B_011795	Et_1A_006970
Ot_Chr1_09465	Et_1B_011793	Et_1A_006969
Ot_Chr1_09577	Et_1B_010189	Et_1A_004710
Ot_Chr1_09581	Et_1B_012086	Et_1A_007290
Ot_Chr1_09584	Et_1B_012084	Et_1A_007292
Ot_Chr1_09585	.	Et_1A_007283
Ot_Chr1_09588	Et_1B_012075	Et_1A_007261
Ot_Chr1_09589	Et_1B_012079	Et_1A_007260
Ot_Chr1_09590	Et_1B_012082	Et_1A_007265
Ot_Chr1_09591	Et_1B_012081	Et_1A_007263
Ot_Chr1_09592	Et_1B_012078	Et_1A_007259
Ot_Chr1_09593	Et_1B_012071	Et_1A_007255
Ot_Chr1_09594	Et_1B_012069	Et_1A_007258
Ot_Chr1_11070	Et_1A_005886	.
Ot_Chr1_11071	Et_1A_005880	Et_1B_010760
Ot_Chr1_11072	Et_1A_008831	Et_1B_013715
Ot_Chr1_11073	Et_1A_005882	Et_1B_010763
Ot_Chr1_11076	Et_1A_008830	Et_1B_013714
Ot_Chr1_11077	Et_1A_005881	Et_1B_010758
Ot_Chr1_11078	Et_1A_004898	Et_1B_010755
Ot_Chr1_11080	Et_1A_005864	Et_1B_010756
Ot_Chr1_11084	Et_1A_008819	Et_1B_010753
Ot_Chr1_11085	Et_1A_005855	Et_1B_010744
Ot_Chr1_11086	Et_1A_005852	Et_1B_013709
Ot_Chr1_11088	Et_1A_005851	Et_1B_010739
Ot_Chr1_11089	Et_1A_005854	Et_1B_010743
Ot_Chr1_11090	Et_1A_008817	Et_1B_013708
Ot_Chr1_11091	Et_1A_008816	Et_1B_010737
Ot_Chr1_11094	Et_1A_005848	Et_1B_010736
Ot_Chr1_11095	Et_1A_004893	Et_1B_009947
Ot_Chr1_11096	Et_1A_005846	Et_1B_010731
Ot_Chr1_11097	Et_1A_005845	Et_1B_010730
Ot_Chr1_11098	Et_1A_005844	Et_1B_010729
Ot_Chr1_11099	Et_1A_005847	Et_1B_010733
Ot_Chr1_11100	Et_1A_005843	Et_1B_010728
Ot_Chr1_11101	Et_1A_005842	Et_1B_010727
Ot_Chr1_11102	Et_1A_008815	Et_1B_013706
Ot_Chr1_11104	Et_1A_005833	Et_1B_010724
Ot_Chr1_11105	Et_1A_005839	Et_1B_010721
Ot_Chr1_11106	Et_1A_005832	Et_1B_010717
Ot_Chr1_11107	Et_1A_004890	Et_1B_013704
Ot_Chr1_11108	Et_1A_005838	Et_1B_013704
Ot_Chr1_11109	Et_1A_005831	Et_1B_010716
Ot_Chr1_11110	Et_1A_005837	Et_1B_010720
Ot_Chr1_11111	Et_1A_005829	Et_1B_010713
Ot_Chr1_11114	Et_1A_005825	Et_1B_009945
Ot_Chr1_11115	Et_1A_005827	Et_1B_010718
Ot_Chr1_11116	Et_1A_005826	Et_1B_010710
Ot_Chr1_11118	Et_1A_004541	Et_1B_013703
Ot_Chr1_11119	Et_1A_005822	Et_1B_010708
Ot_Chr1_11120	Et_1A_005821	Et_1B_010704
Ot_Chr1_11121	Et_1A_008810	Et_1B_013702
Ot_Chr1_11122	Et_1A_005818	Et_1B_010703
Ot_Chr1_11124	Et_1A_005820	Et_1B_010702
Ot_Chr1_11125	Et_1A_005819	Et_1B_010701
Ot_Chr1_11126	Et_1A_008812	Et_1B_010700
Ot_Chr1_11127	Et_1A_004887	Et_1B_013701
Ot_Chr1_11128	Et_1A_005812	Et_1B_010698
Ot_Chr1_11129	Et_1A_005810	Et_1B_010696
Ot_Chr1_11131	Et_1A_005809	Et_1B_010695
Ot_Chr1_11132	Et_1A_005813	Et_1B_010693
Ot_Chr1_11133	Et_1A_004888	Et_1B_009943
Ot_Chr1_11134	Et_1A_005808	Et_1B_009673
Ot_Chr1_11135	Et_1A_005806	Et_1B_010692
Ot_Chr1_11136	Et_1A_004538	Et_1B_010692
Ot_Chr1_11137	Et_1A_005805	Et_1B_010691
Ot_Chr1_11139	Et_1A_004884	Et_1B_013700
Ot_Chr1_11140	Et_1A_005801	Et_1B_010679
Ot_Chr1_11141	Et_1A_008808	Et_1B_009938
Ot_Chr1_11142	Et_1A_004882	Et_1B_009940
Ot_Chr1_11143	Et_1A_005797	Et_1B_010671
Ot_Chr1_11144	Et_1A_008807	Et_1B_009672
Ot_Chr1_11145	Et_1A_005796	Et_1B_010670
Ot_Chr1_11147	Et_1A_005799	Et_1B_010677
Ot_Chr1_11148	Et_1A_005795	Et_1B_010669
Ot_Chr1_11149	Et_1A_008809	Et_1B_010676
Ot_Chr1_11150	Et_1A_004883	Et_1B_009941
Ot_Chr1_11152	Et_1A_005798	Et_1B_010675
Ot_Chr1_11154	Et_1A_005782	Et_1B_010674
Ot_Chr1_11155	Et_1A_005781	Et_1B_010673
Ot_Chr1_11156	Et_1A_005780	Et_1B_010672
Ot_Chr1_11159	Et_1A_005773	Et_1B_010667
Ot_Chr1_11160	Et_1A_005778	Et_1B_013696
Ot_Chr1_11162	Et_1A_005772	Et_1B_010661
Ot_Chr1_11164	Et_1A_005777	Et_1B_010665
Ot_Chr1_11165	Et_1A_005776	Et_1B_010664
Ot_Chr1_11166	Et_1A_004537	Et_1B_009670
Ot_Chr1_11168	Et_1A_008800	Et_1B_009669
Ot_Chr1_11169	Et_1A_005771	Et_1B_010663
Ot_Chr1_11172	Et_1A_005759	Et_1B_013694
Ot_Chr1_11173	Et_1A_005760	Et_1B_010660
Ot_Chr1_11174	Et_1A_004535	Et_1B_009665
Ot_Chr1_11175	Et_1A_005764	Et_1B_010658
Ot_Chr1_11177	Et_1A_005761	Et_1B_010657
Ot_Chr1_11179	Et_1A_008799	Et_1B_013693
Ot_Chr1_11180	Et_1A_005765	Et_1B_010654
Ot_Chr1_11181	Et_1A_005766	Et_1B_010653
Ot_Chr1_11182	Et_1A_005767	Et_1B_010655
Ot_Chr1_11183	Et_1A_005768	Et_1B_010652
Ot_Chr1_11184	Et_1A_005769	Et_1B_010651
Ot_Chr1_11185	Et_1A_005770	Et_1B_010650
Ot_Chr1_11186	Et_1A_005755	Et_1B_010649
Ot_Chr1_11187	Et_1A_004534	Et_1B_009664
Ot_Chr1_11193	Et_1A_005752	Et_1B_013692
Ot_Chr1_11194	Et_1A_005753	Et_1B_010647
Ot_Chr1_11195	Et_1A_005748	Et_1B_010646
Ot_Chr1_11196	Et_1A_005747	Et_1B_010645
Ot_Chr1_11198	Et_1A_005751	Et_1B_010644
Ot_Chr1_11199	Et_1A_005750	Et_1B_010643
Ot_Chr1_11200	Et_1A_005749	Et_1B_010642
Ot_Chr1_11201	Et_1A_005746	Et_1B_010641
Ot_Chr1_11205	Et_1A_005742	Et_1B_010633
Ot_Chr1_11207	Et_1A_005745	Et_1B_010639
Ot_Chr1_11208	Et_1A_005745	Et_1B_010639
Ot_Chr1_11213	Et_1A_005736	Et_1B_010628
Ot_Chr1_11215	Et_1A_005728	Et_1B_010626
Ot_Chr1_11216	Et_1A_005726	Et_1B_010625
Ot_Chr1_11217	Et_1A_005733	Et_1B_010624
Ot_Chr1_11218	Et_1A_005732	Et_1B_013691
Ot_Chr1_11220	Et_1A_005731	Et_1B_010623
Ot_Chr1_11221	Et_1A_004532	Et_1B_013690
Ot_Chr1_11223	Et_1A_005725	Et_1B_010620
Ot_Chr1_11225	Et_1A_005724	Et_1B_010619
Ot_Chr1_11227	Et_1A_005722	Et_1B_010621
Ot_Chr1_11228	Et_1A_005716	Et_1B_010618
Ot_Chr1_11230	Et_1A_005721	Et_1B_010617
Ot_Chr1_11231	Et_1A_008794	Et_1B_013688
Ot_Chr1_11234	Et_1A_005720	Et_1B_010616
Ot_Chr1_11240	Et_1A_005695	Et_1B_010606
Ot_Chr1_11241	Et_1A_005694	Et_1B_010605
Ot_Chr1_11242	Et_1A_005693	Et_1B_010604
Ot_Chr1_11244	Et_1A_005701	Et_1B_010613
Ot_Chr1_11245	Et_1A_005699	Et_1B_010611
Ot_Chr1_11246	Et_1A_005698	Et_1B_010610
Ot_Chr1_11247	Et_1A_005692	Et_1B_009659
Ot_Chr1_11249	Et_1A_004527	Et_1B_010588
Ot_Chr1_11250	Et_1A_008787	Et_1B_013679
Ot_Chr1_11252	Et_1A_005697	Et_1B_010587
Ot_Chr1_11255	Et_1A_008788	Et_1B_013678
Ot_Chr1_11256	Et_1A_008786	Et_1B_013681
Ot_Chr1_11257	Et_1A_005689	Et_1B_010585
Ot_Chr1_11258	Et_1A_004866	Et_1B_013680
Ot_Chr1_11259	.	Et_1B_009932
Ot_Chr1_11260	Et_1A_005687	Et_1B_013677
Ot_Chr1_11263	Et_1A_005688	Et_1B_010582
Ot_Chr1_11265	Et_1A_004526	Et_1B_013673
Ot_Chr1_11266	Et_1A_005684	Et_1B_010580
Ot_Chr1_11267	Et_1A_008782	Et_1B_013672
Ot_Chr1_11268	Et_1A_008781	Et_1B_013671
Ot_Chr1_11275	Et_1A_005680	Et_1B_013669
Ot_Chr1_11276	Et_1A_005679	Et_1B_010575
Ot_Chr1_11277	Et_1A_005678	Et_1B_010574
Ot_Chr1_11278	Et_1A_005677	Et_1B_010573
Ot_Chr1_11279	Et_1A_005672	Et_1B_010569
Ot_Chr1_11280	Et_1A_005674	Et_1B_010571
Ot_Chr1_11281	Et_1A_005671	Et_1B_010568
Ot_Chr1_11282	Et_1A_005670	Et_1B_010567
Ot_Chr1_11283	Et_1A_005673	Et_1B_010570
Ot_Chr1_11284	Et_1A_005667	Et_1B_010564
Ot_Chr1_11287	Et_1A_005669	Et_1B_010566
Ot_Chr1_11288	Et_1A_005659	Et_1B_010559
Ot_Chr1_11289	Et_1A_005665	Et_1B_010561
Ot_Chr1_11291	Et_1A_005663	Et_1B_010555
Ot_Chr1_11292	Et_1A_005658	Et_1B_010552
Ot_Chr1_11293	Et_1A_005656	Et_1B_010549
Ot_Chr1_11294	Et_1A_008771	Et_1B_010548
Ot_Chr1_11295	Et_1A_005655	Et_1B_010547
Ot_Chr1_11297	Et_1A_005651	Et_1B_010543
Ot_Chr1_11299	Et_1A_005654	Et_1B_010545
Ot_Chr1_11300	Et_1A_005653	Et_1B_010544
Ot_Chr1_11301	Et_1A_005652	Et_1B_010542
Ot_Chr1_11302	Et_1A_008773	Et_1B_013666
Ot_Chr1_11303	Et_1A_008772	Et_1B_009927
Ot_Chr1_11305	Et_1A_005650	Et_1B_010538
Ot_Chr1_11307	Et_1A_005649	Et_1B_010541
Ot_Chr1_11308	Et_1A_005648	Et_1B_010540
Ot_Chr1_11310	Et_1A_005648	Et_1B_010540
Ot_Chr1_11312	Et_1A_004520	Et_1B_009651
Ot_Chr1_11313	Et_1A_004854	Et_1B_009925
Ot_Chr1_11314	Et_1A_004853	Et_1B_009923
Ot_Chr1_11315	Et_1A_005647	Et_1B_010537
Ot_Chr1_11316	Et_1A_005644	Et_1B_010533
Ot_Chr1_11318	Et_1A_005646	Et_1B_010536
Ot_Chr1_11319	Et_1A_005643	Et_1B_010532
Ot_Chr1_11320	.	Et_1B_013665
Ot_Chr1_11321	Et_1A_008768	Et_1B_013663
Ot_Chr1_11324	Et_1A_005641	Et_1B_010535
Ot_Chr1_11325	Et_1A_005638	Et_1B_009924
Ot_Chr1_11326	Et_1A_005637	Et_1B_010531
Ot_Chr1_11327	Et_1A_005636	Et_1B_010530
Ot_Chr1_11330	Et_1A_005635	Et_1B_010529
Ot_Chr1_11331	Et_1A_005634	Et_1B_010528
Ot_Chr1_11332	Et_1A_005633	Et_1B_010521
Ot_Chr1_11334	Et_1A_005640	Et_1B_010527
Ot_Chr1_11335	Et_1A_005639	Et_1B_010526
Ot_Chr1_11336	Et_1A_004519	Et_1B_013659
Ot_Chr1_11339	Et_1A_008767	Et_1B_010520
Ot_Chr1_11340	Et_1A_004852	Et_1B_013661
Ot_Chr1_11344	Et_1A_005626	Et_1B_010519
Ot_Chr1_11345	Et_1A_005632	Et_1B_010524
Ot_Chr1_11346	Et_1A_008764	Et_1B_010518
Ot_Chr1_11348	Et_1A_008763	Et_1B_013658
Ot_Chr1_11350	Et_1A_008765	Et_1B_013660
Ot_Chr1_11352	Et_1A_005624	Et_1B_010517
Ot_Chr1_11353	Et_1A_005630	Et_1B_010516
Ot_Chr1_11354	Et_1A_005629	Et_1B_010515
Ot_Chr1_11355	Et_1A_004518	Et_1B_009920
Ot_Chr1_11356	Et_1A_005623	Et_1B_010509
Ot_Chr1_11357	Et_1A_005628	Et_1B_010514
Ot_Chr1_11358	Et_1A_005628	Et_1B_010514
Ot_Chr1_11359	Et_1A_005627	Et_1B_010513
Ot_Chr1_11360	Et_1A_005619	Et_1B_010508
Ot_Chr1_11362	Et_1A_005616	Et_1B_010506
Ot_Chr1_11363	Et_1A_004848	Et_1B_010512
Ot_Chr1_11364	Et_1A_005615	Et_1B_010504
Ot_Chr1_11365	Et_1A_005622	Et_1B_010511
Ot_Chr1_11366	Et_1A_008762	Et_1B_010503
Ot_Chr1_11369	Et_1A_004847	Et_1B_013657
Ot_Chr1_11370	Et_1A_004517	Et_1B_009921
Ot_Chr1_11371	Et_1A_005620	Et_1B_010497
Ot_Chr1_11374	Et_1A_005620	Et_1B_010497
Ot_Chr1_11375	Et_1A_005593	Et_1B_010475
Ot_Chr1_11376	Et_1A_005598	Et_1B_010480
Ot_Chr1_11377	Et_1A_005592	Et_1B_010479
Ot_Chr1_11379	Et_1A_005590	Et_1B_010473
Ot_Chr1_11380	Et_1A_005591	Et_1B_010478
Ot_Chr1_11381	Et_1A_004844	Et_1B_009917
Ot_Chr1_11383	Et_1A_004846	Et_1B_009916
Ot_Chr1_11384	Et_1A_008754	Et_1B_010477
Ot_Chr1_11385	Et_1A_005588	Et_1B_010471
Ot_Chr1_11389	Et_1A_008751	Et_1B_013651
Ot_Chr1_11390	Et_1A_005586	Et_1B_010470
Ot_Chr1_11391	Et_1A_004843	Et_1B_009649
Ot_Chr1_11392	Et_1A_005582	Et_1B_010466
Ot_Chr1_11395	Et_1A_004513	Et_1B_009650
Ot_Chr1_11396	Et_1A_005585	Et_1B_009915
Ot_Chr1_11398	Et_1A_005580	Et_1B_009914
Ot_Chr1_11399	Et_1A_005577	Et_1B_010460
Ot_Chr1_11400	.	Et_1B_010468
Ot_Chr1_11401	Et_1A_005576	Et_1B_010453
Ot_Chr1_11402	Et_1A_005570	Et_1B_010457
Ot_Chr1_11403	Et_1A_005575	Et_1B_010452
Ot_Chr1_11404	Et_1A_005575	Et_1B_010452
Ot_Chr1_11405	Et_1A_008749	Et_1B_010456
Ot_Chr1_11408	Et_1A_005574	Et_1B_010451
Ot_Chr1_11409	Et_1A_005573	Et_1B_010459
Ot_Chr1_11410	Et_1A_005572	Et_1B_010458
Ot_Chr1_11418	Et_1A_005565	Et_1B_013646
Ot_Chr1_11419	Et_1A_004512	Et_1B_009647
Ot_Chr1_11420	Et_1A_008746	Et_1B_010445
Ot_Chr1_11421	Et_1A_004841	Et_1B_009911
Ot_Chr1_11422	Et_1A_005564	Et_1B_009646
Ot_Chr1_11423	Et_1A_005561	Et_1B_010444
Ot_Chr1_11424	Et_1A_005563	Et_1B_010449
Ot_Chr1_11425	Et_1A_005553	Et_1B_013645
Ot_Chr1_11427	Et_1A_005554	Et_1B_010435
Ot_Chr1_11428	Et_1A_004509	Et_1B_009644
Ot_Chr1_11430	Et_1A_005549	Et_1B_010433
Ot_Chr1_11431	Et_1A_005548	Et_1B_010432
Ot_Chr1_11432	Et_1A_005547	Et_1B_010426
Ot_Chr1_11433	Et_1A_005552	Et_1B_010431
Ot_Chr1_11437	Et_1A_005550	Et_1B_010429
Ot_Chr1_11438	Et_1A_005546	Et_1B_013638
Ot_Chr1_11439	Et_1A_005545	Et_1B_010425
Ot_Chr1_11440	Et_1A_004840	Et_1B_009908
Ot_Chr1_11441	Et_1A_005540	Et_1B_010423
Ot_Chr1_11443	Et_1A_005543	Et_1B_010428
Ot_Chr1_11445	Et_1A_005542	Et_1B_013639
Ot_Chr1_11446	Et_1A_005539	Et_1B_010422
Ot_Chr1_11447	Et_1A_005538	Et_1B_010417
Ot_Chr1_11450	Et_1A_008741	Et_1B_013637
Ot_Chr1_11451	Et_1A_005529	Et_1B_013636
Ot_Chr1_11452	Et_1A_005528	Et_1B_013635
Ot_Chr1_11455	Et_1A_005536	Et_1B_010420
Ot_Chr1_11456	Et_1A_005527	Et_1B_010416
Ot_Chr1_11458	Et_1A_005526	Et_1B_010415
Ot_Chr1_11460	Et_1A_005534	Et_1B_010419
Ot_Chr1_11461	Et_1A_005532	Et_1B_010414
Ot_Chr1_11462	Et_1A_005525	Et_1B_013634
Ot_Chr1_11463	Et_1A_005531	Et_1B_010413
Ot_Chr1_11464	Et_1A_005524	Et_1B_010408
Ot_Chr1_11467	Et_1A_005530	Et_1B_010412
Ot_Chr1_11468	Et_1A_005523	Et_1B_010407
Ot_Chr1_11469	Et_1A_004508	Et_1B_010402
Ot_Chr1_11470	Et_1A_005520	Et_1B_010409
Ot_Chr1_13127	Et_1A_008037	Et_1B_014204
Ot_Chr1_14123	Et_1A_008032	Et_1B_012814
Ot_Chr1_14124	Et_1A_008030	Et_1B_012815
Ot_Chr1_14126	Et_1A_008027	Et_1B_012812
Ot_Chr1_14129	Et_1A_008026	Et_1B_012807
Ot_Chr1_14130	Et_1A_009355	Et_1B_014201
Ot_Chr1_14132	Et_1A_008023	Et_1B_014201
Ot_Chr1_14133	Et_1A_009352	Et_1B_012809
Ot_Chr1_14134	Et_1A_005318	Et_1B_012809
Ot_Chr1_14136	Et_1A_008022	Et_1B_014200
Ot_Chr1_14141	Et_1A_008020	Et_1B_012805
Ot_Chr1_14142	Et_1A_008025	Et_1B_012808
Ot_Chr1_14143	Et_1A_008019	Et_1B_012804
Ot_Chr1_14148	Et_1A_004776	Et_1B_010294
Ot_Chr1_14150	Et_1A_008016	Et_1B_012793
Ot_Chr1_14152	Et_1A_008014	Et_1B_012791
Ot_Chr1_14153	Et_1A_008013	Et_1B_014199
Ot_Chr1_14154	Et_1A_005317	Et_1B_010291
Ot_Chr1_14156	Et_1A_008012	Et_1B_012802
Ot_Chr1_14157	Et_1A_008005	Et_1B_012790
Ot_Chr1_14161	Et_1A_008010	Et_1B_012801
Ot_Chr1_14162	Et_1A_004774	Et_1B_010290
Ot_Chr1_14163	Et_1A_008009	Et_1B_012800
Ot_Chr1_14164	Et_1A_008008	Et_1B_012799
Ot_Chr1_14166	Et_1A_008006	Et_1B_012797
Ot_Chr1_14167	Et_1A_008003	Et_1B_012789
Ot_Chr1_14168	Et_1A_008002	Et_1B_014195
Ot_Chr1_14169	Et_1A_007977	Et_1B_012788
Ot_Chr1_14170	Et_1A_007976	Et_1B_012787
Ot_Chr1_14171	Et_1A_007986	Et_1B_012796
Ot_Chr1_14172	Et_1A_007985	Et_1B_014194
Ot_Chr1_14173	Et_1A_007984	Et_1B_012786
Ot_Chr1_14175	Et_1A_007983	Et_1B_012785
Ot_Chr1_14176	Et_1A_007981	Et_1B_012784
Ot_Chr1_14177	Et_1A_007979	Et_1B_012782
Ot_Chr1_14178	Et_1A_009341	Et_1B_014193
Ot_Chr1_14181	Et_1A_007980	Et_1B_012783
Ot_Chr1_14182	Et_1A_007970	Et_1B_012777
Ot_Chr1_14184	Et_1A_007969	Et_1B_012776
Ot_Chr1_14185	Et_1A_007973	Et_1B_012780
Ot_Chr1_14186	Et_1A_007967	Et_1B_012774
Ot_Chr1_14187	Et_1A_007966	Et_1B_012758
Ot_Chr1_14189	Et_1A_009340	Et_1B_012763
Ot_Chr1_14190	Et_1A_007965	Et_1B_012757
Ot_Chr1_14192	Et_1A_007964	Et_1B_012756
Ot_Chr1_14193	Et_1A_007963	Et_1B_012755
Ot_Chr1_14194	Et_1A_007962	Et_1B_012754
Ot_Chr1_14196	Et_1A_007961	Et_1B_012753
Ot_Chr1_14197	Et_1A_007960	Et_1B_012752
Ot_Chr1_14198	Et_1A_007972	Et_1B_012762
Ot_Chr1_14199	Et_1A_007971	Et_1B_012761
Ot_Chr1_14200	Et_1A_005311	Et_1B_009863
Ot_Chr1_14201	Et_1A_007953	Et_1B_012751
Ot_Chr1_14202	Et_1A_007959	Et_1B_012759
Ot_Chr1_14203	Et_1A_007952	Et_1B_012750
Ot_Chr1_14204	Et_1A_007951	Et_1B_012749
Ot_Chr1_14205	Et_1A_007949	Et_1B_012741
Ot_Chr1_14208	Et_1A_007948	Et_1B_012740
Ot_Chr1_14209	Et_1A_007947	Et_1B_012739
Ot_Chr1_14211	Et_1A_007957	Et_1B_012747
Ot_Chr1_14212	Et_1A_007946	Et_1B_012738
Ot_Chr1_14213	Et_1A_007945	Et_1B_012737
Ot_Chr1_14214	Et_1A_007945	Et_1B_012737
Ot_Chr1_14217	Et_1A_009338	Et_1B_012736
Ot_Chr1_14219	Et_1A_007955	Et_1B_012736
Ot_Chr1_14221	Et_1A_009338	Et_1B_012735
Ot_Chr1_14223	.	Et_1B_012746
Ot_Chr1_14224	Et_1A_007954	Et_1B_012744
Ot_Chr1_14226	Et_1A_007938	Et_1B_012734
Ot_Chr1_14227	Et_1A_007944	Et_1B_012743
Ot_Chr1_14228	Et_1A_007935	Et_1B_012733
Ot_Chr1_14229	Et_1A_007942	Et_1B_012732
Ot_Chr1_14230	Et_1A_007941	Et_1B_012731
Ot_Chr1_14231	Et_1A_007940	Et_1B_012730
Ot_Chr1_14233	Et_1A_007930	Et_1B_012725
Ot_Chr1_14234	Et_1A_007927	Et_1B_012721
Ot_Chr1_14235	Et_1A_007931	Et_1B_012726
Ot_Chr1_14236	Et_1A_007928	Et_1B_012722
Ot_Chr1_14237	Et_1A_009336	Et_1B_014187
Ot_Chr1_14238	Et_1A_009336	Et_1B_014187
Ot_Chr1_14239	Et_1A_007932	Et_1B_014187
Ot_Chr1_14240	Et_1A_009335	Et_1B_012723
Ot_Chr1_14242	Et_1A_007933	Et_1B_012727
Ot_Chr1_14243	Et_1A_004771	Et_1B_009861
Ot_Chr1_14245	Et_1A_007926	Et_1B_012714
Ot_Chr1_14246	Et_1A_007925	Et_1B_012720
Ot_Chr1_14247	Et_1A_004767	Et_1B_014186
Ot_Chr1_14248	Et_1A_007924	Et_1B_012719
Ot_Chr1_14249	Et_1A_007923	Et_1B_012718
Ot_Chr1_14252	Et_1A_007916	Et_1B_012713
Ot_Chr1_14253	Et_1A_007915	Et_1B_012712
Ot_Chr1_14256	Et_1A_007914	Et_1B_012711
Ot_Chr1_14257	Et_1A_007913	Et_1B_012710
Ot_Chr1_14258	Et_1A_004769	Et_1B_010285
Ot_Chr1_14260	Et_1A_007921	Et_1B_012716
Ot_Chr1_14261	Et_1A_007912	Et_1B_012707
Ot_Chr1_14262	Et_1A_007911	Et_1B_012706
Ot_Chr1_14265	Et_1A_007909	Et_1B_012704
Ot_Chr1_14266	Et_1A_007903	Et_1B_012702
Ot_Chr1_14267	Et_1A_007906	Et_1B_012701
Ot_Chr1_14268	Et_1A_007901	Et_1B_012697
Ot_Chr1_14269	Et_1A_007905	Et_1B_012700
Ot_Chr1_14271	.	Et_1B_012724
Ot_Chr1_14274	Et_1A_007900	Et_1B_012696
Ot_Chr1_14276	Et_1A_005307	Et_1B_010282
Ot_Chr1_14277	Et_1A_007899	Et_1B_012695
Ot_Chr1_14278	Et_1A_007898	Et_1B_012694
Ot_Chr1_14279	Et_1A_007897	Et_1B_012693
Ot_Chr1_14281	Et_1A_007896	Et_1B_012692
Ot_Chr1_14283	Et_1A_007895	Et_1B_012691
Ot_Chr1_14284	Et_1A_004765	Et_1B_009859
Ot_Chr1_14286	Et_1A_007887	Et_1B_012685
Ot_Chr1_14288	Et_1A_007893	Et_1B_012689
Ot_Chr1_14289	Et_1A_009331	Et_1B_012683
Ot_Chr1_14290	Et_1A_007892	Et_1B_012688
Ot_Chr1_14291	Et_1A_007891	Et_1B_012687
Ot_Chr1_14293	Et_1A_009330	Et_1B_010278
Ot_Chr1_14294	Et_1A_007889	Et_1B_012682
Ot_Chr1_14295	Et_1A_007886	Et_1B_012675
Ot_Chr1_14298	Et_1A_007885	Et_1B_012674
Ot_Chr1_14299	Et_1A_007888	Et_1B_014183
Ot_Chr1_14300	Et_1A_009328	Et_1B_014181
Ot_Chr1_14301	Et_1A_007879	Et_1B_012681
Ot_Chr1_14302	Et_1A_007877	Et_1B_012678
Ot_Chr1_14303	Et_1A_007880	Et_1B_012672
Ot_Chr1_14305	Et_1A_007881	Et_1B_012677
Ot_Chr1_14307	Et_1A_007876	Et_1B_012676
Ot_Chr1_14309	Et_1A_007883	Et_1B_012671
Ot_Chr1_14310	Et_1A_005303	Et_1B_010277
Ot_Chr1_14312	Et_1A_007875	Et_1B_012668
Ot_Chr1_14313	Et_1A_007872	Et_1B_014179
Ot_Chr1_14314	Et_1A_007868	Et_1B_012662
Ot_Chr1_14315	Et_1A_009326	Et_1B_014177
Ot_Chr1_14319	Et_1A_007871	Et_1B_012665
Ot_Chr1_14321	Et_1A_007870	Et_1B_012664
Ot_Chr1_14323	Et_1A_007869	Et_1B_012663
Ot_Chr1_14324	Et_1A_007866	Et_1B_012654
Ot_Chr1_14325	Et_1A_007865	Et_1B_012653
Ot_Chr1_14327	Et_1A_009322	Et_1B_012659
Ot_Chr1_14328	Et_1A_007857	Et_1B_012658
Ot_Chr1_14329	Et_1A_007854	Et_1B_012652
Ot_Chr1_14331	Et_1A_005299	Et_1B_010276
Ot_Chr1_14333	Et_1A_009321	Et_1B_012655
Ot_Chr1_14334	Et_1A_007853	Et_1B_012651
Ot_Chr1_14336	Et_1A_007852	Et_1B_012648
Ot_Chr1_14337	Et_1A_007843	Et_1B_012647
Ot_Chr1_14338	Et_1A_007851	Et_1B_012650
Ot_Chr1_14340	Et_1A_007848	Et_1B_012632
Ot_Chr1_14341	Et_1A_007846	Et_1B_012631
Ot_Chr1_14342	Et_1A_007845	Et_1B_012630
Ot_Chr1_14343	Et_1A_007844	Et_1B_012629
Ot_Chr1_14345	Et_1A_007842	Et_1B_012628
Ot_Chr1_14349	Et_1A_007836	Et_1B_012624
Ot_Chr1_14350	Et_1A_007841	Et_1B_014171
Ot_Chr1_14352	Et_1A_009319	Et_1B_012627
Ot_Chr1_14353	Et_1A_004761	Et_1B_010273
Ot_Chr1_14354	Et_1A_005296	Et_1B_010270
Ot_Chr1_14355	Et_1A_007837	Et_1B_012623
Ot_Chr1_14357	Et_1A_005295	Et_1B_012622
Ot_Chr1_14359	Et_1A_007826	Et_1B_012616
Ot_Chr1_14360	Et_1A_009317	Et_1B_009856
Ot_Chr1_14361	Et_1A_007833	Et_1B_012621
Ot_Chr1_14362	Et_1A_009318	Et_1B_014170
Ot_Chr1_14363	Et_1A_007825	Et_1B_012615
Ot_Chr1_14364	Et_1A_007823	Et_1B_012614
Ot_Chr1_14365	Et_1A_007831	Et_1B_012619
Ot_Chr1_14366	Et_1A_007822	Et_1B_012613
Ot_Chr1_14368	Et_1A_007814	Et_1B_012606
Ot_Chr1_14369	Et_1A_007813	Et_1B_012605
Ot_Chr1_14371	Et_1A_007812	Et_1B_012604
Ot_Chr1_14372	Et_1A_007821	Et_1B_012599
Ot_Chr1_14385	Et_1A_007333	Et_1B_010198
Ot_Chr1_14386	Et_1A_007334	Et_1B_012132
Ot_Chr1_14387	Et_1A_007331	Et_1B_012128
Ot_Chr1_14388	Et_1A_009207	Et_1B_014058
Ot_Chr1_14389	Et_1A_007335	Et_1B_012133
Ot_Chr1_14390	Et_1A_004715	Et_1B_009814
Ot_Chr1_14391	Et_1A_007336	Et_1B_012134
Ot_Chr1_14392	Et_1A_007332	Et_1B_012130
Ot_Chr1_14393	Et_1A_005219	Et_1B_010200
Ot_Chr1_14394	Et_1A_007345	Et_1B_012142
Ot_Chr1_14395	Et_1A_007340	Et_1B_012138
Ot_Chr1_14396	Et_1A_007342	Et_1B_009815
Ot_Chr1_14398	Et_1A_009210	Et_1B_009816
Ot_Chr1_14399	Et_1A_004716	Et_1B_010199
Ot_Chr1_14400	Et_1A_007346	Et_1B_012143
Ot_Chr1_14403	Et_1A_007357	Et_1B_012146
Ot_Chr1_14404	Et_1A_007356	Et_1B_012147
Ot_Chr1_14407	Et_1A_007354	Et_1B_012154
Ot_Chr1_14413	Et_1A_007352	Et_1B_012149
Ot_Chr1_14415	Et_1A_007350	Et_1B_012150
Ot_Chr1_14416	Et_1A_009213	Et_1B_012151
Ot_Chr1_14417	Et_1A_007349	Et_1B_012155
Ot_Chr1_14420	Et_1A_009216	Et_1B_014063
Ot_Chr1_14423	Et_1A_007360	Et_1B_012156
Ot_Chr1_18292	Et_1A_007373	Et_1B_012171
Ot_Chr1_18293	Et_1A_004720	Et_1B_009820
Ot_Chr1_18294	Et_1A_009217	Et_1B_014070
Ot_Chr1_18295	Et_1A_007366	Et_1B_012164
Ot_Chr1_18296	Et_1A_007367	Et_1B_012165
Ot_Chr1_18297	Et_1A_007368	Et_1B_012166
Ot_Chr1_18299	Et_1A_007374	Et_1B_012172
Ot_Chr1_18300	Et_1A_007369	Et_1B_012173
Ot_Chr1_18301	Et_1A_007375	Et_1B_012182
Ot_Chr1_18303	Et_1A_007377	Et_1B_012184
Ot_Chr1_18305	Et_1A_007370	Et_1B_012174
Ot_Chr1_18306	Et_1A_009223	Et_1B_012176
Ot_Chr1_18309	Et_1A_007386	Et_1B_012177
Ot_Chr1_18311	Et_1A_007390	Et_1B_012186
Ot_Chr1_18312	Et_1A_007392	Et_1B_012188
Ot_Chr1_18313	Et_1A_009222	Et_1B_014072
Ot_Chr1_18319	Et_1A_007388	Et_1B_012192
Ot_Chr1_18320	Et_1A_005224	Et_1B_009821
Ot_Chr1_18323	Et_1A_007400	Et_1B_012203
Ot_Chr1_18326	Et_1A_007397	Et_1B_012198
Ot_Chr1_18328	Et_1A_007402	Et_1B_012205
Ot_Chr1_18329	Et_1A_007398	Et_1B_012199
Ot_Chr1_18330	Et_1A_005226	Et_1B_010206
Ot_Chr1_18331	Et_1A_007403	Et_1B_012206
Ot_Chr1_18332	Et_1A_007404	Et_1B_012207
Ot_Chr1_18335	Et_1A_007405	Et_1B_012200
Ot_Chr1_18338	Et_1A_007406	Et_1B_012201
Ot_Chr1_18339	Et_1A_007415	Et_1B_014073
Ot_Chr1_18340	Et_1A_007407	Et_1B_012202
Ot_Chr1_18341	Et_1A_007416	Et_1B_012209
Ot_Chr1_18342	Et_1A_007408	Et_1B_012233
Ot_Chr1_18343	Et_1A_007409	Et_1B_012234
Ot_Chr1_18344	Et_1A_007410	Et_1B_012235
Ot_Chr1_18345	Et_1A_007411	Et_1B_012236
Ot_Chr1_18346	Et_1A_007417	Et_1B_012238
Ot_Chr1_18347	Et_1A_007421	Et_1B_014085
Ot_Chr1_18348	Et_1A_007418	Et_1B_012239
Ot_Chr1_18352	Et_1A_007420	Et_1B_012241
Ot_Chr1_18353	Et_1A_007423	Et_1B_012245
Ot_Chr1_18354	Et_1A_005231	Et_1B_010208
Ot_Chr1_18355	Et_1A_007424	Et_1B_012246
Ot_Chr1_18358	Et_1A_007425	Et_1B_012247
Ot_Chr1_18359	Et_1A_009227	Et_1B_014086
Ot_Chr1_18360	Et_1A_007426	Et_1B_012252
Ot_Chr1_18361	Et_1A_005232	Et_1B_010210
Ot_Chr1_18363	Et_1A_007429	Et_1B_012253
Ot_Chr1_18364	Et_1A_007427	Et_1B_012248
Ot_Chr1_18365	Et_1A_007430	Et_1B_012254
Ot_Chr1_18366	Et_1A_005233	Et_1B_009824
Ot_Chr1_18369	Et_1A_007428	Et_1B_012249
Ot_Chr1_18370	Et_1A_007432	Et_1B_012256
Ot_Chr1_18371	Et_1A_007438	Et_1B_012257
Ot_Chr1_18373	Et_1A_007433	Et_1B_012251
Ot_Chr1_18374	Et_1A_007434	Et_1B_012259
Ot_Chr1_18375	Et_1A_005234	Et_1B_010211
Ot_Chr1_18376	Et_1A_007435	Et_1B_009825
Ot_Chr1_18377	Et_1A_007440	Et_1B_014091
Ot_Chr1_18378	Et_1A_004725	Et_1B_010212
Ot_Chr1_18379	Et_1A_007441	Et_1B_012263
Ot_Chr1_18380	Et_1A_007436	Et_1B_012260
Ot_Chr1_18382	Et_1A_009228	Et_1B_014089
Ot_Chr1_18383	Et_1A_007442	Et_1B_012264
Ot_Chr1_18384	Et_1A_007437	Et_1B_012261
Ot_Chr1_18385	Et_1A_007446	Et_1B_012265
Ot_Chr1_18386	Et_1A_009231	Et_1B_012262
Ot_Chr1_18387	Et_1A_009232	Et_1B_010213
Ot_Chr1_18388	Et_1A_007447	Et_1B_012266
Ot_Chr1_18390	Et_1A_007444	Et_1B_012269
Ot_Chr1_18392	Et_1A_007448	Et_1B_012272
Ot_Chr1_18393	Et_1A_007449	Et_1B_012273
Ot_Chr1_18394	Et_1A_007452	Et_1B_012268
Ot_Chr1_18395	Et_1A_007450	Et_1B_012274
Ot_Chr1_18398	Et_1A_009233	Et_1B_014092
Ot_Chr1_18400	Et_1A_004726	Et_1B_010217
Ot_Chr1_18401	Et_1A_007451	Et_1B_012275
Ot_Chr1_18402	Et_1A_007457	Et_1B_012280
Ot_Chr1_18403	Et_1A_007458	Et_1B_012281
Ot_Chr1_18405	Et_1A_007453	Et_1B_012278
Ot_Chr1_18406	Et_1A_007454	Et_1B_012279
Ot_Chr1_18408	Et_1A_007461	Et_1B_012284
Ot_Chr1_18410	Et_1A_007462	Et_1B_012290
Ot_Chr1_18412	Et_1A_007465	Et_1B_012285
Ot_Chr1_18421	Et_1A_007467	Et_1B_012286
Ot_Chr1_18422	Et_1A_007482	Et_1B_014096
Ot_Chr1_18424	Et_1A_007492	Et_1B_014097
Ot_Chr1_18425	Et_1A_007489	Et_1B_012298
Ot_Chr1_18426	Et_1A_005242	Et_1B_010220
Ot_Chr1_18428	Et_1A_007494	Et_1B_012302
Ot_Chr1_18429	Et_1A_007588	Et_1B_012395
Ot_Chr1_18441	Et_1A_007503	Et_1B_012310
Ot_Chr1_18442	Et_1A_007504	Et_1B_012306
Ot_Chr1_18443	Et_1A_005250	Et_1B_010221
Ot_Chr1_18444	Et_1A_007506	Et_1B_012311
Ot_Chr1_18445	Et_1A_007507	Et_1B_014102
Ot_Chr1_18446	Et_1A_007508	Et_1B_012314
Ot_Chr1_18447	Et_1A_007509	Et_1B_014103
Ot_Chr1_18448	Et_1A_004733	Et_1B_010225
Ot_Chr1_18450	Et_1A_004735	Et_1B_009832
Ot_Chr1_18451	Et_1A_007510	Et_1B_012315
Ot_Chr1_18453	Et_1A_005249	Et_1B_010226
Ot_Chr1_18454	Et_1A_005251	Et_1B_010227
Ot_Chr1_18455	Et_1A_007515	Et_1B_012316
Ot_Chr1_18459	Et_1A_007512	Et_1B_012313
Ot_Chr1_18462	Et_1A_007516	Et_1B_012322
Ot_Chr1_18463	Et_1A_009252	Et_1B_014104
Ot_Chr1_18464	Et_1A_009251	Et_1B_014105
Ot_Chr1_18465	Et_1A_007517	Et_1B_012323
Ot_Chr1_18466	Et_1A_007514	Et_1B_012318
Ot_Chr1_18467	Et_1A_009257	Et_1B_014106
Ot_Chr1_18470	Et_1A_007518	Et_1B_012319
Ot_Chr1_18472	Et_1A_007519	Et_1B_012320
Ot_Chr1_18473	Et_1A_007521	Et_1B_012328
Ot_Chr1_18474	Et_1A_009255	Et_1B_012329
Ot_Chr1_18477	Et_1A_007523	Et_1B_012339
Ot_Chr1_18478	Et_1A_007526	Et_1B_012345
Ot_Chr1_18480	Et_1A_007532	Et_1B_012346
Ot_Chr1_18481	Et_1A_007527	Et_1B_012340
Ot_Chr1_18482	Et_1A_007533	Et_1B_012347
Ot_Chr1_18484	Et_1A_007528	Et_1B_012341
Ot_Chr1_18485	Et_1A_007529	Et_1B_012342
Ot_Chr1_18487	Et_1A_007530	Et_1B_012343
Ot_Chr1_18488	Et_1A_007535	Et_1B_012349
Ot_Chr1_18490	Et_1A_007531	Et_1B_012344
Ot_Chr1_18491	Et_1A_007536	Et_1B_012350
Ot_Chr1_18492	Et_1A_007537	Et_1B_012351
Ot_Chr1_18494	Et_1A_004737	Et_1B_009833
Ot_Chr1_18495	Et_1A_007542	Et_1B_012358
Ot_Chr1_18498	Et_1A_007538	Et_1B_012352
Ot_Chr1_18499	Et_1A_007540	Et_1B_012353
Ot_Chr1_18503	Et_1A_007541	Et_1B_012354
Ot_Chr1_18504	Et_1A_007547	Et_1B_012363
Ot_Chr1_18505	Et_1A_009258	Et_1B_014112
Ot_Chr1_18506	Et_1A_007548	Et_1B_012355
Ot_Chr1_18508	Et_1A_007553	Et_1B_012364
Ot_Chr1_18509	Et_1A_007560	Et_1B_012371
Ot_Chr1_18510	Et_1A_004739	Et_1B_009835
Ot_Chr1_18511	Et_1A_005256	Et_1B_010231
Ot_Chr1_18514	Et_1A_009259	Et_1B_014113
Ot_Chr1_18515	Et_1A_007552	Et_1B_012366
Ot_Chr1_18516	Et_1A_007559	Et_1B_012370
Ot_Chr1_18517	Et_1A_007560	Et_1B_012371
Ot_Chr1_18518	Et_1A_007555	Et_1B_012367
Ot_Chr1_18521	Et_1A_007561	Et_1B_012372
Ot_Chr1_18523	Et_1A_007556	Et_1B_012368
Ot_Chr1_18524	Et_1A_007562	Et_1B_014114
Ot_Chr1_18525	Et_1A_009262	Et_1B_014115
Ot_Chr1_18527	Et_1A_005259	Et_1B_012374
Ot_Chr1_18528	Et_1A_007564	Et_1B_012376
Ot_Chr1_18530	Et_1A_009260	Et_1B_012377
Ot_Chr1_18531	Et_1A_009263	Et_1B_014120
Ot_Chr1_18534	Et_1A_009261	Et_1B_014116
Ot_Chr1_18535	Et_1A_007581	Et_1B_012380
Ot_Chr1_18536	Et_1A_007582	Et_1B_012381
Ot_Chr1_18537	Et_1A_007583	Et_1B_012382
Ot_Chr1_18538	.	Et_1B_014118
Ot_Chr1_18539	Et_1A_009269	Et_1B_012383
Ot_Chr1_18540	Et_1A_007584	Et_1B_012384
Ot_Chr1_18541	Et_1A_007585	Et_1B_012385
Ot_Chr1_18542	Et_1A_007586	Et_1B_014119
Ot_Chr1_18858	Et_1A_007580	Et_1B_012386
Ot_Chr1_18860	Et_1A_007589	Et_1B_014121
Ot_Chr1_18861	Et_1A_007590	Et_1B_012388
Ot_Chr1_18862	Et_1A_007587	Et_1B_012389
Ot_Chr1_18863	Et_1A_009270	Et_1B_014122
Ot_Chr1_18864	Et_1A_007588	Et_1B_012390
Ot_Chr1_18865	Et_1A_009271	Et_1B_012395
Ot_Chr1_18867	Et_1A_009273	Et_1B_014125
Ot_Chr1_18868	Et_1A_007592	Et_1B_012391
Ot_Chr1_18869	Et_1A_007593	Et_1B_012392
Ot_Chr1_18870	Et_1A_009274	Et_1B_012393
Ot_Chr1_18872	Et_1A_004744	Et_1B_012398
Ot_Chr1_18875	Et_1A_007594	Et_1B_012394
Ot_Chr1_18881	Et_1A_009275	Et_1B_014127
Ot_Chr1_18882	Et_1A_007599	Et_1B_010240
Ot_Chr1_18883	Et_1A_007604	Et_1B_012403
Ot_Chr1_18884	Et_1A_007600	Et_1B_012399
Ot_Chr1_18885	Et_1A_005263	Et_1B_010241
Ot_Chr1_18894	Et_1A_007627	Et_1B_012410
Ot_Chr1_18897	Et_1A_007622	Et_1B_012414
Ot_Chr1_18898	Et_1A_007634	.
Ot_Chr1_18900	Et_1A_007634	.
Ot_Chr1_18902	Et_1A_007629	Et_1B_012419
Ot_Chr1_18903	Et_1A_007635	Et_1B_012424
Ot_Chr1_18904	Et_1A_007630	Et_1B_012420
Ot_Chr1_18905	Et_1A_007630	Et_1B_010247
Ot_Chr1_18906	Et_1A_007631	Et_1B_012421
Ot_Chr1_18908	Et_1A_009278	Et_1B_012425
Ot_Chr1_18909	Et_1A_007632	Et_1B_012422
Ot_Chr1_18912	Et_1A_007599	.
Ot_Chr1_18913	Et_1A_007599	.
Ot_Chr1_18914	Et_1A_009277	Et_1B_012426
Ot_Chr1_18915	Et_1A_007670	Et_1B_012429
Ot_Chr1_18916	Et_1A_007669	Et_1B_012449
Ot_Chr1_18917	Et_1A_007672	Et_1B_012442
Ot_Chr1_18918	Et_1A_007668	Et_1B_012450
Ot_Chr1_18919	Et_1A_009283	Et_1B_012443
Ot_Chr1_18920	Et_1A_007667	Et_1B_012451
Ot_Chr1_18925	Et_1A_007650	Et_1B_012452
Ot_Chr1_18926	Et_1A_007656	Et_1B_012445
Ot_Chr1_18927	Et_1A_007655	Et_1B_012446
Ot_Chr1_18928	Et_1A_007654	Et_1B_012447
Ot_Chr1_18929	.	Et_1B_012448
Ot_Chr1_18931	.	Et_1B_012453
Ot_Chr1_18934	Et_1A_007653	Et_1B_012454
Ot_Chr1_18935	Et_1A_007648	Et_1B_012460
Ot_Chr1_18936	Et_1A_007683	Et_1B_012481
Ot_Chr1_18937	Et_1A_009279	Et_1B_014138
Ot_Chr1_18938	Et_1A_007645	Et_1B_012461
Ot_Chr1_18939	Et_1A_007644	Et_1B_012462
Ot_Chr1_18940	Et_1A_007643	Et_1B_012463
Ot_Chr1_18942	Et_1A_007641	Et_1B_012465
Ot_Chr1_18943	Et_1A_005272	Et_1B_009840
Ot_Chr1_18944	Et_1A_005272	Et_1B_014140
Ot_Chr1_18946	Et_1A_007673	Et_1B_012468
Ot_Chr1_18947	Et_1A_007674	Et_1B_012466
Ot_Chr1_18948	Et_1A_007675	Et_1B_012470
Ot_Chr1_18949	Et_1A_007676	Et_1B_012471
Ot_Chr1_18950	Et_1A_007679	Et_1B_012477
Ot_Chr1_18951	Et_1A_007681	Et_1B_012480
Ot_Chr1_18953	Et_1A_007677	Et_1B_012472
Ot_Chr1_18959	Et_1A_007678	Et_1B_012473
Ot_Chr1_18960	Et_1A_007684	Et_1B_012483
Ot_Chr1_18962	Et_1A_007686	Et_1B_012476
Ot_Chr1_18963	Et_1A_007687	Et_1B_012475
Ot_Chr1_18964	Et_1A_009285	.
Ot_Chr1_18965	Et_1A_007689	Et_1B_012485
Ot_Chr1_18966	Et_1A_007685	Et_1B_012487
Ot_Chr1_18968	Et_1A_004748	Et_1B_009843
Ot_Chr1_18974	Et_1A_007699	Et_1B_009844
Ot_Chr1_18978	Et_1A_007692	Et_1B_012495
Ot_Chr1_18979	Et_1A_007694	Et_1B_012496
Ot_Chr1_18983	Et_1A_007702	Et_1B_012500
Ot_Chr1_18985	Et_1A_007704	Et_1B_012503
Ot_Chr1_18987	Et_1A_007709	Et_1B_012508
Ot_Chr1_18989	Et_1A_007710	Et_1B_012509
Ot_Chr1_18990	Et_1A_007706	Et_1B_012506
Ot_Chr1_18991	Et_1A_007712	Et_1B_012510
Ot_Chr1_18993	Et_1A_005276	Et_1B_009849
Ot_Chr1_18994	Et_1A_007713	Et_1B_012512
Ot_Chr1_18995	Et_1A_009286	Et_1B_014145
Ot_Chr1_18999	Et_1A_007716	Et_1B_012515
Ot_Chr1_19000	Et_1A_007722	Et_1B_009850
Ot_Chr1_19001	Et_1A_007717	Et_1B_012516
Ot_Chr1_19005	Et_1A_007719	Et_1B_009848
Ot_Chr1_19012	Et_1A_007729	Et_1B_012528
Ot_Chr1_19014	Et_1A_007732	Et_1B_012530
Ot_Chr1_19015	Et_1A_007726	Et_1B_012525
Ot_Chr1_19016	Et_1A_007733	Et_1B_012526
Ot_Chr1_19017	Et_1A_007734	Et_1B_012531
Ot_Chr1_19018	Et_1A_009292	Et_1B_014148
Ot_Chr1_19019	Et_1A_007735	Et_1B_014155
Ot_Chr1_19020	Et_1A_007737	Et_1B_014154
Ot_Chr1_19021	Et_1A_007738	Et_1B_012533
Ot_Chr1_19022	Et_1A_007739	Et_1B_012534
Ot_Chr1_19023	Et_1A_007740	Et_1B_012535
Ot_Chr1_19024	Et_1A_007741	Et_1B_012536
Ot_Chr1_19026	Et_1A_009293	Et_1B_014152
Ot_Chr1_19027	Et_1A_007736	Et_1B_012532
Ot_Chr1_19030	Et_1A_007742	Et_1B_012547
Ot_Chr1_19031	Et_1A_009298	Et_1B_012548
Ot_Chr1_19032	Et_1A_007743	Et_1B_012549
Ot_Chr1_19033	Et_1A_007751	Et_1B_012549
Ot_Chr1_19034	Et_1A_007745	.
Ot_Chr1_19040	Et_1A_007751	Et_1B_012552
Ot_Chr1_19045	Et_1A_007749	Et_1B_012551
Ot_Chr1_19047	Et_1A_007750	Et_1B_012553
Ot_Chr1_19050	Et_1A_005282	Et_1B_009853
Ot_Chr1_19052	Et_1A_009306	Et_1B_012556
Ot_Chr1_19055	Et_1A_004753	Et_1B_014158
Ot_Chr1_19056	Et_1A_007770	Et_1B_012563
Ot_Chr1_19057	Et_1A_007771	Et_1B_012564
Ot_Chr1_19059	Et_1A_007766	Et_1B_012560
Ot_Chr1_19060	Et_1A_007767	.
Ot_Chr1_19062	Et_1A_007772	Et_1B_012561
Ot_Chr1_19063	Et_1A_007773	Et_1B_012562
Ot_Chr1_19066	Et_1A_007776	.
Ot_Chr1_19067	Et_1A_007777	Et_1B_012567
Ot_Chr1_19068	Et_1A_009307	Et_1B_014159
Ot_Chr1_19069	Et_1A_007778	Et_1B_012571
Ot_Chr1_19071	Et_1A_007779	Et_1B_012572
Ot_Chr1_19072	Et_1A_005285	Et_1B_012568
Ot_Chr1_19073	Et_1A_009309	Et_1B_012574
Ot_Chr1_19075	Et_1A_007781	Et_1B_012577
Ot_Chr1_19076	Et_1A_009313	Et_1B_010263
Ot_Chr1_19078	Et_1A_009312	Et_1B_014162
Ot_Chr1_19080	Et_1A_007782	Et_1B_012570
Ot_Chr1_19081	Et_1A_004755	Et_1B_009854
Ot_Chr1_19084	Et_1A_007783	Et_1B_012578
Ot_Chr1_19086	Et_1A_005289	Et_1B_010266
Ot_Chr1_19088	Et_1A_007787	Et_1B_012586
Ot_Chr1_19090	Et_1A_007791	Et_1B_012583
Ot_Chr1_19091	Et_1A_007796	Et_1B_012587
Ot_Chr1_19092	Et_1A_005292	Et_1B_010264
Ot_Chr1_19093	Et_1A_007795	Et_1B_012585
Ot_Chr1_19095	Et_1A_007797	Et_1B_012588
Ot_Chr1_19096	Et_1A_007798	Et_1B_014164
Ot_Chr1_19097	Et_1A_005293	Et_1B_010269
Ot_Chr1_19098	Et_1A_007799	Et_1B_012589
Ot_Chr1_19101	Et_1A_004757	Et_1B_009855
Ot_Chr1_19102	Et_1A_007808	Et_1B_012597
Ot_Chr1_19103	Et_1A_007804	Et_1B_012593
Ot_Chr1_19104	Et_1A_007809	Et_1B_012598
Ot_Chr1_19105	Et_1B_012119	Et_1A_007323
Ot_Chr1_19111	Et_1B_012116	Et_1A_007316
Ot_Chr1_19112	Et_1B_012115	Et_1A_007315
Ot_Chr1_19113	Et_1B_012110	Et_1A_007310
Ot_Chr1_19114	Et_1B_012112	Et_1A_007308
Ot_Chr1_19116	Et_1B_009813	Et_1A_007300
Ot_Chr1_19119	Et_1B_012096	Et_1A_007295
Ot_Chr1_19121	Et_1B_010188	Et_1A_005211
Ot_Chr1_19122	Et_1B_014050	Et_1A_007298
Ot_Chr1_19125	Et_1B_012100	Et_1A_007297
Ot_Chr1_19132	Et_1B_012099	Et_1A_007267
Ot_Chr1_19136	Et_1A_009381	Et_1B_012922
Ot_Chr1_19137	Et_1A_008112	Et_1B_012927
Ot_Chr1_19140	Et_1A_008115	Et_1B_012923
Ot_Chr1_19141	Et_1A_008116	Et_1B_012924
Ot_Chr1_19146	Et_1A_008109	Et_1B_012925
Ot_Chr1_19149	Et_1A_008118	Et_1B_012940
Ot_Chr1_19150	Et_1A_009388	Et_1B_014247
Ot_Chr1_19151	Et_1A_008119	Et_1B_014245
Ot_Chr1_19152	Et_1A_008120	Et_1B_012941
Ot_Chr1_19154	Et_1A_008133	Et_1B_012948
Ot_Chr1_19155	Et_1A_008134	Et_1B_012949
Ot_Chr1_19156	Et_1A_009389	Et_1B_012942
Ot_Chr1_19157	Et_1A_008126	Et_1B_012943
Ot_Chr1_19158	Et_1A_008127	Et_1B_012951
Ot_Chr1_19160	Et_1A_008136	Et_1B_014252
Ot_Chr1_19161	Et_1A_009390	Et_1B_009869
Ot_Chr1_19163	Et_1A_008128	Et_1B_012952
Ot_Chr1_19165	Et_1A_009393	Et_1B_014253
Ot_Chr1_19166	Et_1A_008137	Et_1B_012956
Ot_Chr1_19167	Et_1A_008129	Et_1B_012953
Ot_Chr1_19168	Et_1A_008130	Et_1B_012954
Ot_Chr1_19169	Et_1A_008130	Et_1B_012954
Ot_Chr1_19172	Et_1A_008139	Et_1B_012958
Ot_Chr1_19173	Et_1A_009391	Et_1B_014250
Ot_Chr1_19180	Et_1A_008140	Et_1B_012955
Ot_Chr1_19182	Et_1A_009396	Et_1B_012955
Ot_Chr1_19184	Et_1A_008146	Et_1B_012959
Ot_Chr1_19185	Et_1A_008141	Et_1B_012960
Ot_Chr1_19186	Et_1A_008142	Et_1B_012961
Ot_Chr1_19187	Et_1A_008147	Et_1B_012967
Ot_Chr1_19189	Et_1A_008148	Et_1B_012968
Ot_Chr1_19190	Et_1A_008143	Et_1B_012962
Ot_Chr1_19191	Et_1A_009397	Et_1B_014255
Ot_Chr1_19192	Et_1A_008149	Et_1B_012969
Ot_Chr1_19193	Et_1A_008150	Et_1B_012970
Ot_Chr1_19194	Et_1A_008151	Et_1B_012971
Ot_Chr1_19195	Et_1A_008144	Et_1B_012963
Ot_Chr1_19196	Et_1A_008152	Et_1B_014256
Ot_Chr1_19197	Et_1A_008153	Et_1B_012964
Ot_Chr1_19198	Et_1A_008157	Et_1B_012972
Ot_Chr1_19202	Et_1A_008159	Et_1B_012974
Ot_Chr1_19203	Et_1A_008155	Et_1B_012975
Ot_Chr1_19204	Et_1A_009399	Et_1B_012976
Ot_Chr1_19205	Et_1A_008156	Et_1B_014257
Ot_Chr1_19207	Et_1A_009400	Et_1B_012977
Ot_Chr1_19208	Et_1A_009401	Et_1B_012977
Ot_Chr1_19209	Et_1A_008161	Et_1B_012982
Ot_Chr1_19210	Et_1A_008162	Et_1B_012979
Ot_Chr1_19211	Et_1A_009405	Et_1B_012981
Ot_Chr1_19212	Et_1A_008166	Et_1B_012984
Ot_Chr1_19213	Et_1A_008167	Et_1B_014258
Ot_Chr1_19215	Et_1A_008168	Et_1B_012985
Ot_Chr1_19217	Et_1A_008170	Et_1B_012987
Ot_Chr1_19218	Et_1A_009406	Et_1B_014259
Ot_Chr1_19219	Et_1A_009407	Et_1B_012994
Ot_Chr1_19220	Et_1A_008171	Et_1B_012995
Ot_Chr1_19222	Et_1A_009409	Et_1B_014262
Ot_Chr1_19223	Et_1A_008172	Et_1B_014263
Ot_Chr1_19224	Et_1A_008173	Et_1B_012997
Ot_Chr1_19225	Et_1A_008189	Et_1B_012989
Ot_Chr1_19226	Et_1A_009415	Et_1B_010305
Ot_Chr1_19229	Et_1A_009416	Et_1B_014264
Ot_Chr1_19232	Et_1A_005332	Et_1B_014265
Ot_Chr1_19234	Et_1A_009418	Et_1B_012991
Ot_Chr1_19235	Et_1A_008193	Et_1B_014266
Ot_Chr1_19236	Et_1A_008191	Et_1B_012992
Ot_Chr1_19237	Et_1A_008194	Et_1B_012998
Ot_Chr1_19238	Et_1A_009420	Et_1B_012999
Ot_Chr1_19239	Et_1A_008195	Et_1B_013000
Ot_Chr1_19241	Et_1A_008192	Et_1B_012993
Ot_Chr1_19243	Et_1A_009421	Et_1B_014270
Ot_Chr1_19244	Et_1A_009422	Et_1B_014271
Ot_Chr1_19245	Et_1A_008196	Et_1B_013007
Ot_Chr1_19246	Et_1A_008198	Et_1B_013009
Ot_Chr1_19247	Et_1A_008199	Et_1B_013010
Ot_Chr1_19248	Et_1A_008200	Et_1B_013001
Ot_Chr1_19249	Et_1A_008201	Et_1B_013002
Ot_Chr1_19251	Et_1A_008206	Et_1B_013011
Ot_Chr1_19253	Et_1A_009423	Et_1B_014268
Ot_Chr1_19254	Et_1A_008204	Et_1B_013005
Ot_Chr1_19255	Et_1A_009425	Et_1B_013012
Ot_Chr1_19256	Et_1A_009426	Et_1B_014272
Ot_Chr1_19257	Et_1A_008205	Et_1B_013013
Ot_Chr1_19258	Et_1A_009424	Et_1B_013014
Ot_Chr1_19260	Et_1A_008207	Et_1B_013015
Ot_Chr1_19261	Et_1A_009427	Et_1B_014273
Ot_Chr1_19263	Et_1A_009432	Et_1B_014277
Ot_Chr1_19264	Et_1A_008210	Et_1B_013017
Ot_Chr1_19265	Et_1A_009430	Et_1B_014276
Ot_Chr1_19267	Et_1A_008212	Et_1B_013018
Ot_Chr1_19268	Et_1A_008212	Et_1B_013018
Ot_Chr1_19269	Et_1A_008213	Et_1B_013019
Ot_Chr1_19271	Et_1A_009433	Et_1B_013021
Ot_Chr1_19273	Et_1A_008215	Et_1B_013023
Ot_Chr1_19275	Et_1A_009438	Et_1B_013028
Ot_Chr1_19276	Et_1A_009434	Et_1B_014280
Ot_Chr1_19277	Et_1A_008216	Et_1B_013024
Ot_Chr1_19278	Et_1A_009435	Et_1B_014278
Ot_Chr1_19279	Et_1A_008217	Et_1B_013025
Ot_Chr1_19281	Et_1A_008218	Et_1B_013026
Ot_Chr1_19282	Et_1A_009439	Et_1B_013029
Ot_Chr1_19283	Et_1A_009440	Et_1B_014281
Ot_Chr1_19284	Et_1A_008221	Et_1B_013030
Ot_Chr1_19286	Et_1A_008219	Et_1B_013027
Ot_Chr1_19287	Et_1A_008222	Et_1B_013031
Ot_Chr1_19288	Et_1A_008223	Et_1B_013032
Ot_Chr1_19289	Et_1A_008224	Et_1B_013033
Ot_Chr1_19290	Et_1A_008220	Et_1B_013046
Ot_Chr1_19291	Et_1A_009437	Et_1B_014286
Ot_Chr1_19293	Et_1A_009443	Et_1B_014287
Ot_Chr1_19294	Et_1A_009444	Et_1B_014289
Ot_Chr1_19295	Et_1A_008225	Et_1B_013047
Ot_Chr1_19296	Et_1A_008226	Et_1B_013048
Ot_Chr1_19297	Et_1A_004790	Et_1B_009872
Ot_Chr1_19300	Et_1A_008229	Et_1B_013052
Ot_Chr1_19301	Et_1A_008230	Et_1B_013053
Ot_Chr1_19302	Et_1A_009442	Et_1B_013054
Ot_Chr1_19304	Et_1A_008228	Et_1B_013050
Ot_Chr1_19306	Et_1A_008231	Et_1B_013051
Ot_Chr1_19309	Et_1A_008232	Et_1B_013057
Ot_Chr1_19310	Et_1A_008233	Et_1B_013058
Ot_Chr1_19311	Et_1A_008234	Et_1B_013059
Ot_Chr1_19312	Et_1A_008235	Et_1B_013060
Ot_Chr1_19313	Et_1A_008239	Et_1B_013064
Ot_Chr1_19314	Et_1A_008236	Et_1B_013061
Ot_Chr1_19315	Et_1A_008240	Et_1B_013065
Ot_Chr1_19318	Et_1A_008245	Et_1B_014291
Ot_Chr1_19319	Et_1A_009446	Et_1B_014290
Ot_Chr1_19321	Et_1A_008246	Et_1B_013066
Ot_Chr1_19322	Et_1A_008247	Et_1B_013067
Ot_Chr1_19323	Et_1A_008242	Et_1B_013062
Ot_Chr1_19324	Et_1A_008243	Et_1B_013063
Ot_Chr1_19325	Et_1A_008244	Et_1B_013068
Ot_Chr1_19327	Et_1A_008248	Et_1B_013072
Ot_Chr1_19328	Et_1A_008249	Et_1B_013073
Ot_Chr1_19329	Et_1A_005338	Et_1B_010308
Ot_Chr1_19330	Et_1A_008250	Et_1B_013074
Ot_Chr1_19331	Et_1A_008255	Et_1B_013075
Ot_Chr1_19334	Et_1A_008251	Et_1B_013070
Ot_Chr1_19335	Et_1A_008256	Et_1B_013076
Ot_Chr1_19337	Et_1A_008252	Et_1B_013071
Ot_Chr1_19338	Et_1A_008257	Et_1B_013077
Ot_Chr1_19339	Et_1A_008258	Et_1B_014293
Ot_Chr1_19340	Et_1A_008259	Et_1B_013078
Ot_Chr1_19342	Et_1A_008260	Et_1B_013079
Ot_Chr1_19343	Et_1A_008261	Et_1B_014295
Ot_Chr1_19344	Et_1A_008261	Et_1B_014296
Ot_Chr1_19345	Et_1A_008262	Et_1B_013080
Ot_Chr1_19346	Et_1A_008265	Et_1B_013081
Ot_Chr1_19347	Et_1A_008266	Et_1B_013082
Ot_Chr1_19350	Et_1A_009450	Et_1B_014297
Ot_Chr1_19352	Et_1A_008270	Et_1B_013090
Ot_Chr1_19353	Et_1A_008263	Et_1B_013086
Ot_Chr1_19355	Et_1A_009453	Et_1B_013091
Ot_Chr1_19356	Et_1A_009451	Et_1B_014299
Ot_Chr1_19357	Et_1A_009452	Et_1B_013087
Ot_Chr1_19359	Et_1A_009457	Et_1B_013092
Ot_Chr1_19360	Et_1A_008275	Et_1B_013093
Ot_Chr1_19361	Et_1A_008276	Et_1B_013094
Ot_Chr1_19362	Et_1A_008277	Et_1B_013095
Ot_Chr1_19363	Et_1A_008278	Et_1B_013096
Ot_Chr1_19364	Et_1A_008272	Et_1B_013097
Ot_Chr1_19365	Et_1A_004794	Et_1B_009874
Ot_Chr1_19366	Et_1A_008273	Et_1B_014300
Ot_Chr1_19367	Et_1A_008279	Et_1B_013108
Ot_Chr1_19368	Et_1A_009455	Et_1B_013099
Ot_Chr1_19369	Et_1A_009460	Et_1B_014303
Ot_Chr1_19370	Et_1A_008290	Et_1B_013103
Ot_Chr1_19372	Et_1A_008291	Et_1B_013105
Ot_Chr1_19373	Et_1A_008292	Et_1B_013106
Ot_Chr1_19374	Et_1A_009461	Et_1B_013107
Ot_Chr1_19375	Et_1A_008293	Et_1B_014301
Ot_Chr1_19377	Et_1A_009462	Et_1B_014304
Ot_Chr1_19378	Et_1A_008299	Et_1B_013111
Ot_Chr1_19379	Et_1A_008294	Et_1B_013112
Ot_Chr1_19380	Et_1A_008295	Et_1B_013113
Ot_Chr1_19381	Et_1A_009464	Et_1B_014306
Ot_Chr1_19382	Et_1A_008296	Et_1B_013114
Ot_Chr1_19385	Et_1A_009465	Et_1B_014305
Ot_Chr1_19386	Et_1A_008302	Et_1B_013117
Ot_Chr1_19387	Et_1A_008303	Et_1B_013118
Ot_Chr1_19388	Et_1A_008304	Et_1B_013119
Ot_Chr1_19389	Et_1A_009467	Et_1B_014307
Ot_Chr1_19390	Et_1A_008305	Et_1B_013120
Ot_Chr1_19391	Et_1A_009468	Et_1B_014308
Ot_Chr1_19806	.	Et_1B_010761
Ot_Chr1_19809	Et_1A_005886	.
Ot_Chr1_19811	Et_1A_008834	.
Ot_Chr1_19812	Et_1A_005887	Et_1B_009951
Ot_Chr1_19814	Et_1A_005885	Et_1B_010759
Ot_Chr1_19816	Et_1A_004903	Et_1B_013716
Ot_Chr1_19817	Et_1A_005896	Et_1B_010769
Ot_Chr1_19818	Et_1A_005897	Et_1B_010770
Ot_Chr1_19820	Et_1A_005898	Et_1B_010771
Ot_Chr1_19821	Et_1A_005891	Et_1B_010766
Ot_Chr1_19823	Et_1A_005892	Et_1B_010767
Ot_Chr1_19825	Et_1A_004546	Et_1B_013717
Ot_Chr1_19826	Et_1A_005899	Et_1B_013717
Ot_Chr1_19827	Et_1A_005893	Et_1B_010768
Ot_Chr1_19829	Et_1A_005895	Et_1B_009678
Ot_Chr1_19830	Et_1A_004547	Et_1B_009679
Ot_Chr1_19831	Et_1A_004904	Et_1B_009953
Ot_Chr1_19832	Et_1A_005915	Et_1B_010789
Ot_Chr1_19833	Et_1A_008837	Et_1B_010790
Ot_Chr1_19834	Et_1A_005914	Et_1B_010785
Ot_Chr1_19837	Et_1A_005912	Et_1B_010787
Ot_Chr1_19838	Et_1A_005903	Et_1B_010798
Ot_Chr1_19842	Et_1A_005907	Et_1B_010793
Ot_Chr1_19843	Et_1A_005906	Et_1B_010795
Ot_Chr1_19844	Et_1A_005902	Et_1B_013725
Ot_Chr1_19845	Et_1A_004906	Et_1B_009956
Ot_Chr1_19847	Et_1A_005905	Et_1B_010796
Ot_Chr1_19848	Et_1A_005917	Et_1B_010799
Ot_Chr1_19850	Et_1A_005918	Et_1B_010800
Ot_Chr1_19851	Et_1A_005919	Et_1B_010801
Ot_Chr1_19852	Et_1A_005920	Et_1B_010802
Ot_Chr1_19853	Et_1A_005921	Et_1B_010803
Ot_Chr1_19855	Et_1A_005923	Et_1B_010805
Ot_Chr1_19858	Et_1A_005925	Et_1B_010809
Ot_Chr1_19859	Et_1A_004549	Et_1B_013728
Ot_Chr1_19862	Et_1A_005926	Et_1B_010811
Ot_Chr1_19864	Et_1A_005928	Et_1B_009957
Ot_Chr1_19869	Et_1A_005930	Et_1B_010815
Ot_Chr1_19870	Et_1A_005931	Et_1B_010817
Ot_Chr1_19873	Et_1A_005933	Et_1B_010818
Ot_Chr1_19875	Et_1A_005934	Et_1B_010819
Ot_Chr1_19880	Et_1A_005939	Et_1B_010820
Ot_Chr1_19881	Et_1A_005935	Et_1B_010816
Ot_Chr1_19882	Et_1A_005940	Et_1B_010821
Ot_Chr1_19883	Et_1A_005941	Et_1B_010822
Ot_Chr1_19884	Et_1A_005942	Et_1B_010823
Ot_Chr1_19885	Et_1A_005936	Et_1B_010826
Ot_Chr1_19888	Et_1A_005937	Et_1B_010827
Ot_Chr1_19889	Et_1A_008846	Et_1B_013729
Ot_Chr1_19892	Et_1A_005948	Et_1B_010828
Ot_Chr1_19893	Et_1A_005949	Et_1B_010831
Ot_Chr1_19894	Et_1A_005966	Et_1B_010832
Ot_Chr1_19895	Et_1A_004911	Et_1B_009963
Ot_Chr1_19897	Et_1A_005963	Et_1B_010830
Ot_Chr1_19898	Et_1A_005964	Et_1B_010835
Ot_Chr1_19899	Et_1A_005969	Et_1B_010837
Ot_Chr1_19902	Et_1A_008853	Et_1B_013730
Ot_Chr1_19904	Et_1A_004913	Et_1B_009965
Ot_Chr1_19907	Et_1A_005973	Et_1B_010838
Ot_Chr1_19910	Et_1A_005974	Et_1B_010842
Ot_Chr1_19911	Et_1A_005976	Et_1B_010844
Ot_Chr1_19912	Et_1A_005977	Et_1B_010845
Ot_Chr1_19913	Et_1A_005981	Et_1B_010848
Ot_Chr1_19920	Et_1A_005982	Et_1B_013736
Ot_Chr1_19921	Et_1A_005979	Et_1B_010849
Ot_Chr1_19922	Et_1A_005986	Et_1B_010850
Ot_Chr1_19923	Et_1A_005991	Et_1B_010859
Ot_Chr1_19924	Et_1A_005987	Et_1B_010851
Ot_Chr1_19927	Et_1A_005988	Et_1B_010852
Ot_Chr1_19928	Et_1A_005994	Et_1B_013739
Ot_Chr1_19929	Et_1A_005989	Et_1B_010853
Ot_Chr1_19930	Et_1A_005995	Et_1B_010854
Ot_Chr1_19945	Et_1A_006004	Et_1B_010867
Ot_Chr1_19946	Et_1A_006005	Et_1B_010868
Ot_Chr1_19947	Et_1A_006006	Et_1B_010869
Ot_Chr1_19948	Et_1A_008866	Et_1B_010870
Ot_Chr1_19949	Et_1A_006009	Et_1B_010871
Ot_Chr1_19950	Et_1A_006010	Et_1B_010872
Ot_Chr1_19952	Et_1A_006007	Et_1B_010887
Ot_Chr1_19955	Et_1A_006008	Et_1B_010884
Ot_Chr1_19958	Et_1A_006012	Et_1B_010893
Ot_Chr1_19960	Et_1A_006014	Et_1B_010894
Ot_Chr1_19961	Et_1A_006018	Et_1B_010897
Ot_Chr1_19963	Et_1A_006021	Et_1B_010906
Ot_Chr1_19964	Et_1A_006016	Et_1B_010899
Ot_Chr1_19965	Et_1A_006028	Et_1B_010908
Ot_Chr1_19966	Et_1A_006024	Et_1B_010902
Ot_Chr1_19969	Et_1A_004554	Et_1B_010914
Ot_Chr1_19970	Et_1A_006025	Et_1B_010909
Ot_Chr1_19971	Et_1A_006026	Et_1B_010916
Ot_Chr1_19972	Et_1A_008868	Et_1B_010910
Ot_Chr1_19973	Et_1A_008872	Et_1B_009971
Ot_Chr1_19974	Et_1A_008868	Et_1B_010910
Ot_Chr1_19975	Et_1A_008868	Et_1B_010910
Ot_Chr1_19978	Et_1A_006030	Et_1B_013754
Ot_Chr1_19979	Et_1A_006031	Et_1B_010920
Ot_Chr1_19980	Et_1A_008871	Et_1B_010921
Ot_Chr1_19982	Et_1A_006046	Et_1B_010922
Ot_Chr1_19983	Et_1A_006048	Et_1B_010917
Ot_Chr1_19986	Et_1A_006047	Et_1B_010923
Ot_Chr1_19988	Et_1A_008879	Et_1B_009973
Ot_Chr1_19989	Et_1A_006044	Et_1B_010918
Ot_Chr1_19990	Et_1A_006045	Et_1B_010919
Ot_Chr1_19991	Et_1A_008880	Et_1B_013755
Ot_Chr1_19992	Et_1A_008880	Et_1B_013756
Ot_Chr1_19994	Et_1A_006050	Et_1B_010926
Ot_Chr1_19996	Et_1A_006058	Et_1B_010936
Ot_Chr1_19997	Et_1A_006059	Et_1B_010937
Ot_Chr1_20005	Et_1B_011608	Et_1A_006756
Ot_Chr1_20007	Et_1B_009752	Et_1A_006755
Ot_Chr1_20009	Et_1B_009753	Et_1A_004652
Ot_Chr1_20010	Et_1B_013925	Et_1A_005101
Ot_Chr1_20011	Et_1B_011607	Et_1A_006754
Ot_Chr1_20012	Et_1B_011607	Et_1A_006754
Ot_Chr1_20013	Et_1B_011607	Et_1A_006754
Ot_Chr1_20014	Et_1B_013919	Et_1A_006750
Ot_Chr1_20016	Et_1B_011596	Et_1A_009052
Ot_Chr1_20017	Et_1B_011595	Et_1A_006752
Ot_Chr1_20019	Et_1B_013920	Et_1A_009051
Ot_Chr1_20020	Et_1B_011588	Et_1A_006747
Ot_Chr1_20021	Et_1B_011587	Et_1A_006746
Ot_Chr1_20023	Et_1B_011594	Et_1A_006751
Ot_Chr1_20024	Et_1B_011593	Et_1A_006735
Ot_Chr1_20026	Et_1B_013918	Et_1A_006729
Ot_Chr1_20027	Et_1B_011591	Et_1A_006734
Ot_Chr1_20028	Et_1B_011591	Et_1A_006734
Ot_Chr1_20029	Et_1B_011591	Et_1A_006734
[truncated: 20,603 more rows]

## Sheet: Fig 5a
	Mean TPM across three biological replicates
GeneID	immature_seed	maturing_seed	mature_seed	leaf	internode	root	seedling_root	seedling_shoot
Et_10A_000001	0	0	0	0	0	0	0	0
Et_10A_000002	0.866491	0	0	0	2.61383	3.53836	0.221805	1.05529
Et_10A_000003	1.5271	0.445822	0	0	0	0	0	0
Et_10A_000004	0.403573	0.246831	0	0	0	0	0	0
Et_10A_000005	1.28893	0.590797	0	0	5.44145	1.357	1.29563	1.03474
Et_10A_000006	0.320047	0.117186	0	0.968087	0.374871	0	0	0
Et_10A_000007	0	0	0	0	0	0.376294	0	0
Et_10A_000008	0	0	0	0	0	0	0	0
Et_10A_000009	0	0	0	0	0	0	0	0
Et_10A_000010	0.999503	2.6239	1.49704	0	0	0	0	0
Et_10A_000011	178.08	157.12	194.003	420.863	101.87	110.497	58.7178	70.1553
Et_10A_000012	0.413171	0	0	0	0	0	0	0
Et_10A_000013	0.296614	0.261956	0	0	0	0	0	0
Et_10A_000014	120.752	129.566	266.257	164.801	175.897	191.383	79.6926	66.8281
Et_10A_000015	0	0	0	0	0	2.75607	0.288524	0
Et_10A_000016	1.16956	6.64558	1.39858	1.49323	0	0	0	0
Et_10A_000017	0	0.241097	0	0	0	0	0	0
Et_10A_000018	2.0023	2.96157	1.45094	0	0	0	0	0
Et_10A_000019	0	0	0	0	0	0	0	0
Et_10A_000020	2.13953	8.46788	18.4193	32.8867	17.3476	122.032	34.9403	5.02493
Et_10A_000021	0.611716	1.42062	0	4.10921	0.708978	3.35075	0.46438	14.4494
Et_10A_000022	0	0	0	0	0	0	0	0
Et_10A_000023	0.251933	0	0	0	0	0	0	0
Et_10A_000024	28.7712	22.8215	0	0	0	0	0	0
Et_10A_000025	1.52818	1.7289	6.53358	2.22816	5.46279	11.6262	4.98016	3.84543
Et_10A_000026	0	0	0	0	0.379551	0	0	1.74065
Et_10A_000027	0	0	0	0	0	0	0	0
Et_10A_000028	0.266167	0.117055	5.54349	0	0	0	0	0
Et_10A_000029	0	0	0	0	0	0	0	0
Et_10A_000030	41.9164	18.9176	5.48289	3.72461	11.985	8.44293	7.22495	7.44373
Et_10A_000031	1.03041	1.96964	0	0	0	0	0.565159	0
Et_10A_000032	0.322276	0	0	0	0	0	0	0
Et_10A_000033	28.238	17.5441	7.51238	79.2063	27.7364	37.72	11.2834	17.9543
Et_10A_000034	0	0	1.34213	0	0.772662	1.29196	3.33031	0.402339
Et_10A_000035	0	1.20549	0	0	0	0	0	0
Et_10A_000036	228.186	233.109	0	0.535335	0	0.368166	0.470172	0
Et_10A_000037	2.81268	6.69627	0	0	0	0	0	0.418126
Et_10A_000038	54.1885	59.7846	0	0	0.891962	0	0	0
Et_10A_000039	72.2631	73.6546	288.209	179.559	111.07	76.661	64.0227	57.9419
Et_10A_000040	0.48613	2.70465	0	0	0	0	0.662495	0
Et_10A_000041	32.4767	27.82	14.3859	91.6808	14.3208	8.47571	9.83198	34.4732
Et_10A_000042	2.98405	0.661756	0	7.49155	6.55535	47.6343	31.8486	6.24402
Et_10A_000043	2.75626	2.37042	0	4.09339	1.46538	1.64655	0.253384	1.13339
Et_10A_000044	2.70749	5.75158	12.9391	4.60006	3.71175	3.6595	3.94496	2.98624
Et_10A_000045	0	0	0	0	0	0	0	0
Et_10A_000046	0	0	0	0	0	0	0	0
Et_10A_000047	0	0	0	0	0	0	0	0
Et_10A_000048	0	0	0	0	1.614	27.3088	14.89	0.308459
Et_10A_000049	0	0	0	0	3.08998	0	0.214079	0.378233
Et_10A_000050	97.1442	108.751	215.527	100.077	246.295	440.024	359.933	68.2275
Et_10A_000051	0	0	0	0	0	0	0	0
Et_10A_000052	7.41738	6.59449	0	1.83602	0.670847	0	0	0
Et_10A_000053	9.0914	6.15431	2.63126	0.957707	0	2.79957	3.38617	0
Et_10A_000054	0	0	0	0	0	0	0	0
Et_10A_000055	0	0	0	0	0	0	0	0.377042
Et_10A_000056	37.0027	48.0097	20.2492	81.888	83.6908	18.4337	86.7537	60.5397
Et_10A_000057	64.2394	70.3557	7.15362	325.99	16.6989	5.71524	8.17051	314.619
Et_10A_000058	33.4251	28.6066	13.5994	6.33031	41.6667	51.9282	41.7926	45.6849
Et_10A_000059	113.779	137.258	111.238	139.323	96.7891	67.229	81.9185	134.822
Et_10A_000060	0	0	0	0	0	0	0	0
Et_10A_000061	79.8121	45.3462	70.2632	5.41847	116.679	67.2847	78.8318	36.8912
Et_10A_000062	49.0434	99.7243	3522.67	20.2383	52.9874	40.0527	18.0367	4.57653
Et_10A_000063	0	0.326266	4.06086	0	2.06299	0.31738	0.450219	0.336453
Et_10A_000064	4.28481	2.95846	0	8.99914	3.86875	76.2105	64.115	10.8109
Et_10A_000065	0	0	0	0	0	0	0	0
Et_10A_000066	0	0.310002	0	0	0	0	0.303937	0.390012
Et_10A_000067	0	0	0	0	0	0	0	0
Et_10A_000068	0.510092	0.243721	0	0	1.47579	613.467	192.33	0.31219
Et_10A_000069	4.79778	3.09663	7.26661	3.6318	3.07328	6.1685	3.29578	4.65314
Et_10A_000070	8.27311	6.53256	10.5888	12.1021	15.3047	12.0491	12	21.7907
Et_10A_000071	0	0	0	0	0	0	0	0
Et_10A_000072	70.3756	69.8395	1.28414	1.42656	8.16672	221.861	107.785	42.709
Et_10A_000073	0	0	0	0	0	0	0	0
Et_10A_000074	0	0	0	0	4.11279	8.31747	6.0263	0
Et_10A_000075	1.24826	0.583093	0	0	0	0	0	0
Et_10A_000076	0	0	0	0	0	0.665898	0	0
Et_10A_000077	185.113	235.836	653.321	210.524	106.677	129.12	75.4493	57.7792
Et_10A_000078	0.293935	1.06304	0	0.872407	0.466656	0	0.309156	0
Et_10A_000079	1.36864	1.20542	1.4159	0	0	12.3999	12.0724	1.81907
Et_10A_000080	453.049	433.376	956.889	235.589	600.23	430.954	597.324	564.643
Et_10A_000081	30.8515	27.388	15.7612	1.25317	8.02353	16.5977	22.3631	16.2299
Et_10A_000082	105.003	124.725	69.4793	49.5084	78.0051	97.9966	98.9865	71.5854
Et_10A_000083	119.636	115.099	154.234	94.7687	75.1365	33.4268	36.7521	50.0686
Et_10A_000084	11.7182	41.4918	15.2604	15.2241	49.2995	1.45049	4.68295	2.95729
Et_10A_000085	11.1628	2.15711	0	0	0	3.33556	9.58784	2.96539
Et_10A_000086	1.12772	2.20882	0	0	0.41561	0.364231	0.293186	2.26871
Et_10A_000087	255.606	253.376	504.048	129.149	88.0942	137.879	77.4953	56.9913
Et_10A_000088	14.5458	25.8132	6.78715	6.37557	0.939137	0.706011	1.56711	7.48167
Et_10A_000089	0	0	0	0	0	0	0	0
Et_10A_000090	34.7066	19.6353	1.49087	0.530442	26.3624	17.517	16.8779	23.4563
Et_10A_000091	3.78141	3.44266	0	19.1568	0.413121	0	0	17.9719
Et_10A_000092	805.211	630.515	31.7638	18.8607	34.7831	0.671844	4.79334	1124.34
Et_10A_000093	0	0	0	0	0	0	0	0
Et_10A_000094	0.986976	0.696849	0	6.96686	0	0	0	6.3026
Et_10A_000095	2.5612	4.17264	9.07568	2.76936	2.60751	1.1832	0.18226	0.315183
Et_10A_000096	2.37087	1.94078	1.4061	0.885154	0	0	0	0.349081
Et_10A_000097	0.533411	2.30373	0	6.67126	2.57156	0	0.490869	1.27385
Et_10A_000098	7.93018	9.42622	24.9073	23.3979	3.57079	7.6082	2.19262	18.0922
Et_10A_000099	247.777	235.901	277.374	177.479	563.562	392.42	433.701	209.137
Et_10A_000100	1.38268	1.50896	0	10.1325	0.319548	0	0	2.59775
Et_10A_000101	214.287	284.412	367.46	161.626	599.304	713.354	785.137	290.644
Et_10A_000102	8.53838	4.08647	5.42442	3.74484	12.6677	2.92404	2.96957	4.87675
Et_10A_000103	5.58413	4.9286	33.9669	14.5251	2.56514	3.69369	1.09958	1.19536
Et_10A_000105	0	0.108093	0	0	0	0	0.220271	0
Et_10A_000106	0	0	0	0	0	0	0	0
Et_10A_000107	6.86164	1.96846	0	0	0	0.291366	2.64968	3.20837
Et_10A_000108	6.51202	6.04587	0	0.452991	0	0	0	0
Et_10A_000109	0.297211	0	0	0	0	0	0	0.3427
Et_10A_000110	0	0	0	0	0	0	0	0
Et_10A_000111	0	0	0	0	0	0	0	0
Et_10A_000112	12.2816	7.68384	5.39357	0	4.80089	24.6334	37.3515	11.7174
Et_10A_000113	91.8423	98.671	56.6875	50.9489	36.7821	130.483	78.484	51.4099
Et_10A_000114	35.6065	38.2651	277.97	0.551036	93.3047	98.2074	85.3004	20.0098
Et_10A_000115	0.444489	0.761031	4.13436	0	0.307915	18.0436	50.2056	3.03241
Et_10A_000116	0.317573	0.221908	0	0	0	0	0.233144	0
Et_10A_000117	5.84594	4.47165	31.5935	13.6419	7.28846	1.99163	4.32534	2.99838
Et_10A_000118	4.84888	2.23666	58.8285	0	0.433085	1.76984	3.52368	0.771732
Et_10A_000119	0	0	0	0	0	0	0	0
Et_10A_000120	0	0	0	0	0	0	0	0
Et_10A_000121	0.981534	0.633432	0	0.558073	0	0	0	0
Et_10A_000122	0	0	0	0	0	0	0	0
Et_10A_000123	46.2989	60.8394	209.697	47.5469	34.2431	23.6897	20.5732	15.6478
Et_10A_000124	0.487749	0.75511	0	0	0	0.990626	0	0
Et_10A_000125	0	0	0	0	0	0	0	0
Et_10A_000126	9.66201	14.88	2.95338	132.245	26.3301	13.0396	28.5441	23.7526
Et_10A_000127	36.1353	39.3027	29.1205	29.1406	101.235	26.5484	37.183	40.7797
Et_10A_000128	0.382724	0.342491	0	0	1.20981	0.320345	0.301822	0
Et_10A_000129	0	0.471097	0	0	0	0	0	0
Et_10A_000130	53.13	42.642	70.8944	24.2083	94.0441	78.4682	79.0025	106.237
Et_10A_000131	16.28	29.9504	6.8095	0	0	0	0.306285	0.341287
Et_10A_000132	0.92185	0.25286	0	0	0	0	0	0
Et_10A_000133	0	0.621711	0	0	0.356186	0.297812	0	1.10003
Et_10A_000134	1.11293	0.251922	0	0	0	0	0	0
Et_10A_000135	0	0	0	0	0	0	0	0
Et_10A_000136	0	0	0	0	0	0	0	0
Et_10A_000137	0	0	0	0	0	0	0	0
Et_10A_000138	0	0	0	0	0	0	0	0
Et_10A_000139	0	0	0	0	0	0	0.208395	7.44083
Et_10A_000140	0	0	0	0	0	0	0.211456	0
Et_10A_000141	4.04766	0.754607	2.62743	0	6.43608	2.37585	7.49272	8.89799
Et_10A_000142	0	0	0	0	0	0	0	0.350953
Et_10A_000143	1.37509	0.718319	1.3159	0	0.438651	0	0	0.789403
Et_10A_000144	0	0	0	0	0	0	0	0
Et_10A_000145	81.9453	109.307	45.3501	69.9396	78.5067	83.293	82.3144	85.2312
Et_10A_000146	0	0	0	0	0	0	0.288524	0
Et_10A_000147	0.989914	2.23207	1.36525	1.87057	0	1.30512	0.817677	0.698854
Et_10A_000148	0	0	0	0	0	0	0	0
Et_10A_000149	0	0	0	0	0	0	0	0
Et_10A_000150	0	0	0	0	0	0	0	0
Et_10A_000151	6.97091	6.70304	20.7424	13.5032	10.3288	5.62732	7.12149	7.08204
Et_10A_000152	27.132	28.3123	101.438	41.5321	27.8382	31.8241	19.5143	34.462
Et_10A_000153	0	0	0	0	0	0.612461	0	0
Et_10A_000154	0	0.225197	0	0	0	0	0	0
Et_10A_000155	0	0	0	0	0	0	0.422913	0
Et_10A_000156	6.81401	8.69527	7.23358	8.46358	6.24292	0	0.207681	5.05363
Et_10A_000157	0	0	0	0	0	0	0	0
Et_10A_000158	0	0	0	0	0	0	0	0
Et_10A_000159	0	0	0	0	0	0	0	0
Et_10A_000160	0	0.801662	4.12418	1.30934	1.14361	2.31029	1.18557	2.12884
Et_10A_000161	0	0.241097	0	0	0	0	0	0
Et_10A_000162	1.21042	0.902165	0	1.58197	1.95915	3.52077	1.42286	1.43662
Et_10A_000163	0	1.01874	0	0.56503	0.685075	0	0.278489	1.09572
Et_10A_000164	0	0	0	0	0	0	0	0
Et_10A_000165	15.3256	5.99992	0	1.06241	18.1658	10.6354	9.09568	9.48334
Et_10A_000166	2.25626	0.237177	0	4.3421	0	0	0	4.92154
Et_10A_000167	0	0	0	0	0	0	0	0
Et_10A_000168	0	0.241097	0	0	0	0	0	0
Et_10A_000169	0	0	0	0	0	0	0	0
Et_10A_000170	0	0	0	0	0	0	0	0
Et_10A_000171	0	0	0	0	0	0	0	0
Et_10A_000172	0	0	0	0	0	0	0	0
Et_10A_000173	11.6973	12.2656	42.8037	40.797	4.38095	0.283898	1.63468	69.0209
Et_10A_000174	0	0	0	0	0	0	0	0
Et_10A_000175	0	0.245916	0	0.426911	0	0	0	1.17059
Et_10A_000176	3.49212	2.30795	4.17903	13.3479	0	0	0	1.90439
Et_10A_000177	0	0	0	0	0	0	0	0
Et_10A_000178	0	0	0	0	0	0	0	0
Et_10A_000179	0	0.477353	0	0	0	0.321995	0.301365	0
Et_10A_000180	78.4166	65.1435	0	0	0.409472	0.64774	0.30042	1.11896
Et_10A_000181	0	0	0	0	0	0	0	0
Et_10A_000182	0	0.232797	32.571	0	0	0.669765	0.29826	0
Et_10A_000183	0	0	0	0	0	0	0	0
Et_10A_000184	0	0	0	0	0	2.78817	11.5971	0
Et_10A_000185	11.0904	9.82891	0	0	7.19049	51.1402	111.701	47.3645
Et_10A_000186	0	0.837533	4.2761	0	0	0	0	0
Et_10A_000187	0	0	0	0	0	0	0	0
Et_10A_000190	47.5858	50.3683	126.035	102.891	54.0707	129.96	55.2816	44.623
Et_10A_000191	18.9235	2.07226	0	0	5.03136	3.37915	2.31698	11.8118
Et_10A_000192	0	0	0	0	0	0	0	0
Et_10A_000193	5.55569	14.2228	0	0	0	0	0.302711	1.71031
Et_10A_000194	6.01438	8.8264	53.3883	0.721913	16.2001	35.0695	14.896	7.98668
Et_10A_000195	0	0	0	0	0	0	0	0
Et_10A_000196	0.393594	0.34865	0	0	14.2992	3.64467	9.67656	1.44136
Et_10A_000197	1.83259	3.38831	0	0	1.20255	204.818	44.675	7.71344
Et_10A_000199	9.08788	7.49004	14.5999	3.34095	12.3969	18.0394	5.37923	5.13535
Et_10A_000200	0.644552	0	0	0	0	0	0	0
Et_10A_000201	23.9782	23.1339	28.6703	82.4521	26.2479	36.4345	10.7656	26.3126
Et_10A_000202	0	0	0	0	0	0.317376	0	0.368173
Et_10A_000203	7.78929	16.0441	11.0612	35.3655	26.4401	23.8577	7.08228	14.0465
Et_10A_000204	0	0	0	0	0	0	0	0
Et_10A_000205	0	0	0	0	0	0	0	0
Et_10A_000206	40.4533	36.5896	27.7675	71.9885	62.3242	30.394	42.0004	50.067
Et_10A_000207	0	0	0	0	0	0	0	0
Et_10A_000208	6.70702	8.68949	1.30114	2.0197	0.989924	1.03117	0.232911	2.08549
Et_10A_000209	0	0	0	0	0	0	0	0
Et_10A_000210	0	0.364203	0	6.48376	3.34623	0	0	1.08368
Et_10A_000211	0.444025	0	0	1.05096	0.384831	0	0	0.330016
Et_10A_000212	2.54938	0.254198	0	13.5328	1.76114	0	0.205111	8.77952
Et_10A_000213	0	0	0	0	0	0	0	0
Et_10A_000214	0	0.725035	3.02579	2.40602	0.778164	0.74803	0	1.06365
Et_10A_000215	0	0	0	0	0	0	0	0
Et_10A_000216	0	0	0	0	0	0	0	0
Et_10A_000217	0	0.112599	0	0	0	0	0	0
Et_10A_000218	0	0	0	0	0	0	0	0
Et_10A_000219	0.621535	0.23085	0	0	0.761115	0.338259	0	0
Et_10A_000220	0.75739	1.3959	0	0	0	0	0	0
Et_10A_000221	96.4052	59.0186	14.7071	34.8585	0.502166	1.65026	1.83461	57.2692
Et_10A_000222	52.6602	73.0405	79.3376	39.1084	47.6375	62.2356	48.8841	49.8089
Et_10A_000223	1.8509	1.90957	2.73544	1.81098	0.835215	0	0	3.74318
Et_10A_000224	0	0	0	0	0.755276	0	0	0.355173
Et_10A_000225	0	0	0	0	0	0	0	0
Et_10A_000226	66.9195	115.267	0	0	0	0.314185	0.307725	0
Et_10A_000227	0	1.51756	5.47836	0	0.41169	27.6763	10.8336	0.801032
Et_10A_000228	0	0	0	0	0	0	0	0
Et_10A_000229	0	0	0	0	0	0	0	0
Et_10A_000230	0	0	0	0	0	0	0	0
Et_10A_000231	1.14284	0.937945	8.78306	0	2.05207	5.93737	3.71621	3.99431
Et_10A_000232	1.50297	1.1367	5.32701	0.821811	7.80247	0.338924	3.47979	0.34635
Et_10A_000233	0	1.29589	0	0	0	0	0	0
Et_10A_000234	0	1.25904	0	0	1.64678	10.6035	17.2525	0.663116
Et_10A_000235	1.20422	0.43765	0	0.974133	1.04647	26.2049	37.0774	11.1706
Et_10A_000236	0.553388	0.111463	0	3.74819	0.427161	1.03221	0	0
Et_10A_000237	1.30364	3.42878	0	0.950278	0.331131	0.332408	0	0
Et_10A_000238	0	0	0	0	0	0	0	0
Et_10A_000239	39.9637	32.1331	5.57578	6.82576	43.1245	47.7176	44.0795	29.6157
Et_10A_000240	3.22713	3.59851	2.82756	0.551728	5.23621	2.90691	0.761429	2.35678
Et_10A_000241	0	0	0	0	0	0	0	0
Et_10A_000242	33.6759	18.8488	0	1.29619	1.93949	5.73232	5.58662	30.0289
Et_10A_000243	0	0	0	0	0	0	0	0
Et_10A_000244	12.9687	9.11092	47.8144	19.7627	11.2811	6.15734	8.55423	11.3567
Et_10A_000245	133.821	64.8944	0	2.09114	25.4136	125.268	258.836	157.873
Et_10A_000246	2.98841	3.3197	4.24518	0	0.38748	2.90658	4.07748	0.707785
Et_10A_000247	0	0.241097	0	0	0	0	0.760135	0
Et_10A_000248	0.413171	0	0	0	0	0	0	0
Et_10A_000249	0	0	0	0	0	0	0	0
Et_10A_000250	0	0	0	0	0	0	0	0
Et_10A_000251	0.391264	2.29614	0	1.7407	0.418548	0	0	1.08852
Et_10A_000252	8.15129	13.5726	7.24557	28.8294	7.94102	16.2416	3.75584	7.30557
Et_10A_000253	0	0	0	0	0	0	0	0
Et_10A_000254	0.590156	0	0	0	0	0	0	1.02796
Et_10A_000255	4150.86	4397.23	14.7916	7798.82	4603.33	1778.14	789.5	1618.21
Et_10A_000256	63.5292	74.0013	74.688	117.598	84.7146	127.364	74.2404	92.064
Et_10A_000257	57.3183	61.048	13.6309	36.2863	123.168	48.0676	75.1915	102.809
Et_10A_000258	0	0	0	0	0	0	0	0
Et_10A_000259	0	0.227091	0	0	0	0	2.51244	0
Et_10A_000260	0	0	0	0	0	0	0	0
Et_10A_000261	1.08425	0.467821	0	1.46057	3.20845	21.36	37.2136	11.4212
Et_10A_000262	3.55987	5.26557	5.09763	1.09984	10.2587	19.5755	14.1683	19.4601
Et_10A_000263	28.3622	26.4648	16.299	0	5.56898	4.64165	3.89604	12.5049
Et_10A_000264	21.3165	9.83654	0	0	6.39612	6.548	9.58895	17.8574
Et_10A_000265	41.4857	37.3285	2.76987	1.74379	1.5051	7.74471	3.3292	8.94719
Et_10A_000266	0	0	0	0	0	0	0	0
Et_10A_000267	0	0	0	0	0	0	0	0
Et_10A_000268	0	0	0	0	0	0	0	0
Et_10A_000269	0	0	0	0	0	0	0	0
Et_10A_000270	0	0	0	0	0.372656	0.314056	0	0
Et_10A_000271	16.6687	11.9077	0	18.2434	38.092	44.5906	28.1197	11.8939
Et_10A_000272	0	0	0	0	0	0	0	0
Et_10A_000273	0.796577	0.500212	0	0	0	0	0	0
Et_10A_000274	1.3432	0.602541	8.28849	0	0	0	1.39625	0
Et_10A_000275	0.413171	0	0	0	0	0	0	0
Et_10A_000276	0	0	0	0	0	0	0	0
Et_10A_000277	0	1.00837	0	1.35702	0	0	0.222872	0.385101
Et_10A_000278	69.987	75.4665	2.57812	16.9294	239.965	5.18727	82.3044	21.3177
Et_10A_000279	41.0719	44.491	12.0031	5.57569	31.0192	42.1325	30.227	11.5035
Et_10A_000280	1.84496	1.31986	4.2152	0	0	0	0	0
Et_10A_000281	115.524	295.834	8.06512	0	1.09705	2.35795	1.87029	0.345763
Et_10A_000282	32.9313	77.3247	1.41332	0	0	0.329706	0.589285	0
Et_10A_000283	0	0	0	0	0	0	0	0
Et_10A_000284	0.253451	0.353804	0	0	0	0	0	0
Et_10A_000285	697.735	611.878	797.312	88.0486	572.187	421.535	327.571	330.597
Et_10A_000286	64.9573	39.8964	46.5575	89.8581	104.344	161.942	125.494	129.667
Et_10A_000287	0	0	0	0	0	0	0	0
Et_10A_000288	0	0	0	0	0	0	0	0
Et_10A_000289	0	0	0	0	0	0	0	0
Et_10A_000290	0	0	0	0	0	0	0	0
Et_10A_000291	0	0	0	0	0	0	0	0
Et_10A_000292	5.13306	12.1099	16.3481	2.16338	14.9474	3.15323	1.56656	3.69507
Et_10A_000293	15.654	31.9861	37.1843	3.21684	5.46573	2.69421	2.66753	5.46087
Et_10A_000294	8.45683	4.50923	0	0	0	7.11859	9.72031	3.37826
Et_10A_000295	0	0	0	0	0	0.675251	0.679979	0
Et_10A_000296	0	1.18269	0	0	0	0	0	0
Et_10A_000297	0	0	0	0	0	0	0	0
Et_10A_000298	0	0	0	0	0	0	0	0
Et_10A_000299	60.2683	78.3193	59.5409	69.8859	54.5797	140.678	159.265	214.135
Et_10A_000300	1.07142	0	0	1.41039	1.91148	2.28263	2.68192	0.695641
Et_10A_000301	0	0	0	0	0	0	0	0
Et_10A_000302	0	0	0	0	0	0	0	0
Et_10A_000303	0	0	0	0	0	0	0	0
Et_10A_000304	5.79091	1.99665	0	0	0.317939	4.55993	4.92365	1.14201
Et_10A_000305	0	0	2.65733	0	0	8.31404	0.992913	0
Et_10A_000306	1.49775	0.35677	1.40037	0	0	0	0.229915	0
Et_10A_000307	0.4842	1.45685	6.46028	0	0.329609	0.393132	0	0.317176
Et_10A_000308	0	0	0	0	0	0	0	0
Et_10A_000309	0	0	0	0	0	0	0	0
Et_10A_000310	16.4375	14.7114	0	2.44742	28.9462	2.2721	1.73803	11.0366
Et_10A_000311	0	0.0972691	0	0	0	0	0.502442	0
Et_10A_000312	0	0	0	0	0	0	0	0
Et_10A_000313	0	0	0	0	0	0	0	0
Et_10A_000314	0	0	0	0	0	0	0	0
Et_10A_000315	0	0	0	0	0	0	0	0
Et_10A_000316	0	0	0	0.434916	0	0	0	0
Et_10A_000317	0	0	0	0	0	0	0	0.377042
Et_10A_000318	245.798	361.961	63.5366	244.421	323.484	427.532	429.297	368.928
Et_10A_000319	0	0	0	0	0	0	0	0
Et_10A_000320	0	0	0	0	0	0	0	0
Et_10A_000321	0	0	0	0	0	0	0	0
Et_10A_000322	0.780831	0.585041	0	0	1.51138	13.2884	6.26666	0.709638
Et_10A_000323	0	0	0	0	0	0	0	0
Et_10A_000324	0	0.489022	0	0	0	0	0.269815	0.29265
Et_10A_000325	2.03556	3.05593	0	0	2.80042	1.02908	4.98276	5.86067
Et_10A_000326	0	0	0	0	0	0.376294	0	0
Et_10A_000327	0	0	0	0	0	0	0	0.632093
Et_10A_000328	0	0	0	0	0	0	0	0
Et_10A_000329	0	0	0	0	0	0	0	0
Et_10A_000330	0	0	0	0	0	0	0	0
Et_10A_000331	0.555735	1.63603	1.35742	0	0.413461	0	0	1.04636
Et_10A_000332	1.00469	1.61685	0	0	0	1.28766	0	0
Et_10A_000333	13.6502	10.0744	0	0	0	0	0	0
Et_10A_000334	0.285149	0.701077	0	0	0	0	0	0.734624
Et_10A_000335	0.31441	0.50068	0	0	0	0	0.250129	0
Et_10A_000336	9.01669	10.8697	8.11795	9.51544	2.55873	1.58607	0.650764	47.7004
Et_10A_000337	0	0	0	0	0	0	0	0
Et_10A_000338	0	0	0	0	0	0	0	0
Et_10A_000339	0	0	0	0	0	0	0	0
Et_10A_000340	0	0	0	0	0	0	0	0
Et_10A_000341	0	0	0	0	0	0	0	0
Et_10A_000342	0	0	0	0	0	0	0	0
Et_10A_000343	0	0	0	0	0	0	0	0
Et_10A_000344	0	0	0	0	0	0	0	0
Et_10A_000345	0	0	0	0	0	0	0	0
Et_10A_000346	0	0	0	0	0	0	0	0
Et_10A_000347	2.11521	5.91568	5.5209	2.26228	22.3659	68.1722	41.8128	2.96814
Et_10A_000348	5.93322	4.15158	0	4.35737	4.48622	2.62803	4.3882	2.62849
Et_10A_000349	0.298322	1.51708	0	7.67798	0.856586	0.332749	0.224346	1.40741
Et_10A_000350	0	0	0	0	0	0	0.211456	0
Et_10A_000351	0	0	0	0	0	0	0	0
Et_10A_000352	8.73445	7.51251	0	5.84404	2.81813	2.11335	1.18838	4.08537
Et_10A_000353	0	0	0	0	0	0	0	0
Et_10A_000354	0.737649	0	0	0	0	0	0	0
Et_10A_000355	0	0	0	0	0	0	0	0
Et_10A_000356	0	0	0	0	0	0	0	0
Et_10A_000357	0.768682	0	0	1.23562	0	0	0	1.65715
Et_10A_000358	1.60716	0.373809	0	0	0	0.375466	0	0
Et_10A_000359	0	0	0	0	0	0	0	0
Et_10A_000360	0	0	0	0	0	0	0	0
Et_10A_000361	31.0565	6.87931	0	0	1.37326	4.71936	8.86621	26.8688
Et_10A_000362	0	0	0	0	1.14654	0	0	0
Et_10A_000363	0	0	0	0	0	0	0	0.377042
Et_10A_000365	2.40406	4.22863	4.09598	3.60087	9.84292	3.73302	6.86233	3.6785
Et_10A_000366	6.79265	3.85469	0	14.2414	5.83147	4.0104	5.09179	5.35032
Et_10A_000367	0	0	0	0	0	2.70857	6.65532	0.389552
Et_10A_000368	0	0.839238	0	3.0616	0.984768	0	0.474058	0
Et_10A_000369	0	0	0	0	0	0	0	0
Et_10A_000370	0	0	0	0	0	0	0	0
Et_10A_000371	0	0	25.8759	0	0	0	0	0
Et_10A_000373	0	0.600726	32.8749	0	0	0	0.222224	0
Et_10A_000375	0	0	0	0	0	0	0	0
Et_10A_000376	4.01897	2.0886	0	2.46234	5.0027	4.80672	5.6451	3.68986
Et_10A_000377	0	0	0	0	0	0	0	0
Et_10A_000378	0	0	0	0	0	0	0	0
Et_10A_000379	0	0	0	0	0	0	0	0
Et_10A_000380	0	0.730766	0	0	0.324076	0.367677	0.934672	1.0758
Et_10A_000381	0	0	0	0	0	0	0	0
Et_10A_000382	7.21744	1.51196	0	0	0	0	0	0
Et_10A_000383	0	0	0	0	0	0	0	0
Et_10A_000384	0.322276	0	0	0	0	0	0	0
Et_10A_000385	4.652	1.29714	195.636	6.43121	1.78819	1.49844	0.233745	0.322192
Et_10A_000386	0	0	0	0	0	0	0	0
Et_10A_000387	1.39963	6.36333	1.36918	1.63178	3.26847	0	0.525204	12.3501
Et_10A_000388	0	0	0	0	0	0	0	0
Et_10A_000389	0	0	0	0	0	0	0.288524	0
Et_10A_000390	0	0	0	0	0	0	0	0
Et_10A_000391	0	0	0	0	0	0	0	0
Et_10A_000392	1.80823	0.581666	10.0953	0.970432	0.790155	0	1.6251	1.08656
Et_10A_000393	0.760847	0.67111	0	0	0	0	0	0
Et_10A_000394	0	1.7278	0	0	1.44564	27.0577	30.9385	0.33839
Et_10A_000395	0	0	0	0	0	0	0	0
Et_10A_000396	0	0	0	0	0	0	0	0
Et_10A_000397	2.47827	0.501639	0	0	0	0	0	0
Et_10A_000398	0	0	0	0	0	0	0	0
Et_10A_000399	0	0	0	0	0	0	0	0
Et_10A_000400	0	0	0	0	0	0	0	0
Et_10A_000401	0.263838	1.19398	0	1.40919	1.75927	0	0	0
Et_10A_000402	0	0	0	0	0.409246	0	0	0
Et_10A_000403	0	0	0	0	0	0	0	0
Et_10A_000404	0	0	0	0.552712	1.21394	0	0.20908	0
Et_10A_000405	674.404	596.137	1662.64	1565.77	982.094	1057.32	1088.39	788.696
Et_10A_000406	357.439	366.348	592.099	392.963	632.742	735.596	768.541	292.613
Et_10A_000407	982.031	999.151	1466	1581.41	792.435	762.551	583.576	528.473
Et_10A_000408	194.957	160.271	744.156	541.275	257.03	311.038	165.727	160.414
Et_10A_000409	1271.33	1263.46	1132.99	2378.75	1422.05	1161.86	1018.99	1477.7
Et_10A_000410	505.771	404.218	281.259	153.004	419.32	405.716	603.91	421.052
Et_10A_000411	716.108	577.966	493.032	2337.23	571.283	411.381	261.747	3200.2
Et_10A_000412	35.5162	152.366	6366.37	4.62167	7.38503	17.1718	7.58114	1.05651
Et_10A_000413	0	0	0	0	0	0	0	0
Et_10A_000414	0	0	0	0	0	0	0	0
Et_10A_000415	0	0	0	0	0	0.665898	0	0
Et_10A_000416	128.368	99.5748	2.66659	74.0076	94.9666	243.943	168.77	118.067
Et_10A_000417	90.4218	89.4054	108.515	23.9441	57.0759	111.082	47.0431	37.0551
Et_10A_000418	10.684	3.73247	0	0	0	0	0	0
Et_10A_000419	1.38969	0.112043	0	0.511339	3.02528	63.1727	48.473	0.380641
Et_10A_000420	358.737	459.824	154.322	128.054	210.632	229.93	235.567	152.688
Et_10A_000421	143.685	192.99	569.415	312.143	275.13	679.998	528.266	133.145
Et_10A_000422	103.101	106.185	152.885	226.286	92.28	413.503	174.435	188.756
Et_10A_000423	80.568	67.2039	56.3729	79.4802	50.5174	77.2036	86.9556	86.406
Et_10A_000424	265.18	247.353	70.4614	28.2818	222.566	682.099	1220.25	684.59
Et_10A_000425	0	0	0	0	0	0	0	0
Et_10A_000426	0.32042	0.242494	0	0	0	0	0	0
Et_10A_000427	27.2506	20.7112	14.762	8.2444	9.3562	23.8975	49.6526	29.6117
Et_10A_000428	0.966828	0	0	0	0	0	0	0
Et_10A_000429	6.14517	10.8233	0	0.41816	0	0	0	0
Et_10A_000430	553.461	596.192	505.172	1059.04	775.256	673.364	900.546	824.978
Et_10A_000431	0	0.337796	0	0	0	0	0	0
Et_10A_000432	20.9759	22.2148	30.4951	16.4054	21.0464	17.6063	11.7381	11.1279
Et_10A_000433	0	0	0	0	1.03402	8.31383	12.3948	1.12593
Et_10A_000434	64.1075	90.1277	3.07392	0.971146	0.749887	3.87061	2.65106	0.329201
Et_10A_000435	814.547	894.384	2442.09	632.875	1671.3	1040.78	1407.26	1400.67
Et_10A_000436	7.81034	12.08	0	0	0	0	0	0.430362
Et_10A_000437	6.54539	12.1365	5.81189	1.51836	0.434538	1.95783	0	0.771143
Et_10A_000438	0	0.354374	0	0	0	0	0	0
Et_10A_000439	0	0.597706	0	0	0	0	0	0
Et_10A_000440	21.3783	32.8717	1.4582	0	0	0	0	0
Et_10A_000441	0	0	0	0	0	0.912184	0.85186	0
Et_10A_000442	0.260579	0.799946	0	0	0	1.34012	0.570411	0
Et_10A_000443	94.8816	87.4361	85.9682	1.90182	213.652	14.4041	14.2877	96.8466
Et_10A_000444	2.83692	6.33277	26.6738	10.9594	6.80251	8.27138	3.0926	3.87348
Et_10A_000445	306.168	296.252	1557.39	414.543	327.599	334.937	196.992	176.118
Et_10A_000446	30.976	23.1426	16.9327	43.7159	28.9248	54.0708	26.3296	16.1936
Et_10A_000447	39.5576	38.9122	156.651	17.9937	57.8318	27.1451	27.9197	23.2679
Et_10A_000448	0	0.559195	4.18664	0.441268	1.56555	0.355523	0.232373	0.771336
Et_10A_000449	39.1979	23.0081	87.8282	20.7574	44.1043	39.3482	15.3508	19.7017
Et_10A_000450	1.0816	0.91931	9.42323	2.25689	5.07463	1.99132	1.24115	1.90303
Et_10A_000451	0	0	0	0	0	0	0	0
Et_10A_000452	4.69114	7.86621	12.1807	4.50212	5.77898	15.1743	20.6983	25.4184
Et_10A_000453	0.413171	0	0	0	0	0	0	0
Et_10A_000454	50.3198	53.2084	172.949	38.943	53.6655	66.8837	38.6885	16.4753
Et_10A_000455	598.606	497.085	1043.34	720.413	480.859	413.303	352.996	186.112
Et_10A_000456	10.599	3.70757	11.8317	0.518761	0.470603	0	1.28746	6.90385
Et_10A_000457	206.418	225.637	121.615	30.0243	115.516	109.813	202.152	169.372
Et_10A_000458	41.9654	40.7867	74.3594	13.4657	30.8831	29.6314	44.9422	40.1251
Et_10A_000459	42.6132	18.471	0	0.989155	5.78317	18.9074	44.4092	42.5973
Et_10A_000460	0	0.231477	0	2.18334	2.61379	73.951	57.8822	0.819189
Et_10A_000461	265.456	254.928	762.549	425.502	319.434	439.982	524.853	430.862
Et_10A_000462	1.42121	3.41002	0	4.53612	25.4312	12.5229	3.97556	4.7583
Et_10A_000463	111.407	116.042	33.6219	199.745	195.591	79.9669	87.2954	63.6192
Et_10A_000464	975.35	1347.22	603.086	744.788	1030.68	220.421	100.637	657.124
Et_10A_000465	25.9996	49.232	714.39	12.5991	133.529	21.8551	28.0264	6.17059
Et_10A_000466	63.5969	35.9562	1.42264	788.878	22.5728	557.345	325.826	868.031
Et_10A_000467	2.41809	6.71506	135.639	3.07851	11.4003	3.00616	3.8146	1.17508
Et_10A_000468	0	0	0	1.00689	0	0	0	0.376686
Et_10A_000469	44.0469	45.1459	152.546	45.781	30.8948	51.0605	35.2575	20.4062
Et_10A_000470	2.88362	5.86498	6.34996	3.22935	5.61471	6.68499	2.68446	5.41747
Et_10A_000471	4.58682	2.79181	0	0	5.25265	4.47935	0.47375	1.18631
Et_10A_000472	126.771	79.9276	1.37183	1830.81	623.709	1383.84	1013.33	1721.37
Et_10A_000473	5.4909	6.59422	149.847	1.28498	4.21232	20.7852	45.8953	49.7729
Et_10A_000474	0	0	0	1.54376	0	3.63531	2.9992	1.84081
Et_10A_000475	21.7861	35.7653	22.27	18.7619	14.0986	22.2434	5.55	5.18671
Et_10A_000476	0.268616	0.962325	10.4187	0.443048	0.384454	0.306666	0.283219	1.04405
Et_10A_000477	93.8195	105.361	157.172	36.0334	75.3239	86.0039	106.689	79.2713
Et_10A_000478	0.727991	0.765529	0	0	0	0	0.244587	0
Et_10A_000479	132.213	119.554	730.452	126.495	263.655	247.221	171.319	130.066
Et_10A_000480	24.8245	25.1641	21.3376	4.18778	21.7818	22.7917	28.9288	26.0099
Et_10A_000481	0	0.108334	0	0.558501	0.66706	0	0	0
Et_10A_000482	1.67976	0.359985	0	13.9043	0	0.339195	0	75.3722
Et_10A_000483	0	0	0	0	0	0	0	0
Et_10A_000484	2.9471	6.1698	0	0	0	0	0.229185	0
Et_10A_000485	0	0	0	0	0	0	0	0
Et_10A_000486	0	0	0	0	0	0	0.832807	0
Et_10A_000487	909.207	891.845	3184.78	1665.24	1457.51	978.103	875.335	1075.3
Et_10A_000488	1.45957	5.63668	9.21976	29.8599	18.7606	4.6627	2.02615	9.50978
Et_10A_000489	33.514	39.9597	25.0552	37.8999	93.6728	80.9667	91.4833	115.858
Et_10A_000490	1.09127	1.69893	9.42049	0	4.32744	4.42671	9.67853	1.9226
Et_10A_000491	3.38134	2.85214	0	3.39285	6.08899	4.12106	6.21974	6.14521
Et_10A_000492	447.315	400.38	694.83	294.195	246.068	299.29	234.186	139.914
Et_10A_000493	0	0.482194	0	0	0	0	0	0
Et_10A_000494	0	0	0	0	0	0	0	0
Et_10A_000495	581.568	989.864	25.62	1.45088	0.395461	0.307174	0.56934	0.342139
Et_10A_000496	90.2812	37.2055	4.07232	163.415	119.62	112.862	40.1357	54.2899
Et_10A_000497	0	0	0	0	0	0	0	0
Et_10A_000498	0	0.229212	0	0	0	0	0.803065	0
Et_10A_000499	60.7423	218.387	1469.43	0	0.446271	0.359194	0.477025	0
Et_10A_000500	70.3642	84.3806	200.529	81.0171	75.7597	87.566	65.0263	48.2582
Et_10A_000501	0	0	0	0	0.964576	58.2922	16.5844	0.653937
Et_10A_000502	106.036	138.747	1.32219	0.81261	15.2629	35.4804	46.2275	42.0443
Et_10A_000503	15.3481	18.9796	1.48549	0	0	0	0	0
Et_10A_000504	167.301	219.626	558.543	273.369	211.018	177.425	145.207	115.775
Et_10A_000505	39.0269	41.0871	92.3498	25.0439	39.6935	33.2104	23.438	30.5071
Et_10A_000506	184.595	191.144	60.5128	19.4883	13.5411	3.75009	8.37457	109.979
Et_10A_000507	2.19867	0	1.43357	0	0	0	0.225079	0.655402
Et_10A_000508	0	0	0	0	0	39.4017	1.50573	0
Et_10A_000509	0	0	0	0	12.9878	24.7546	48.6809	0
Et_10A_000510	0.54874	2.89494	0	0.94545	19.1018	0.324314	3.11177	45.547
Et_10A_000511	0	0.486473	0	0	0	0	0	0
Et_10A_000512	87.0788	63.9264	79.2632	8.06557	222.015	100.939	161.406	150.358
Et_10A_000513	463.029	320.954	62.2871	86.03	367.689	101.336	165.457	459.326
Et_10A_000514	0	0	0	0	0	0	0	0
Et_10A_000515	734.182	859.071	750.706	2598.34	880.888	1149.78	1865.83	2899.65
Et_10A_000516	24.9588	34.5915	148.745	53.2005	10.9185	16.9057	15.4883	12.3004
Et_10A_000517	10.744	7.67583	4.02741	0	0	12.4183	4.88022	4.36817
Et_10A_000518	0	0	0	0	0	0	0	0
Et_10A_000519	3843.54	4496.27	3011.97	1835.89	5877.29	7980.51	17170.7	9694.7
Et_10A_000520	0	0	0	0	0	0	0	0
Et_10A_000521	0.305735	0.248926	0	0	0	0	0.294568	0
Et_10A_000522	304.172	257.826	2.68118	2838.88	304.564	1106.79	499.318	683.308
Et_10A_000523	120.424	148.128	265.413	116.956	58.2811	88.3432	93.7717	46.3197
Et_10A_000524	40.9742	22.2247	8.56475	272.177	140.942	26.6934	6.06077	161.378
Et_10A_000525	52.8765	34.7954	13.3945	14.5373	3.8625	11.3144	17.6999	129.603
Et_10A_000526	24.1285	19.6032	51.6673	97.4501	59.2336	61.8794	35.6031	31.177
Et_10A_000527	69.0746	88.8637	60.5447	116.048	75.936	93.3593	74.8406	102.197
Et_10A_000528	91.8096	102.678	21.699	109.899	228.49	391.391	178.14	114.868
Et_10A_000529	0.534468	0.118375	0	0	0.730213	0	0.232777	0
Et_10A_000530	5.58356	3.65884	2.89647	7.57165	431.35	81.7886	432.147	73.7443
Et_10A_000531	82.7651	89.0684	34.6663	149.819	73.312	104.767	103.251	101.725
Et_10A_000532	5.66466	9.6813	36.0121	4.65943	5.18239	7.80145	3.2658	4.39655
Et_10A_000533	21.4948	14.8879	41.3196	34.7086	27.114	25.8941	12.7353	9.50957
Et_10A_000534	0	0.241097	0	0	0	0	0	0
Et_10A_000535	0	0	0	0	0	0	0	0
Et_10A_000536	8.02956	9.19456	1.47633	12.38	12.3051	0	2.92506	8.77612
Et_10A_000537	7.106	5.50059	2.71402	4.37821	3.8579	5.09974	2.0891	3.21827
Et_10A_000538	11.7319	13.1251	0	18.0063	4.44826	3.65904	1.85018	4.49368
Et_10A_000539	0	0	0	0	0	0	0	0
Et_10A_000540	12.5878	17.7291	0	1.85503	19.525	20.6651	23.9254	4.83195
Et_10A_000541	0	0	0	0	0.409246	0	0	0
Et_10A_000542	0.413171	0	0	0	0	0	0	0
Et_10A_000543	548.538	602.955	683.271	886.894	467.879	492.427	455.409	403.23
Et_10A_000544	258.059	270.259	118.452	340.177	293.08	225.55	311.319	290.896
Et_10A_000545	140.495	146.513	75.8662	101.011	78.6616	77.1814	110.345	78.5178
Et_10A_000546	0.253199	0.112036	0	0	0	0	0	0
Et_10A_000547	41.3328	29.7365	15.7699	23.406	19.7458	15.1662	9.21182	21.2649
Et_10A_000548	0.957902	0.657992	10.689	0.919694	0.484743	11.7958	33.9762	1.05079
Et_10A_000549	57.8641	59.2556	74.7626	60.7822	48.3783	82.976	53.9821	44.2549
Et_10A_000550	46.173	20.8331	15.8323	32.9606	11.595	15.7535	19.1581	36.9765
Et_10A_000551	1040.02	1268.16	480.335	1305	1594	3834.88	2026.9	1100.81
Et_10A_000552	2143.03	3175.34	3576.42	2380.67	1961.8	2756.22	2849.96	2156.22
Et_10A_000553	2.03449	2.19806	0	0	0.399619	0	0	0
Et_10A_000554	79.1448	96.2567	196.313	71.6505	73.3577	101.361	41.3208	68.6532
Et_10A_000555	2.36685	1.32783	2.75601	3.59768	4.28071	1.03974	0	1.05806
Et_10A_000556	95.0324	64.3146	88.0545	82.4434	188.573	127.375	122.825	154.392
Et_10A_000557	6.26247	12.0526	18.1145	5.62819	3.77077	2.59487	7.43242	5.7487
Et_10A_000558	41.9488	32.9333	4.75736	86.2862	68.2354	22.2188	11.1026	37.7485
Et_10A_000559	79.0457	92.8354	13.9686	241.297	100.968	41.194	19.8132	64.965
Et_10A_000560	0.25206	0.225084	0	0	0	0	0	0
Et_10A_000561	55.9574	68.1468	87.5625	28.873	49.2159	38.7958	16.7091	17.8419
Et_10A_000562	0	0	0	0	0	0	0	0
Et_10A_000563	12.4763	25.2757	2.91195	0	0	0	0	0
Et_10A_000564	0	1.51661	0	0.506933	0.406215	3.35161	21.7333	1.02018
Et_10A_000565	1.61565	1.79024	0	0	1.07776	19.0116	58.9725	1.00178
Et_10A_000566	1.57571	6.09948	4.51321	1.37987	0.759301	2.33135	2.14977	0
Et_10A_000567	17.9011	12.8268	39.7681	42.1392	29.1761	6.59966	17.7269	17.1732
Et_10A_000568	46.2443	29.9029	20.692	64.1523	38.0134	20.7661	45.9229	58.6816
Et_10A_000569	118.208	118.665	579.932	178.582	482.275	14.6411	72.9397	191.887
Et_10A_000570	0	0	0	0	0.382179	0	0	0
Et_10A_000571	0	0	0	0	0	0.332949	0	0
Et_10A_000572	0.582995	0.22201	0	2.37078	0.309526	0	1.22575	0.758151
Et_10A_000573	265.747	365.664	706.514	724.831	1122.12	1063.3	666.707	939.881
Et_10A_000574	0	0	0	0	0	0	0	0
Et_10A_000575	89.1297	62.874	32.6263	22.3665	41.5322	46.5285	67.1623	70.5716
Et_10A_000576	0	0	0	0	0	0	0	0
Et_10A_000577	23.9951	25.2944	11.7611	30.0579	15.9398	23.8624	13.6453	12.1943
Et_10A_000578	1.14683	0.247816	0	0	0	0	0	0
Et_10A_000579	17.2973	4.43931	4.59808	52.1804	51.8573	1.70094	8.64213	53.9865
Et_10A_000580	726.117	513.675	168.212	1866.84	1298.45	475.308	189.819	776.462
Et_10A_000581	0	4.79554	8.952	0	0	2.72213	0	0
Et_10A_000583	6.31472	2.31923	0	9.05539	57.2125	123.358	113.677	4.37539
Et_10A_000584	4.73729	9.98024	1.42951	0.525266	34.9141	1.02187	0	500.033
Et_10A_000585	36.316	43.4987	5.37633	28.2047	48.5531	0	1.11349	10.4023
Et_10A_000586	0.424849	1.42271	0	0.832631	3.43594	11.5788	3.81572	2.12681
Et_10A_000587	6.80182	4.53369	7.16101	1.90077	0.863829	1.95867	0.443847	7.22485
Et_10A_000588	0	0	0	0.501841	0.637847	9.45159	41.2083	1.07245
Et_10A_000589	0	0	0	0	0	1.00341	9.55155	0
Et_10A_000590	0	0	0	0	0	0	0	0
Et_10A_000591	0	0	0	0	0	0	0	0
Et_10A_000592	0	0.225197	0	0	0	0	0	0
Et_10A_000593	187.285	214.42	42.7678	191.366	202.723	208.261	281.498	205.575
Et_10A_000594	0	0	0	0	0	0	0	0
Et_10A_000595	0	0	0	0	0	0	0	0
Et_10A_000596	129.137	127.526	70.0442	413.24	191.84	117.057	122.261	470.05
Et_10A_000597	3041.84	1544.34	22.8105	13332.8	653.882	6.46366	42.4124	16179.6
Et_10A_000598	44.595	43.8991	97.0953	23.9033	68.2717	27.191	22.3837	48.9036
Et_10A_000599	0	1.48616	0	0	0	2.79638	9.46399	0
Et_10A_000600	29.5455	18.5129	0	38.9476	3.73068	0	0	91.2365
Et_10A_000601	456.358	273.324	0	876.738	64.4288	1.32307	2.02735	1581.44
Et_10A_000602	0	0	0	3.38032	1.27431	0.304386	1.92886	2.25322
Et_10A_000603	0	0	0	0	0	0	0	0
Et_10A_000604	569.004	670.314	1013.29	884.074	264.622	281.947	316.03	287.266
Et_10A_000605	0	0	0	0	0	0	0	0
Et_10A_000606	0	0	0	0	0	0	0	0
Et_10A_000607	282.681	259.262	1346.95	254.379	801.97	368.632	440.225	439.828
Et_10A_000608	477.278	498.107	353.108	539.396	255.338	235.82	196.256	295.282
Et_10A_000609	0	0	0	0	0	0	0	0
Et_10A_000610	0	0	0	0	0	0	0	0
Et_10A_000611	268.837	345.595	1787.31	163.024	380.035	262.631	263.252	246.69
Et_10A_000612	60.6828	33.4174	6.78893	0	11.8816	14.9038	6.17797	7.74971
Et_10A_000613	414.761	540.208	849.006	1526.35	608.998	195.616	200.41	815.003
Et_10A_000614	6.349	4.72162	6.67602	76.4512	66.1229	2.92338	2.28357	37.6987
Et_10A_000615	40.8007	22.7287	5.46558	17.4674	3.01335	0.354193	0.333283	8.31391
Et_10A_000616	0	0	0	0	0	0	0	0
Et_10A_000617	200.238	204.851	118.321	150.901	122.394	148.425	139.681	102.679
Et_10A_000618	2.0762	3.1841	0	0	0.311125	4.14158	2.6497	1.78631
Et_10A_000619	0	0	0	0	0	0	0	1.37634
Et_10A_000620	1.14779	3.56232	0	0	0	9.5083	4.39396	1.38065
Et_10A_000621	0	0	0	0	0	0	0	0
Et_10A_000622	0.71729	0.320539	0	0.427964	0	0.368893	0	1.30203
Et_10A_000623	0	0	0	0	0	0	0	0
Et_10A_000624	0	0.227432	0	1.24046	0	0	0	0.391321
Et_10A_000625	24.9472	23.3888	1.23797	0	2.47799	5.16541	11.5003	5.92276
Et_10A_000626	0.412352	0	0	0	0	0.925357	0	0.349116
Et_10A_000627	8.22913	7.10587	5.76166	2.68604	1.1834	0	0.268168	0
Et_10A_000628	90.9082	85.9046	47.0213	9.08189	61.0836	95.4978	151.469	146.277
Et_10A_000629	784.325	858.048	96.4685	90.6886	78.5332	0.328025	4.99935	71.7652
Et_10A_000630	42.1387	47.9791	1.61255	12.3062	49.091	89.9935	217.768	119.059
Et_10A_000631	1347.32	627.498	0	373.453	7.89287	2.60464	3.08378	7469.49
Et_10A_000632	105.613	116.987	146.582	231.854	133.48	54.052	25.5547	176.639
Et_10A_000633	6438.99	4499.81	22.891	4296.12	1213.47	5.1735	55.0229	8481.09
Et_10A_000634	0.322276	0	0	0	0	0	0	0
Et_10A_000635	2.63586	2.53698	4.18129	1.99087	10.0794	35.6066	43.8154	0.736764
Et_10A_000636	102.856	136.862	114.549	29.5374	81.9804	102.695	146.701	110
Et_10A_000637	197.068	187.785	674.3	178.864	389.814	275.989	223.461	233.751
Et_10A_000638	0.289739	0	0	3.06941	1.72007	200.116	215.934	1.51533
Et_10A_000639	357.518	379.763	212.132	166.436	350.403	768.669	535.57	159.406
Et_10A_000640	26.8455	34.4315	10.5607	7.12359	19.5193	114.255	133.113	4.11804
Et_10A_000641	0	0	0	0	0	0	0	0
Et_10A_000642	101.931	90.5239	73.8395	99.1592	121.398	114.717	80.6973	67.5791
Et_10A_000643	54.8068	41.5618	128.076	71.1302	123.833	18.7621	54.0377	67.5227
Et_10A_000644	306.043	320.9	895.923	310.672	239.502	177.896	172.79	77.0259
Et_10A_000645	0	0	0	0	0	0	0	0
Et_10A_000646	0	0	0	0	0	0	0	0
Et_10A_000647	0	0	0	0.881459	0	13.1174	5.31807	0
Et_10A_000648	0	0	0	0	0	2.98808	3.30221	0
Et_10A_000649	53.411	38.9151	1.40766	62.4413	117.688	159.802	327.724	95.5117
Et_10A_000650	3.25918	1.67794	0	0.405135	13.5688	70.1144	90.088	13.2023
Et_10A_000652	4227	2009.33	13.4591	3204.25	203.44	2.58211	18.7188	7151.56
Et_10A_000653	0	0	0	0	0	0	0	0
Et_10A_000654	0	0	0	0	0	0	0	0
Et_10A_000655	188.893	116.738	251.121	233.607	252.26	290.391	244.722	291.783
Et_10A_000656	509.975	340.647	269.34	10.98	120.838	125.932	228.992	312.472
Et_10A_000657	0	0	0	1.31412	0	0	0.251572	0
Et_10A_000658	407.868	398.233	694.516	446.706	405.194	351.222	383.325	239.859
Et_10A_000659	66.2012	54.795	247.804	28.5411	51.0682	33.9364	32.137	17.5618
Et_10A_000660	0.255373	1.37963	0	0	0	0	0	0
Et_10A_000661	2.0733	8.60064	0	0	0	0	0	0
Et_10A_000662	614.479	603.517	550.582	732.141	485.179	1576.01	806.492	492.388
Et_10A_000663	0	1.03219	0	0	0	0	0	0
Et_10A_000664	463.354	532.437	633.591	765.053	521.16	684.288	638.24	839.775
Et_10A_000665	196.658	171.305	262.776	113.015	126.177	129.012	210.012	113.407
Et_10A_000666	0	0.112599	0	0	0	0	0	0
Et_10A_000667	0	0.953908	0	0	0	0	0	0
Et_10A_000668	0	0.225197	0	0	0	0	0	0
Et_10A_000669	0	0.236315	1.42425	0	0	0	0	0.765315
Et_10A_000670	0	0	0	0	0	0	0	0
Et_10A_000671	26.7268	20.3015	35.8076	15.7317	31.112	31.5735	22.8522	515.75
Et_10A_000672	3.173	3.92876	1.48927	34.574	9.1014	3.20506	7.92313	724.558
Et_10A_000673	0.250976	0	0	0	0.396888	0.351685	0	0.65374
Et_10A_000674	0	0.241097	0	0	0	0	0	0
Et_10A_000675	0	0	0	0	0	0	0	0
Et_10A_000676	0	0	0	0	0	0	0	0
Et_10A_000677	0.620133	0.501182	0	0	0	0	0	0
Et_10A_000678	0	0	0	0.389482	0.755609	54.0892	150.325	0
Et_10A_000679	4.55771	3.58003	0	18.0206	250.086	4186.48	303.488	15.0188
Et_10A_000680	2.82371	0.591718	0	1.58132	79.1927	781.236	81.373	3.09147
Et_10A_000681	234.386	270.449	85.8295	1026.44	191.225	2707.16	526.32	368.31
Et_10A_000682	4.30766	4.83163	0	1.4501	85.642	1240.76	139.912	1.76682
Et_10A_000683	619.205	729.34	878.766	1742.73	825.575	586.124	447.586	674.39
Et_10A_000684	14.8687	7.02915	7.60955	10.5484	19.5549	14.7889	12.5611	28.0366
Et_10A_000685	91.9421	30.1883	0	0	6.04387	0.340201	0.944376	12.6694
Et_10A_000686	232.314	275.926	503.848	519.59	219.508	173.29	154.704	226.232
Et_10A_000687	1.17423	0.495055	0	0	0	0	0	0
Et_10A_000688	0.576489	0.244593	0	0	0	0	0	0.34831
Et_10A_000689	0	0	0	0	0	0	0	0
Et_10A_000690	275.956	207.235	171.824	205.268	197.093	127.154	102.408	89.1595
Et_10A_000691	0	0	0	0	0	0	0	0
Et_10A_000692	0	0	0	0	0	0	0	0
Et_10A_000693	2.24185	3.13421	0	0.425383	3.22265	5.09142	0	0
Et_10A_000694	0.251933	0	0	0	0	0	0	0
Et_10A_000695	18.5881	28.6679	0	0	0	0.915577	1.19776	0.306776
Et_10A_000696	0	0	0	0	0	0	0	0
Et_10A_000697	0	0	0	0	0	0	0	0
Et_10A_000698	344.471	334.183	320.335	125.07	155.563	224.659	256.7	229.698
Et_10A_000699	0.251143	0	0	0	0	0	0.212122	0
Et_10A_000700	195.469	148.558	191.528	260.158	170.146	561.182	283.731	212.325
Et_10A_000701	12.0135	14.3133	22.107	40.7972	5.86343	11.4228	0.71499	11.6273
Et_10A_000702	0	0	0	4.56114	0	0	0	0
Et_10A_000703	0	0	0	62.1419	0	0	0	8.1941
Et_10A_000704	35.2065	43.9511	0	134.098	102.765	15.6843	22.7045	206.3
Et_10A_000705	158.359	150.088	162.696	372.056	70.5446	42.5565	30.773	894.854
Et_10A_000706	6.89739	13.9132	10.1459	33.1312	6.67382	2.64908	3.81714	2.50722
Et_10A_000707	0	0	0	0	0	0	0	0
Et_10A_000708	696.216	649.595	283.828	506.418	380.22	640.255	656.89	315.449
Et_10A_000709	81.2084	91.8678	29.3064	135.637	141.998	79.1105	55.1491	14.6017
Et_10A_000710	12.5323	7.12662	54.3767	139.419	105.228	358.475	147.555	42.2248
Et_10A_000711	1.93206	4.04693	5.28041	1.27252	5.01158	38.3504	28.6986	1.08332
Et_10A_000712	3.41036	5.39348	22.4017	25.9012	45.5597	76.82	43.9614	8.12196
Et_10A_000713	2.8876	2.03052	2.97329	3.95588	26.5031	245.64	243.551	12.8196
Et_10A_000714	3.4072	3.44021	0	1.3413	3.43111	4.31655	4.83036	1.42725
Et_10A_000715	1.5461	4.10542	0	0	0.869386	0.688656	0	0.659367
Et_10A_000716	542.262	489.003	359.997	38.4629	188.695	275.356	350.191	314.579
Et_10A_000717	68.4881	88.8049	30.7522	51.8645	68.2371	193.528	107.632	24.6987
Et_10A_000718	59.9072	57.0621	161.313	52.8281	81.0507	29.161	32.5611	35.6239
Et_10A_000719	263.51	316.538	1443.96	536.595	403.838	361.822	248.031	182.386
Et_10A_000720	0	0	0	0	0	0	0	0
Et_10A_000721	0	0	0	0	0	0	0	0
Et_10A_000722	0	0	0	0	0	0.32966	0.213566	0
Et_10A_000723	121.674	100.81	139.908	343.619	256.331	256.615	165.157	210.357
Et_10A_000724	450.677	310.186	259.82	103.62	432.936	767.689	917.746	649.305
Et_10A_000725	58.8215	36.9241	1.44374	2.11188	10.377	26.8982	52.9433	38.0769
Et_10A_000726	25.5556	15.014	0	5.23579	27.3145	685.336	582.071	6.64908
Et_10A_000727	2.84298	0.496869	0	0.537128	0	17.6803	5.58286	0
Et_10A_000728	10.7333	23.9396	62.3635	2.0723	32.932	72.3185	164.723	1.14107
Et_10A_000729	17.2454	18.6486	19.4573	14.324	6.13343	14.8802	11.6394	1.28638
Et_10A_000730	1.83021	2.70102	0	0	0	0	0	0
Et_10A_000731	0	0	0	0	0	0	0	0
Et_10A_000732	0	0	0	0.484135	0	0	0	0
Et_10A_000733	0	0	0	0	0	0	0	0
Et_10A_000734	0	0	0	0	0	0	0	0
Et_10A_000735	0	0	0	0	0	0	0	0
Et_10A_000736	0	0	0	0	0	0	0	0
Et_10A_000737	0	0	0	0	0	0	0	0
Et_10A_000738	0	0	0	0	0	0	0	0
Et_10A_000739	0	0	0	0	0	0	0	0
Et_10A_000740	43.4993	34.5988	11.5009	36.001	38.128	23.9312	13.3517	15.6472
Et_10A_000741	16.8513	3.56653	2.87204	0.450842	3.27683	3.55015	1.68668	2.02649
Et_10A_000742	28.7393	21.6137	31.3275	0.397249	48.4457	76.1045	64.5274	39.8834
Et_10A_000743	0.259273	2.81892	207.24	0	0.330046	0	0	0
Et_10A_000744	0	0	0	0	0	0	0	0
Et_10A_000745	0	0	0	0	0	0	0	0
Et_10A_000746	49.4577	41.8854	0	1.62814	10.8496	25.6163	57.1491	56.5661
Et_10A_000747	5.901	4.54049	0	3.3539	0.763013	8.68541	4.05653	5.9613
Et_10A_000748	0	0	0	0	0	0	0.211456	0
Et_10A_000749	10.5489	11.9394	24.1413	9.59533	9.36419	10.1031	10.4974	2.35762
Et_10A_000750	0	0	0	0	0	0	0	0
Et_10A_000751	0	0	0	0	0	0	0	0
Et_10A_000752	1357.59	1541.04	1318.76	1851.04	1080.52	955.676	764.847	965.293
Et_10A_000753	18.5088	4.92348	1.39386	0	3.80895	7.97094	9.51332	2.53022
Et_10A_000754	55.9896	69.0997	1.51658	1.0842	12.3902	36.2694	84.8132	46.5291
Et_10A_000755	5.19475	6.15551	1.39319	3.74544	14.1026	7.10307	8.13804	10.4868
Et_10A_000756	78.4121	64.6801	72.5001	11.6885	72.913	63.433	65.7877	45.9192
Et_10A_000757	156.85	182.974	261.899	306.879	246.623	214.979	197.473	203.915
Et_10A_000758	9.9952	15.6334	61.2688	2.87286	39.2756	831.204	795.22	2.51516
Et_10A_000759	0	0.247152	0	0	0.33912	75.362	23.6852	0
Et_10A_000760	0.503866	0	0	0	0	0	0	0
Et_10A_000761	6.81934	7.47518	1.48993	0	3.12796	0.310434	1.19842	2.21167
Et_10A_000762	134.389	104.638	91.1092	34.8642	108.947	80.1118	108.02	108.959
Et_10A_000763	310.571	316.169	167.731	285.801	414.662	335.132	565.006	535.99
Et_10A_000764	1.12467	1.18222	0	0	4.67672	3.81876	5.53817	1.08413
Et_10A_000765	170.251	217.281	451.046	376.684	328.481	382.718	377.045	213.272
Et_10A_000766	35.6784	32.9052	30.9013	37.4193	113.309	89.1635	64.1826	81.1174
Et_10A_000767	91.133	73.371	2.90772	49.683	118.281	634.323	559.242	97.6151
Et_10A_000768	361.518	396.936	85.6195	1820.96	242.464	152.777	113.538	510.034
Et_10A_000769	134.465	174.11	134.488	27.6888	128.499	201.784	545.005	336.634
Et_10A_000770	504.716	628.78	811.666	1297.83	634.975	660.814	608.854	748.952
Et_10A_000771	72.4033	64.1446	5.96362	266.185	27.192	2.98216	2.41329	604.288
Et_10A_000772	1.71261	3.37229	40.3168	2.54985	46.7224	38.8901	58.7977	6.36379
Et_10A_000773	0	0	0	0	0	0	0	0
Et_10A_000774	136.676	119.095	9.16734	24.6867	155.392	115.211	172.839	145.257
Et_10A_000775	481.122	464.375	131.924	575.109	431.857	343.23	368.621	397.132
Et_10A_000776	208.44	234.722	295.559	122.749	254.022	192.367	262.628	205.406
Et_10A_000777	17.7837	11.7784	3.98907	4.21889	16.8888	146.647	86.1473	59.5062
Et_10A_000778	0	0	0	0.524829	1.17187	7.88254	7.87682	0.350482
Et_10A_000779	137.212	66.9226	28.0781	294.965	122.372	155.977	63.6566	99.3755
Et_10A_000780	7.32823	9.66226	34.1929	2.71147	19.6917	10.4451	6.8354	9.69116
Et_10A_000781	6.0394	12.5929	2.96138	4.57032	1.33593	2.66855	2.66274	1.35818
Et_10A_000782	16.7437	9.10917	0	10.721	3.3766	10.2756	22.549	3.45896
Et_10A_000783	224.486	293.009	834.846	317.24	489.656	374.334	390.479	338.77
Et_10A_000784	46.2565	42.3462	190.953	53.9218	82.8427	77.5875	63.7282	46.3522
Et_10A_000785	26.3198	22.7388	47.138	40.3936	10.8367	17.7424	8.31141	10.1497
Et_10A_000786	144.413	113.352	5.21753	3.32136	5.6393	0.673028	2.05733	80.0162
Et_10A_000787	0	1.75907	0	0	0	0	0	0
Et_10A_000788	0	0	0	0	0	0	0	0
Et_10A_000789	0	0	0	0	0	0	0	0
Et_10A_000790	0	0	0	0	0	0	0	0
Et_10A_000791	0	0	0	0	0	0	0	0
Et_10A_000792	0	0	0	0	0	0	0	0
Et_10A_000793	0	0	0	0	0	0	0	0
Et_10A_000794	0.251971	0.700248	0	0	0	0	0	0
Et_10A_000795	3312.33	3191.38	2226.98	37416.1	1321.4	441.92	364.561	5263.28
Et_10A_000796	0.267379	0	0	0.456168	0	0	0	0
Et_10A_000797	0	0	0	0	0	0	0	0
Et_10A_000798	0	0	0	0	0	0	0	0
Et_10A_000799	0	0.241097	0	0	0	0	0	0
Et_10A_000800	0	0	0	0	0	0	0	0
Et_10A_000801	0	0	0	0	0	0	0	0
Et_10A_000802	0	0	0	0	0	0	0	0
Et_10A_000803	0	0	0	0	0	0	0	0
Et_10A_000804	0	0	0	0	0	0	0	0
Et_10A_000805	0	0	0	0	0	0	0	0
Et_10A_000806	0	0	0	0	0	0	0	0
Et_10A_000807	0	0	0	0	0	0	0	0
Et_10A_000808	0	0	0	0	0	0	0	0
Et_10A_000809	0	0	0	0	0	0	0	0
Et_10A_000810	0	0.112599	0	0	0	0	0	0
Et_10A_000811	0	0	0	0	0	0	0	0
Et_10A_000812	0	0	0	0	0	0	0	0
Et_10A_000813	10.906	16.4269	7.23412	15.5536	12.474	4.819	6.92469	11.0359
Et_10A_000814	0.24855	0.466438	0	0	0	0	0.432115	1.64784
Et_10A_000815	0	0	0	0	0	0	0	0
Et_10A_000816	0.970742	1.39162	2.71412	0.980961	1.71765	0.968659	0.629308	4.7948
Et_10A_000817	0	0.513918	0	0	0.903325	10.393	3.59502	0.321446
Et_10A_000818	0	0	0	0	0	0	0	0
Et_10A_000819	280.911	259.938	330.381	551.935	176.711	102.518	73.9654	127.584
Et_10A_000820	0	0	0	0	0	0.30623	0	0
Et_10A_000821	124.755	82.4186	19.6124	88.1116	100.025	55.4821	26.8124	28.13
Et_10A_000822	145.152	217.24	13.1604	2.65542	2.43416	1.39396	0.712564	0.358034
Et_10A_000823	0	0	0	0	0	0	0	0
Et_10A_000824	9.79012	19.5939	1.38244	5.26057	1.07527	3.80985	8.77457	1.04868
Et_10A_000825	3367.73	3030.64	7946.35	8697.57	5317.65	3566.61	1803.08	2503.69
Et_10A_000826	0.730524	0	0	0	0	0	0.451394	1.86791
Et_10A_000827	355.125	364.036	425.061	66.082	90.9569	106.459	236.733	225.507
Et_10A_000828	148.428	153.226	112.738	176.732	78.0651	30.7379	31.4379	258.04
Et_10A_000829	49.568	41.3407	148.27	88.9543	60.4069	84.4158	34.0923	45.4282
Et_10A_000830	201.416	203.966	662.148	109.889	107.682	135.686	262.644	77.3229
Et_10A_000831	1.27772	0.590558	0	0	0	0	0	0
Et_10A_000832	162.49	128.904	1.52671	0	18.9816	50.6776	109.761	69.0088
Et_10A_000833	11.4588	24.4972	1.55015	0	2.37167	0	0.268572	1.31963
Et_10A_000834	263.212	245.175	144.336	163.061	288.364	240.918	481.885	610.724
Et_10A_000835	61.3015	47.2651	1.45304	144.358	9.77512	21.744	15.4158	83.2922
Et_10A_000836	4.50118	4.50119	12.0013	6.09273	3.08094	5.67012	3.25968	8.59958
Et_10A_000837	11.7158	23.9973	18.3061	5.16974	4.30368	451.678	116.536	0.361956
Et_10A_000838	101.68	129.212	75.1701	128.73	58.2699	78.1722	76.6772	39.428
Et_10A_000839	0	0	0	0	3.75495	0	0	0
Et_10A_000840	16.401	18.894	13.6115	17.7482	39.853	24.0676	17.8498	16.6979
Et_10A_000841	0.241044	0.107739	11.0667	0	0	0.320252	1.82246	3.36984
Et_10A_000842	8.17991	2.26139	0	0	0.457845	0	0	0.719265
Et_10A_000843	84.2484	95.4656	217.284	5.00283	76.7685	22.716	37.7895	48.8099
Et_10A_000844	0	0	0	0	0	0	0	0
Et_10A_000845	0	0.964389	0	0	0	0	0	0
Et_10A_000846	192.048	222.466	151.838	119.21	237.33	405.561	241.073	101.338
Et_10A_000847	41.5819	20.5733	227.123	51.22	93.5393	60.6625	31.3077	35.2999
Et_10A_000848	32.4127	34.4233	1.3426	10.1953	33.2529	43.0167	121.457	97.2298
Et_10A_000849	437.601	702.98	69.1396	13.2185	8.13205	12.4467	4.43275	3.47376
Et_10A_000850	17.4063	15.8676	40.531	3.45758	11.1052	7.2246	10.452	14.57
Et_10A_000851	19.0502	9.29929	1.37613	76.779	71.6536	6.33857	6.00365	63.0917
Et_10A_000852	660.3	645.484	111.896	1411.68	387.35	678.976	282.286	193.602
Et_10A_000853	0.727797	0.112759	0	1.96162	2.08639	845.923	296.667	0.690975
Et_10A_000854	66.2084	27.669	0	249.907	5.11347	11.5019	16.1667	216.076
Et_10A_000855	95.321	93.17	189.414	126.303	86.9707	91.8124	61.2225	92.9525
Et_10A_000856	43.6661	67.9487	108.584	46.8316	53.6305	73.8608	56.3902	45.5007
Et_10A_000857	11.8249	20.9875	20.5642	32.9732	16.9536	18.5711	5.24804	11.2726
Et_10A_000858	234.565	209.496	695.758	467.941	204.371	149.118	277.497	388.752
Et_10A_000859	0	0	0	0.496579	0	77.8616	81.5728	0
Et_10A_000860	342.704	281.745	202.481	587.355	301.644	280.535	189.341	311.091
Et_10A_000861	31.9836	20.1407	8.78278	97.071	193.599	442.701	329.641	46.2869
Et_10A_000862	0	0	0	0	0	89.4312	100.125	0
Et_10A_000863	19.4617	14.3948	6.17742	24.6039	8.64696	2.43897	1.25163	11.1567
Et_10A_000864	0.99224	0.234923	0	0	0	0	0	0
Et_10A_000865	0.251933	0	0	0	0	0	0	0
Et_10A_000866	86.009	48.9619	43.5338	60.5902	101.851	82.6369	116.054	78.7718
Et_10A_000867	87.317	69.0713	8.82792	283.218	21.8093	6.8624	3.5814	148.03
Et_10A_000868	67.5923	67.7537	2.88084	185.006	49.2712	98.5925	48.1889	95.1116
Et_10A_000869	0	0	0	0	0	1.25871	0.297101	0
Et_10A_000870	0.279297	0.115076	0	1.23127	1.32123	19.6794	8.88244	0.396037
Et_10A_000871	1.09692	2.82802	0	16.5305	3.73677	600.39	327.809	8.06822
Et_10A_000872	101.44	63.1765	96.3759	318.52	61.9443	186.234	217.946	161.247
Et_10A_000873	60.3921	69.3635	111.262	48.5363	77.7735	48.0251	88.0891	82.6859
Et_10A_000874	2.82963	2.12087	8.16129	1.72959	5.33625	3.18564	1.64166	0.386659
Et_10A_000875	11.4944	8.49557	0	25.9926	3.59234	0.722359	1.91702	3.71127
Et_10A_000876	1.60714	1.74295	0	0	1.34223	0	0	1.88572
Et_10A_000877	1.5195	0.723916	0	0	1.91396	0	0	3.87545
Et_10A_000878	0	0	0	0	0	0	0	0
Et_10A_000879	46.3473	49.2882	139.876	44.7611	68.3593	40.3161	58.2497	41.2224
Et_10A_000880	20.1311	14.7088	33.1163	23.5543	29.0999	19.3348	10.6815	15.023
Et_10A_000881	305.869	310.518	451.911	512.238	219.923	259.821	276.872	247.154
Et_10A_000882	185.336	154.675	27.5275	5.18955	7.62845	12.2884	18.6187	14.908
Et_10A_000883	68.9362	71.5211	73.5123	69.4221	109.581	151.378	149.27	148.686
Et_10A_000884	11.1862	17.2072	14.99	1.61438	3.62473	6.74772	8.77678	0.931209
Et_10A_000885	4.06137	14.0676	0	0	0	0	0	0
Et_10A_000886	0	0	0	0	0	0	0	0
Et_10A_000887	0	0	3.04423	0	0	0	0	0
Et_10A_000888	13.595	18.3143	63.2607	23.6031	14.0462	8.48517	11.6164	14.9741
Et_10A_000889	0.655689	0.250964	0	0	7.48131	7.79154	5.22547	5.12449
Et_10A_000890	86.9707	102.936	121.777	67.2626	82.0352	88.8472	59.1463	42.6631
Et_10A_000891	0.324851	0.501648	0	0	0	0.30902	2.10707	1.30892
Et_10A_000892	48.4152	52.9136	0	78.3247	93.3935	455.774	610.415	172.118
Et_10A_000893	39.1047	48.0535	41.6451	37.904	49.9121	34.7707	38.0399	33.8812
Et_10A_000894	128.33	144.69	260.834	180.398	91.715	89.096	139.95	108.293
Et_10A_000895	0	0	0	0	0	0	0	0
Et_10A_000896	0	0	0	0	0	0	0	0
Et_10A_000897	0	0	0	0	0	0	0	0
Et_10A_000898	0	0	0	0	0	0	0.211456	0
Et_10A_000899	4.75497	5.67824	10.4311	12.6144	2.05958	15.4138	10.0938	5.21445
Et_10A_000900	0	0	0	0	0	0	0	0
Et_10A_000901	0.301142	0.321535	0	2.22193	1.53735	0.36144	2.12591	1.00486
Et_10A_000902	0.954692	2.35047	0	0	3.83188	0	0	1.40296
Et_10A_000903	0.650825	0.461184	0	0	0	0	0	0
Et_10A_000904	99.6308	100.374	33.8891	54.8012	80.2881	89.9507	109.468	98.9421
Et_10A_000905	552.175	569.437	161.589	976.76	334.276	249.053	209.884	937.689
Et_10A_000906	12.902	17.3112	173.224	10.7756	14.8963	6.61663	8.95133	4.79383
Et_10A_000907	30.3788	74.5085	0	0	1.52534	15.0246	0.733572	0.683876
Et_10A_000908	8.55197	6.30147	19.6882	3.79083	10.1684	12.9299	10.3858	6.70899
Et_10A_000909	17.8758	14.5262	5.95532	21.1137	6.82312	8.02815	7.89086	23.7777
Et_10A_000910	11.0346	17.4199	4.70479	14.2167	8.19348	3.76682	5.29255	18.4234
Et_10A_000911	0.262601	0.477655	7.52013	0	0.375313	23.622	12.2483	0.338668
Et_10A_000912	459.262	513.656	1105.68	48.1473	96.0199	580.026	855.961	1198.76
Et_10A_000913	24.4583	56.7669	4.38318	0	0.395119	0	0	0
Et_10A_000914	0	0	0	0	0	0	0	0
Et_10A_000915	2.46773	2.08482	0	0	0	0	0	0
Et_10A_000916	83.5614	58.6289	31.8245	38.9321	50.9998	36.5061	61.3963	43.9383
Et_10A_000917	86.6106	69.756	1.3072	284.097	6.02277	2.40614	1.0488	132.249
Et_10A_000918	730.398	456.737	7.06128	2425.63	205.525	0	12.1831	9018.89
Et_10A_000919	8.21467	20.2163	8.76524	5.07675	0.37462	14.0727	7.86773	1.98552
Et_10A_000920	92.7628	113.245	108.963	93.6846	80.408	68.7372	72.1794	76.1021
Et_10A_000921	1065.01	887.299	2011.09	1127.35	842.727	694.622	564.165	827.455
Et_10A_000922	84.7351	43.3897	4.42322	17.2513	19.4338	297.696	604.19	233.779
Et_10A_000923	1975.82	1123.88	3.92281	14381.5	86.1943	4.8251	6.40593	6365.16
Et_10A_000924	0.994606	3.4699	0	0	0	1.6265	0	0
Et_10A_000925	21.9982	34.5989	0	35.3071	30.8854	27.5231	18.8008	15.1298
Et_10A_000926	0	0	0	0	0	0	0	0
Et_10A_000927	10.4642	14.7863	2569.61	2.17792	6.48428	18.19	4.78068	1.4565
Et_10A_000928	484.817	354.162	65.3761	185.481	188.148	533.501	756.276	468.254
Et_10A_000929	102.881	85.3963	5.94685	136.603	88.3167	71.8253	104.053	257.788
Et_10A_000930	2.03275	1.2531	51.7991	0.94043	2.36035	81.9796	55.8272	0.334012
Et_10A_000931	0	0	1.51533	0	0	4.15268	3.0222	0
Et_10A_000932	744.571	1013.86	468.446	2607.13	619.613	438.998	390.275	777.678
Et_10A_000933	48.6554	26.6879	29.6422	76.2992	67.8746	55.7236	57.5851	67.936
Et_10A_000934	0	0	0	0	0	0	0	0.754084
Et_10A_000935	51.5369	25.5654	32.4113	133.508	23.2438	13.0393	9.02764	177.033
Et_10A_000936	0	0.119688	0	10.3064	4.35796	0	0	3.58224
Et_10A_000937	1.14952	2.2124	0	28.3241	1.23307	0	3.71527	1.07646
Et_10A_000938	0.640637	0	0	5.11511	0	0	0.254246	0
Et_10A_000939	165.443	171.294	32.4676	59.1942	106.332	107.074	302.919	214.869
Et_10A_000940	728.93	618.182	2.72072	928.535	1977.05	77.2816	253.78	432.872
Et_10A_000941	32.0145	41.3748	186.64	37.482	78.5807	57.7869	46.587	49.8641
Et_10A_000942	0	0	0	0	0	0	0	0
Et_10A_000943	2.3685	2.64873	2.61849	0	1.38704	10.8292	11.4977	1.74682
Et_10A_000944	183.492	129.212	192.254	170.622	159.704	206.894	239.814	332.321
Et_10A_000945	98.7355	88.9013	55.1367	165.149	117.468	33.669	50.6084	98.6944
Et_10A_000946	8.63167	11.0236	0	0	0	0	0.457183	0
Et_10A_000947	133.763	187.192	70.7135	102.602	573.555	15.2897	32.0049	49.8722
Et_10A_000948	390.099	423.516	714.137	353.488	334.731	194.386	325.535	144.064
Et_10A_000949	3.02779	2.96827	0	0	5.93662	0	0.209232	0.338174
Et_10A_000950	1.20518	2.75909	0	0	0	0.360038	1.22489	0.393844
Et_10A_000951	17.6724	14.3982	114.816	57.134	49.0377	104.594	21.7483	6.44916
Et_10A_000952	12.5813	13.314	8.52306	0	0.449159	0	0.220892	1.02462
Et_10A_000953	48.2886	53.8241	0	1.55833	2.17092	21.4699	34.8817	1.21035
Et_10A_000954	63.8894	57.5399	31.2461	1.74274	48.7964	15.86	9.07894	38.3785
Et_10A_000955	22.571	42.5121	22.052	14.6176	34.9192	42.362	63.664	15.9837
Et_10A_000956	38.4546	23.8766	26.7794	11.8855	44.2939	37.4379	68.5547	24.1441
Et_10A_000957	151.77	116.835	41.8465	89.4352	109.754	210.681	284.34	242.536
Et_10A_000958	0.966828	0	0	0	0	0	0	0
Et_10A_000959	0	0	0	0	0	0	0	0
Et_10A_000960	0	0	0	0	0	0	0	0
Et_10A_000961	288.583	367.581	373.574	223.103	613.902	468.971	814.179	730.812
Et_10A_000962	298.294	372.157	395.615	357.983	210.45	214.004	241.03	151.372
Et_10A_000963	136.526	135.237	65.4191	148.807	80.083	73.5436	81.7385	82.4045
Et_10A_000964	17.9102	25.5408	6.70597	0.535643	0	0.348884	0.556507	0.709635
Et_10A_000965	25.6096	15.9814	7.55835	8.54255	17.0457	12.5482	28.0087	16.5576
Et_10A_000966	66.6395	61.9798	34.17	59.0642	10.9215	28.2627	6.0462	2.97813
Et_10A_000967	17.183	22.6684	101.087	34.1268	17.5013	11.0644	5.82425	12.591
Et_10A_000968	9.49964	5.3858	0	0	0.308952	5.3674	4.30776	2.65093
Et_10A_000969	109.915	91.8644	67.976	79.4358	137.154	30.944	23.1123	39.9462
Et_10A_000970	154.002	150.75	208.361	94.7569	150.804	146.627	131.701	83.6645
Et_10A_000971	346.265	378.757	1133.9	664.292	462.222	462.636	250.675	345.23
Et_10A_000972	193.626	269.607	335.318	2.76834	2.6876	0	0.227078	0.366001
Et_10A_000973	3.35455	10.4665	1.4339	0	0	0	0	1.68887
Et_10A_000974	0	0.596144	0	0	0.387082	0.644667	0.570592	0.34042
Et_10A_000975	0.251933	0	0	0	0	0	0	0
Et_10A_000976	1.26059	0.336636	4.2316	0	0	0	0.228802	0
Et_10A_000977	0.307939	0.493031	0	0	0	0	0	0
Et_10A_000978	0	0	0	0	0	0	0	0
Et_10A_000979	0	0	0	0	0	0	0	0
Et_10A_000980	168.775	203.151	187.027	263.223	158.165	131.307	154.661	150.385
Et_10A_000981	0	0	0	0	0	0	0	0
Et_10A_000982	66.9049	79.369	2.73381	3.46771	22.2587	34.4766	44.4441	63.8821
Et_10A_000983	45.1174	57.8329	65.7352	45.3763	95.5491	55.5107	96.9271	66.6442
Et_10A_000984	7.38669	8.37027	1.44273	6.41233	7.5736	4.24176	6.61477	15.6701
Et_10A_000985	212.994	280.768	206.845	79.1591	197.375	356.168	600.983	194.939
Et_10A_000986	598.877	546.291	3.8342	410.182	240.226	0.910192	36.0779	3873.37
Et_10A_000987	94.3863	79.5174	38.3431	162.183	192.792	110.651	129.422	325.177
Et_10A_000988	460.549	339.494	676.042	4.35091	86.987	149.565	298.938	211.849
Et_10A_000989	585.349	543.156	31.9665	7.66208	44.2737	216.871	221.378	472.377
Et_10A_000990	28.7463	43.5293	0	0	0	1.00589	0	0.440282
Et_10A_000991	150.929	66.2057	2.86271	1.04811	43.3664	43.7442	56.6958	116.505
Et_10A_000992	0	0	0	0	0	0	0	0
Et_10A_000993	170.386	195.755	149.698	112.45	158.163	115.628	231.197	191.036
Et_10A_000994	0	0.112599	0	0	0	0	0	0
Et_10A_000995	0	0	0	1.22222	0	0	0	0.374649
Et_10A_000996	0	0	0	0	0	0	0	0
Et_10A_000997	0	0	0	0	0	0	0	0
Et_10A_000998	483.869	475.721	206.152	430.645	795.033	338.737	261.112	418.119
Et_10A_000999	14.1446	17.0272	10.5142	0	8.34686	34.3931	14.5834	8.46082
Et_10A_001000	184.009	212.6	186.313	151.322	262.436	235.621	220.099	217.052
Et_10A_001001	0.211917	1.36304	0	0	1.23439	3.13022	2.11776	1.17253
Et_10A_001002	384.327	374.234	929.538	461.947	415.624	402.178	335.024	188.531
Et_10A_001003	95.841	89.8514	131.528	71.9924	54.6173	60.9001	73.3562	51.5919
Et_10A_001004	0.502252	1.87999	0	0	0	0	0	0
Et_10A_001005	400.873	468.204	277.615	928.92	636.86	361.269	377.892	716.916
Et_10A_001006	216.295	185.81	216.121	279.103	242.145	167.316	159.372	104.828
Et_10A_001007	0	0.239598	1.53164	0	0	0	0	0
Et_10A_001008	0	0	1.52211	0	0	0	0	0
Et_10A_001009	1.25967	0	0	0	0	0	0	0
Et_10A_001010	269.081	215.151	14.7941	694.874	201.41	16.8313	25.5107	1395.08
Et_10A_001011	6.03189	6.61716	108.441	1.32193	22.5323	2.40632	8.91941	0.770677
Et_10A_001012	0	0	1.40901	0	0	0	0.311683	0
Et_10A_001013	48.1298	36.1721	8.58859	50.8558	27.3064	11.0965	12.1871	94.8386
Et_10A_001014	1.87912	2.71594	0	0	1.38601	2.22619	2.4731	3.04807
Et_10A_001015	23.5182	33.0168	28.083	40.2096	19.5147	22.9107	12.5421	9.29191
Et_10A_001016	161.513	242.9	339.311	51.4104	89.643	170.862	185.075	118.127
Et_10A_001017	2.48336	1.88321	0	0	0.755611	0	0	0.334247
Et_10A_001018	0	0	0	0	0	0	0	0
Et_10A_001019	187.174	189.77	125.754	225.495	168.516	86.9698	49.3358	124.794
Et_10A_001020	0.251933	0	0	0	0	0	0	0
Et_10A_001021	1.06734	0.228715	0	0	0	0.944342	0.45017	0.400712
Et_10A_001022	11.9696	8.35442	2.65778	25.924	4.33698	8.42092	11.5559	10.0612
Et_10A_001023	119.162	156.912	278.066	172.255	152.736	127.743	265.929	122.513
Et_10A_001024	3.16029	0.584733	0	0.426281	0.666676	1.7335	0	0
Et_10A_001025	18.6648	27.6221	9.77905	8.6906	58.0967	23.3593	14.2331	18.0688
Et_10A_001026	4.72293	6.52274	0	5.39883	37.3526	7.08951	4.63781	14.2375
Et_10A_001027	356.365	259.046	217.57	453.148	288.513	329.15	320.367	430.426
Et_10A_001028	0.495969	1.1477	0	0	0	0	0	0.333107
Et_10A_001029	0.26734	0	0	0.535125	0.3352	0.603872	0	0.670292
Et_10A_001030	419.657	524.534	596.974	356.318	231.389	296.602	304.486	250.156
Et_10A_001031	0	0	0	0	0	0	0	0
Et_10A_001032	81.3474	117.099	353.115	104.772	113.311	58.1235	81.5703	59.9409
Et_10A_001033	77.1093	61.4736	1.45626	45.1977	39.2396	46.3527	78.4216	139.159
Et_10A_001034	596.135	509.446	388.467	141.522	1037.88	1157.89	2906.96	3052.77
Et_10A_001035	650.774	462.613	316.569	878.181	1987.79	4300.51	2227.34	417.613
Et_10A_001036	98.5345	86.4797	161.388	77.0363	106.872	153.333	188.179	171.46
Et_10A_001037	330.218	381.054	240.13	341.849	284.435	536.011	682.481	360.001
Et_10A_001038	34.3495	44.7505	16.9065	1.37046	23.1407	20.1176	27.0922	10.7203
Et_10A_001039	23.1665	22.9548	0	0	0.40641	0	0	0
Et_10A_001040	195.222	232.303	175.277	149.347	164.733	122.47	84.3819	78.7981
Et_10A_001041	434.559	358.318	333.669	198.7	371.699	466.773	402.169	264.303
Et_10A_001042	9.1612	10.3773	4.5724	0.535171	0.747532	0.694605	0.477865	0
Et_10A_001043	0	0.112998	0	0	0	1.03739	0.30911	0
Et_10A_001044	307.348	323.151	248.915	222.865	290.325	198.764	124.661	146.488
Et_10A_001045	0	0	0	0	0	0	0	0
Et_10A_001046	0.518128	0.192477	0	0.905049	1.71474	5.92814	9.95306	0.731926
Et_10A_001047	138.139	121.09	98.3897	14.6095	59.0193	49.3031	106.091	243.286
Et_10A_001048	28.1997	26.8958	99.0575	74.9936	103.527	43.5324	37.9947	34.8229
Et_10A_001049	60.6586	56.2314	214.602	272.885	204.077	79.0349	81.3982	96.3933
Et_10A_001050	265.586	283.289	545.413	277.356	595.182	279.444	358.665	407.295
Et_10A_001051	544.252	591.292	621.179	731.362	390.311	375.141	526.833	316.031
Et_10A_001052	42.3106	35.7578	11.2917	0.528019	9.9032	172.686	168.956	60.0514
Et_10A_001053	138.493	105.018	548.61	293.871	204.764	80.2801	80.5385	125.221
Et_10A_001054	46.2227	41.7676	119.152	0.963525	10.0375	67.6791	121.348	12.0064
Et_10A_001055	3.67169	4.04935	0	0	2.5046	1.22088	1.19941	0.339089
Et_10A_001056	8.8512	17.9431	9.24786	16.5127	10.6106	6.75988	6.22802	3.11509
Et_10A_001057	0	0.700764	0	0	1.96759	0	0.752127	0
Et_10A_001058	64.1572	64.7805	18.6032	5.27941	14.6876	9.84418	41.9211	94.7661
Et_10A_001059	3.27645	13.7168	107.119	0	0.45744	2.12853	4.22847	0
Et_10A_001060	0	0.225197	0	0	0	0	0	0
Et_10A_001061	10.3582	4.506	0	5.11587	1.00441	15.15	34.8917	18.71
Et_10A_001062	1.29739	0	0	0.435583	0	0	0	2.20659
Et_10A_001063	0.251413	0	0	0	0	0.321079	0	0.364679
Et_10A_001064	2.31912	8.61074	0	0	0	0	0	0
Et_10A_001065	0.993256	3.51486	8.42891	0	0.806554	0.349195	0.457879	0
Et_10A_001066	7.37684	0.584168	0	0.842602	0	0	0	0
Et_10A_001067	0.818795	1.69083	0	2.91534	0	0.670028	1.67444	0.361599
Et_10A_001068	18.2967	14.0581	1.42217	5.75424	12.0906	7.07722	5.13171	9.06093
Et_10A_001069	0	0.900789	0	0	0	0	0	0
Et_10A_001070	36.1228	32.0997	32.4008	14.291	15.5513	0.328495	0	4.02404
Et_10A_001071	25.4597	51.8774	2.94812	0.55653	0	0.310221	0	0
Et_10A_001072	20.3156	19.0227	20.975	19.9839	21.4425	120.686	89.2205	1.87043
Et_10A_001073	133.801	181.697	61.0288	139.53	292.521	673.51	629.912	144.024
Et_10A_001074	1.23922	3.46893	0	5.58978	14.972	1.6504	7.59427	19.0675
Et_10A_001075	0	0	0	0	0	0	2.0924	0.37779
Et_10A_001076	3.41641	1.00752	0	0.546988	1.39752	1.04766	8.73135	13.1409
Et_10A_001077	11.2388	14.7158	0	33.9956	31.7918	432.885	91.1823	83.2268
Et_10A_001078	10.1634	16.2785	5.82964	10.0891	13.3506	11.3238	16.8408	9.65325
Et_10A_001079	4.04353	4.58493	18.1461	6.72858	4.96292	1.7272	1.74189	9.08125
Et_10A_001080	0	0.741241	0	0.447441	0	0	1.32789	3.89091
Et_10A_001081	0	0.411482	0	0	0.941567	2.14106	0.212543	1.40699
Et_10A_001082	21.31	145.486	16.6193	0	0.900977	3.30007	2.52939	0
Et_10A_001083	0	0.213331	0	0	0	0	0	0.398016
Et_10A_001084	0.253697	0.239421	0	0	0	0	0	0
Et_10A_001085	3.9451	11.0085	0	0	0	0	0.324183	0.418709
Et_10A_001086	126.028	152.417	124.331	177.197	111.996	318.534	275.29	263.474
Et_10A_001087	139.717	105.146	41.9118	23.5086	113.934	437.221	264.475	132.017
Et_10A_001088	4.74335	7.48163	5.73297	12.2797	9.14509	8.21332	9.24727	10.2388
Et_10A_001089	0	0	0	0	0	0	0	0
Et_10A_001090	0	0	0	0.38222	0.400357	0.643641	0	0.36274
Et_10A_001091	390.083	416.686	1555.6	389.041	374.061	359.597	313.861	165.551
Et_10A_001092	85.785	95.7655	35.2699	71.4204	114.716	34.8736	65.6053	269.22
Et_10A_001093	85.2838	74.5263	68.6789	70.9275	94.7427	47.8635	51.36	48.7387
Et_10A_001094	118.43	42.2234	0	10.7677	1307.77	12.5403	26.966	268.917
Et_10A_001095	77.6598	51.8768	10.0147	44.9669	28.836	6.3115	3.44167	7.78516
Et_10A_001096	15.5777	25.0344	2.65534	3.72013	14.0078	13.1871	21.5794	26.5269
Et_10A_001097	30.6484	47.9071	231.441	3.67365	8.77058	4.73712	3.73738	11.9114
Et_10A_001098	0.239441	2.24681	0	2.32065	0.957241	2.51035	0.884386	0
Et_10A_001099	4.77171	2.40848	0	3.09529	0.404695	1.97845	3.53908	0.352536
Et_10A_001100	57.6875	47.0357	0	262.093	14.5088	1.95891	1.91087	174.72
Et_10A_001101	157.057	247.168	162.289	197.463	123.976	167.964	184.343	180.085
Et_10A_001102	0.252935	0.112153	0	0	0	0	0	0
Et_10A_001103	25.7054	18.5647	101.529	13.0128	21.8436	13.9511	20.1888	12.4578
Et_10A_001104	4.56792	1.85911	9.60187	0.469754	0.814396	1.06679	1.00251	0.339277
Et_10A_001105	294.209	360.867	602.328	20.9245	337.598	270.168	615.305	299.337
Et_10A_001106	647.054	775.179	2974.23	797.38	1151.08	981.168	1033.68	620.118
Et_10A_001107	0	0	0	0	0	0	0	0
Et_10A_001108	55.5976	79.8088	274.294	100.801	54.8545	67.396	62.4821	51.6525
Et_10A_001109	9.04654	11.8706	4.07086	0	8.69806	23.5509	25.9929	6.02361
Et_10A_001110	99.3888	84.6184	195.793	107.529	137.788	128.292	134.214	88.545
Et_10A_001111	38.6711	33.2316	89.8655	8.60415	48.9857	99.2226	52.9892	14.9942
Et_10A_001112	1.68866	2.69062	0	7.90186	4.56685	13.7796	2.92972	0
Et_10A_001113	460.115	517.154	806.008	1013.92	780.183	648.604	463.496	4468.9
Et_10A_001114	362.753	445.071	972.987	263.984	269.888	550.782	389.298	488.146
Et_10A_001115	0	0.693198	0	2.11765	0	0.685908	0	0
Et_10A_001116	16.971	16.9555	0	7.42107	2.89048	0.332995	0.973059	1.47569
Et_10A_001117	29.9245	25.1028	1.41871	10.598	21.766	6.6567	1.13416	6.05561
Et_10A_001118	332.24	424.289	394.103	230.813	279.153	372.458	464.181	304.547
Et_10A_001119	0	0.112599	0	0	0	0	0	0
Et_10A_001120	2.31223	4.27642	0	0	0.392282	1.76322	0.452499	0.725181
Et_10A_001121	66.0531	66.5742	71.7059	49.1256	68.3716	60.6629	50.8495	38.814
Et_10A_001122	11.6682	7.24157	0	8.72576	0	0	0	2.06625
Et_10A_001123	0	0	0	0	0	0	0	0
Et_10A_001124	0.254731	0.476898	0	0	0	0	0	0
Et_10A_001125	0.906785	0.336374	0	5.06387	0	0.303228	0.2275	8.14177
Et_10A_001126	0	0	0	0	0	0	0	0
Et_10A_001127	0	0	0	0	0	0	0	0
Et_10A_001128	98.7364	81.6814	239.164	104.276	100.947	71.6138	91.0857	81.0462
Et_10A_001129	156.472	109.939	52.8863	85.5046	95.5976	75.3706	52.3128	44.5757
Et_10A_001130	484.67	385.929	909.819	215.614	269.755	59.9592	106.914	294.442
Et_10A_001131	0.228234	0	0	0	0	0	0	0.387394
Et_10A_001132	55.8081	50.9815	9.98597	28.4743	26.5008	6.18021	9.766	61.5578
Et_10A_001133	133.038	65.974	1.27151	0	21.7551	0	3.67141	40.6253
Et_10A_001134	8.9805	12.285	1.31628	1.02105	5.37839	0	0.325031	7.00745
Et_10A_001135	0	0	0	0	0	0	0	0
Et_10A_001136	0.338484	0.65703	0	0	0.346034	0	0	0
Et_10A_001137	0	0	0	0	0	0	0	0
Et_10A_001138	1.17129	1.48248	1.29961	0	3.21345	8.06861	4.622	1.81669
Et_10A_001139	4.74193	1.98357	2.81598	3.8476	0.446515	4.41881	7.36505	7.18222
Et_10A_001140	63.0947	38.4641	43.7203	62.4826	54.9307	68.63	62.2223	16.5736
Et_10A_001141	42.6512	31.0635	11.5376	191.771	51.4681	35.942	24.6266	116.944
Et_10A_001142	180.483	200.675	180.27	89.4275	303.988	180.911	196.291	164.478
Et_10A_001143	21.452	17.4543	26.401	11.4374	32.231	7.9184	14.9054	17.4462
Et_10A_001144	294.596	278.397	2528.7	271.213	375.028	338.686	323.88	225.32
Et_10A_001145	75.8331	57.5363	32.9864	189.048	51.711	56.6091	30.3167	229.461
Et_10A_001146	128.351	119.77	803.233	140.87	126.148	149.342	98.6054	59.4846
Et_10A_001147	1331.5	1469.36	2324.16	1026.67	1414.71	1471.59	1466.23	1415.88
Et_10A_001148	0	0	0	9.58351	1.19362	0	0	0.665203
Et_10A_001149	11.1213	8.38283	1.34509	19.6298	10.8681	7.44023	7.76068	5.65954
Et_10A_001150	25.5112	12.4703	31.5373	33.1394	29.2311	29.8373	11.3497	17.447
Et_10A_001151	16.7174	16.1001	34.7194	51.2991	38.318	35.9198	19.9167	16.5837
Et_10A_001152	0	0.118897	0	1.07726	0.340395	91.2194	37.3094	0.331853
Et_10A_001153	29.1687	41.4799	55.4891	55.7286	23.4084	20.8238	22.415	9.62651
Et_10A_001154	237.175	281.426	563.151	418.138	285.927	427.39	364.377	219.134
Et_10A_001155	10.0422	9.17394	0	4.32146	0	1.058	0.541186	0.367782
Et_10A_001156	8.60605	12.7541	9.76902	3.00106	4.92682	5.77702	0.84985	0.772486
Et_10A_001157	0.822395	1.67499	0	0	0	0	0	0
Et_10A_001158	41.672	21.7481	0	0	0.467485	6.24831	8.47643	11.3644
Et_10A_001159	37.9614	45.4204	100.09	55.3517	29.9274	45.4897	36.278	43.5879
Et_10A_001160	262.221	203.711	128.725	385.819	240.376	210.423	155.288	163.608
Et_10A_001161	0.23726	0.210768	0	0	0	1.29679	0.667803	2.37952
Et_10A_001162	71.7233	88.9384	30.7469	74.4502	187.705	121.091	319.742	496.322
Et_10A_001163	13.7613	10.7971	15.824	23.2065	12.4358	56.2953	23.2956	4.61308
Et_10A_001164	57.7466	68.1666	2.90722	3.53065	0.413641	1.06657	0.224768	0
Et_10A_001165	16.5005	19.339	15.5117	42.5852	40.1769	31.7662	18.2987	22.6838
Et_10A_001166	6.07801	0.450268	0	0	0	2.63842	0.733106	7.23259
Et_10A_001167	0.269316	0.249608	0	1.07694	0	9.20299	350.628	0
Et_10A_001168	0.822382	0	1.5526	0.549315	2.35816	18.9828	62.5681	8.20794
Et_10A_001169	9.78091	7.38705	10.6378	9.86849	15.9281	19.048	20.9644	65.3062
Et_10A_001170	0.218203	0.0972322	31.2709	0	0.940804	1.74833	59.0087	2.70248
Et_10A_001171	4.57552	8.29008	23.2483	5.27685	18.5611	1.84022	1.70472	2.43188
Et_10A_001172	0.280884	0.715963	8.18786	2.82076	2.19927	0.670614	0.642895	0.769698
Et_10A_001173	0.535227	0.594355	4.44917	0.930306	0.736319	0	0.428705	1.47119
Et_10A_001174	5.34316	3.49292	1.2811	4.12822	2.34403	2.78466	4.76663	1.81376
Et_10A_001175	0.3961	0.105318	0	0	0.410053	0	0.659364	0
Et_10A_001176	0.244049	1.60215	0	0	0.70519	0.327222	2.87138	0
Et_10A_001177	6.2768	2.58134	0	0	0	0	2.92087	0.38548
Et_10A_001178	39.1751	46.4361	434.956	42.5413	39.8153	42.3911	35.6025	21.4576
Et_10A_001179	152.859	126.066	176.69	338.404	205.434	251.512	479.993	492.419
Et_10A_001180	0	0	0	0	0	0	0	0
Et_10A_001181	0	0.241097	0	0	0	0	0	0
Et_10A_001182	8.70707	3.9085	10.9979	7.86237	3.59281	7.97782	15.0794	2.74474
Et_10A_001183	227.686	184.463	141.811	219.638	290.743	339.934	520.252	396.242
Et_10A_001184	40.1939	25.2309	0	50.5051	28.9423	56.0753	76.8628	112.046
Et_10A_001185	100.537	100.748	290.807	118.363	174.786	217.595	215.423	165.652
Et_10A_001186	59.6603	67.1597	117.238	70.2524	56.4814	56.9284	49.0336	57.1406
Et_10A_001187	2.61592	0.507236	1.55125	0	0.722228	2.82884	5.92386	4.84068
Et_10A_001188	39.7119	21.7943	26.8667	33.5544	38.3714	52.6631	48.6362	102.122
Et_10A_001189	635.396	732.765	726.737	1313.27	912.181	460.978	422.727	340.118
Et_10A_001190	11.4164	13.5815	28.9395	13.5592	16.0314	23.4508	19.2735	25.1905
Et_10A_001191	16.1649	22.579	24.7703	23.7937	14.6809	15.9609	16.7242	17.1046
Et_10A_001192	112.134	146.213	299.891	10.5382	16.7627	53.9976	46.3836	23.411
Et_10A_001193	226.831	286.118	79.7784	787.512	289.104	349.942	637.258	160.875
Et_10A_001194	0	0	0	1.25289	1.17335	6.06098	8.6003	0
Et_10A_001195	0	0	0	0	1.87558	37.8062	16.4825	0.332022
Et_10A_001196	82.8207	87.2707	30.8461	162.284	139.409	107.66	86.3661	83.1131
Et_10A_001197	7.81912	13.3758	12.0499	10.7825	12.8104	0.958818	7.91576	3.11656
Et_10A_001198	0	0	0	0	0	0	0	0
Et_10A_001199	0	0	0	0	0	0	0	0
Et_10A_001200	0.510078	0.805936	0	0	0.328929	0	0	0
Et_10A_001201	667.22	920.869	659.867	536.388	724.119	1112.09	1236.71	929.665
Et_10A_001202	0.628436	0.249438	1.49256	0	1.17878	0	0	0
Et_10A_001203	199.433	189.11	62.3728	68.1433	119.198	125.963	222.494	149.035
Et_10A_001204	15.3547	9.84482	14.4517	11.7934	15.6408	10.4147	10.2606	16.3046
Et_10A_001205	1.07849	1.40716	5.79024	0	0	9.0655	9.1511	0
Et_10A_001206	53.3218	49.8772	57.2541	31.5423	84.7429	59.5964	63.6813	67.1249
Et_10A_001207	26.019	10.647	0	1.39675	19.6748	20.0351	39.1262	40.7987
Et_10A_001208	3.30858	3.9425	0	2.1573	9.69995	11.2425	20.0091	6.39721
Et_10A_001209	0	0	0	0	0	0	0	0
Et_10A_001210	27.1695	1.96293	0	13.061	8.55132	7.33769	4.29972	2.5424
Et_10A_001211	270.328	257.419	267.951	111.208	169.729	241.02	251.165	199.548
Et_10A_001212	3.26315	2.07467	1.47761	5.9165	4.0161	3.36907	2.94599	2.05566
Et_10A_001213	0	0	0	0	0	0	0	0
Et_10A_001214	75.9763	48.713	0	397.696	41.7137	6.56334	5.16135	320.898
Et_10A_001215	291.509	443.737	305.294	339.511	165.053	204.79	194.188	175.759
Et_10A_001216	210.736	175.322	19.7477	216.167	87.0637	231.876	207.253	390.842
Et_10A_001217	11.0479	23.1262	2.72657	0.834426	8.80743	21.3906	49.3674	13.3304
Et_10A_001218	0.470676	0.593051	0	0	0	0	0	0
Et_10A_001219	129.987	111.571	40.4975	47.9577	70.9013	76.2913	78.3237	161.103
Et_10A_001220	34.9569	26.1714	12.6692	4.31175	11.5458	29.2947	18.5863	21.3771
Et_10A_001221	11.3035	7.0841	13.6767	4.34293	20.3032	23.0702	18.1763	13.7356
Et_10A_001222	81.7544	71.7373	46.7075	40.2967	93.5801	96.3509	120.519	102.15
Et_10A_001223	23.9738	16.7108	1.52996	0.879807	7.20068	15.9369	22.1786	22.7929
Et_10A_001224	0	0	0	0	0	0	0	0
Et_10A_001225	0.790623	3.19885	12.3615	0	1.10068	0.345763	0.471557	8.87802
Et_10A_001226	0	0	0	0	0	0	0	0
Et_10A_001227	6.54727	8.98443	6.74774	25.1073	3.99877	4.43102	4.96069	11.7929
Et_10A_001228	69.33	77.9807	61.7456	187.676	47.9954	65.9639	109.93	85.5832
Et_10A_001229	29.9498	28.4965	0	29.1701	5.83991	36.2127	40.0762	60.6107
Et_10A_001230	80.9796	43.6833	2.68458	335.207	42.2347	7.24384	7.46852	686.746
Et_10A_001231	269.27	354.486	612.689	416.051	401.718	424.408	415.153	379.751
Et_10A_001232	78.9274	81.9509	5.57269	7.38055	25.8214	20.3501	31.4625	31.0636
Et_10A_001233	0.821316	0	0	1.48958	0.720311	0.702922	0.600029	1.47105
Et_10A_001234	14.2791	4.91894	0	72.4587	5.03218	1.68028	2.94353	21.376
Et_10A_001235	51.6109	55.7157	50.9455	79.1995	17.0445	31.6956	26.1797	20.5871
Et_10A_001236	143.602	61.6317	56.6795	285.187	130.753	107.165	95.0867	126.119
Et_10A_001237	38.0178	80.0799	5.66364	2.64592	117.291	171.201	56.582	6.39715
Et_10A_001238	0.308705	0.246094	0	1.60495	0.377001	252.98	273.457	0
Et_10A_001239	4.51462	3.80898	0	41.517	6.02975	0	0	20.8085
Et_10A_001240	0	0.108115	0	0	0.64002	1.75309	0	0
Et_10A_001241	93.1198	77.76	31.7954	53.8903	49.449	76.6713	69.569	45.3558
Et_10A_001242	0	0	0	0	0	0	0	0
Et_10A_001243	1.64784	1.13102	3.94718	0	0.906349	0	1.65892	3.16912
Et_10A_001244	22.4678	5.28474	4.07402	99.1171	3.91604	9.10925	13.195	47.3248
Et_10A_001245	16.5886	9.50279	5.32951	67.1554	25.7469	198.595	62.4428	14.035
Et_10A_001246	166.243	180.897	143.306	139.438	130.465	95.7062	130.061	127.545
Et_10A_001247	113.51	77.8278	88.8192	45.7172	83.9743	252.198	498.254	79.1456
Et_10A_001248	148.164	180.351	17.5128	52.5304	53.642	59.8244	74.3866	106.853
Et_10A_001249	34.349	41.9647	113.218	18.3399	22.331	34.5031	25.758	15.9881
Et_10A_001250	9.50716	12.8961	0	2.60002	0.793431	8.44934	9.44188	6.11401
Et_10A_001251	28.6558	22.6028	7.1844	16.7961	14.8174	36.1309	62.0783	56.3283
Et_10A_001252	44.6501	66.4639	78.4081	105.216	91.0152	61.5094	75.3296	132.373
Et_10A_001253	0.821346	0.257856	0	3.54788	1.1181	0.399983	0.281137	1.67905
Et_10A_001254	19.3097	18.4364	7.53299	13.2383	38.6252	72.1407	78.9368	42.3615
Et_10A_001255	21.9886	15.0013	5.43806	0	6.92972	9.31557	25.4743	32.5871
Et_10A_001256	122.561	74.1639	56.1063	581.152	93.3436	7.26381	16.9063	1898.64
Et_10A_001257	14.2691	13.9115	5.77743	12.588	10.0385	0.983886	2.26534	30.7061
Et_10A_001258	22.3115	17.5079	86.336	17.8763	23.7051	27.7562	11.2636	11.4345
Et_10A_001259	11.0173	13.3136	50.8603	13.0188	16.2382	13.4194	10.1438	7.92112
Et_10A_001260	0.293932	2.23023	0	0.865012	6.34061	0.292121	1.09151	5.98421
Et_10A_001261	0	0	0	0	0	4.64959	7.0848	0
Et_10A_001262	0	0	0	0	0	0	0	0
Et_10A_001263	0	0	0	0	2.12955	0	6.19804	0
Et_10A_001264	303.412	320.359	775.93	480.845	337.794	306.296	233.781	189.486
Et_10A_001265	4.98986	6.98567	6.78906	9.41037	5.83648	7.6226	4.87947	6.88613
Et_10A_001266	100.815	141.588	237.984	353.272	181.574	139.487	111.433	252.895
Et_10A_001267	3.58	1.7412	8.45997	1.4798	8.71979	1.65449	0.76128	2.19444
Et_10A_001268	0	0	0	0	0	0	0	0
Et_10A_001269	374.598	475.544	743.555	237.093	310.224	213.615	238.121	338.765
Et_10A_001270	469.332	248.667	10.7866	4.42234	70.2858	29.4638	169.01	709.589
Et_10A_001271	185.378	85.5394	43.9296	39.4843	34.2711	12.6748	21.5192	240.952
Et_10A_001272	1791.37	1325.42	297.554	8.5623	217.436	3.18093	62.9816	1770.37
Et_10A_001273	4.96606	9.05697	12.0693	34.9023	4.89498	17.3416	10.4402	8.06511
Et_10A_001274	16.617	26.226	28.3661	34.4444	24.362	21.8421	12.5762	26.3789
Et_10A_001275	63.9891	44.8859	14.1709	60.3244	12.1121	14.3095	9.2176	70.2094
Et_10A_001276	0.252136	1.29014	0	4.55189	5.31528	7.17669	23.3103	5.87026
Et_10A_001277	36.3514	41.7345	111.813	53.9007	32.8635	31.8732	22.8587	24.471
Et_10A_001278	55.131	31.4729	30.3544	64.2518	76.4853	150.745	194.43	119.91
Et_10A_001279	329.502	429.024	251.179	398.586	262.259	274.346	229.965	220.721
Et_10A_001280	152.032	142.357	83.8572	132.936	127.581	179.6	142.872	114.433
Et_10A_001281	6.14128	5.94975	0	18.8028	1.57858	0.336224	1.14794	29.0475
Et_10A_001282	1.55856	0.428305	0	4.03094	0	0	1.22424	3.44636
Et_10A_001283	682.594	911.368	366.712	1016.69	600.417	774.095	885.514	757.497
Et_10A_001284	5.24292	2.56252	1.37485	4.79869	2.2332	3.99853	1.12621	1.2075
Et_10A_001285	18.1367	23.6289	7.40794	34.9621	32.6804	9.32696	18.2498	93.1002
Et_10A_001286	120.933	111.144	135.958	134.138	262.211	296.148	289.946	244.859
Et_10A_001287	2.96104	1.00546	0	0.405798	0	35.6886	66.0898	25.9393
Et_10A_001288	19.6468	26.8254	28.7128	11.1895	11.6722	3.98803	0.223624	8.20042
Et_10A_001289	109.797	154.554	13.695	119.639	96.2922	239.996	104.525	26.4893
Et_10A_001290	38.8013	39.7059	34.925	54.1764	67.6698	43.9673	28.0249	40.9333
Et_10A_001291	37.2738	40.1425	26.7962	20.4087	16.2057	3.59864	0.490931	4.97077
Et_10A_001292	65.3192	65.1293	125.168	21.2005	48.2505	5.46833	1.85148	16.4333
Et_10A_001293	37.2197	62.0758	2.80268	7.69105	28.3808	22.5885	148.214	24.321
Et_10A_001294	73.6142	84.6625	67.0921	84.3519	180.185	194.138	182.109	139.319
Et_10A_001295	397.497	384.125	265.364	394.109	312.845	381.69	376.772	362.334
Et_10A_001296	182.891	101.081	5.8336	46.2666	260.431	538.346	591.952	44.5047
Et_10A_001297	53.4156	51.4717	7.3232	96.0061	312.073	692.599	460.692	92.6246
Et_10A_001298	39.6865	37.5497	2.82942	1.46094	6.25811	8.52791	12.8591	50.2171
Et_10A_001299	100.704	91.6687	59.946	25.7819	130.88	69.4457	132.756	98.6384
Et_10A_001300	11.8878	11.161	0	0.403816	9.77566	7.06124	11.6082	13.1719
Et_10A_001301	4.09508	3.83842	1.37395	5.74441	26.5012	14.0387	8.0487	1.13053
Et_10A_001302	0	0	0	0	0	0	0	0
Et_10A_001303	0	0	0	0	0	0	0	0
Et_10A_001304	8.60468	4.00902	0	8.6517	5.32562	23.5391	20.0911	40.7844
Et_10A_001305	0	0	0	1.31808	0.753483	0	0.59638	0.723702
Et_10A_001306	35.5472	31.1556	0	27.9692	0.875983	0	0	12.6496
Et_10A_001307	200.575	176.483	139.472	386.141	276.489	185.65	105.022	109.925
Et_10A_001308	0.796721	0.474451	3.02356	0	1.56367	9.23679	4.0455	1.34017
Et_10A_001309	13.1637	6.71228	2.97497	21.1143	4.673	11.3323	6.52859	2.78912
Et_10A_001310	71.3203	64.2765	13.2163	128.781	47.7969	31.5446	51.2291	220.515
Et_10A_001311	51.8166	33.6458	22.5308	14.8184	43.0196	23.5124	48.0969	42.7471
Et_10A_001312	35.4672	31.4883	25.9357	67.227	47.3009	34.4406	17.888	68.1611
Et_10A_001313	5.38172	10.8646	8.70135	36.6144	13.3034	14.5448	5.05417	16.6613
Et_10A_001314	53.5293	73.8329	53.2237	84.7032	97.8995	93.5618	130.923	103.066
Et_10A_001315	0.252532	0.449327	0	0	0	0	0	0
Et_10A_001316	42.2707	12.5804	0	70.6672	8.72671	0.916761	0.444404	5.32744
Et_10A_001317	0.29089	1.17833	0	2.64233	3.51807	5.18176	3.15872	2.42525
Et_10A_001318	2.19968	2.42191	0	1.99658	0.339843	1.65403	1.23222	0.886466
Et_10A_001319	24.8987	24.2963	21.7276	70.01	35.1981	26.1559	10.8314	24.8531
Et_10A_001320	0	0.948772	2.94229	1.3974	0.399097	1.46268	0.214943	0.31315
Et_10A_001321	3.35658	4.55914	13.536	23.9012	1.93767	4.49014	1.2407	3.8396
Et_10A_001322	95.6806	57.3098	72.5257	100.875	94.883	76.6724	52.8338	67.5849
Et_10A_001323	34.5597	63.3386	71.0681	55.9651	24.7033	33.2519	18.4769	3.92579
Et_10A_001324	17.3413	25.9204	35.6812	38.5632	27.7183	21.4402	20.952	26.6226
Et_10A_001325	0.267171	1.9526	0	5.75975	34.2587	160.986	149.646	6.03136
Et_10A_001326	2.76337	1.51015	0	0	0	0	0	0
Et_10A_001327	14.7774	15.2657	21.5551	12.6655	25.0581	23.785	34.7063	34.2863
Et_10A_001328	1.3717	2.77472	0	12.9214	1.64949	0.335612	0	8.61493
Et_10A_001329	0	0	0	0	0	0	0	0
Et_10A_001330	10.7743	10.5796	12.5046	5.10292	16.126	6.66412	8.98109	14.2047
Et_10A_001331	19.7179	12.8969	5.56907	2.5771	6.90516	0.700664	1.2999	4.54163
Et_10A_001332	259.093	149.397	201.182	547.114	213.922	334.84	216.082	123.708
Et_10A_001333	151.617	155.258	195.699	140.226	572.073	2312.96	3436.81	512.647
Et_10A_001334	20.1446	23.9948	8.11088	0.825725	12.774	7.45385	16.4146	21.5664
Et_10A_001335	15.6745	7.76737	34.1035	21.538	16.4955	12.1509	10.3864	19.7194
Et_10A_001336	48.4637	57.5771	7.80206	21.0847	17.1118	30.9752	22.8067	12.9399
Et_10A_001337	117.335	94.5383	44.2336	216.394	187.789	126.857	194.646	662.491
Et_10A_001338	196.753	139.577	64.3896	284.811	232.12	173.441	143.923	408.388
Et_10A_001339	9.86028	14.0708	4.29199	9.69666	0.443959	13.5511	17.7494	13.2784
Et_10A_001340	16.1745	6.38972	11.7708	2.06508	27.64	184.915	352.747	88.3126
Et_10A_001341	13.5471	11.2274	35.5048	14.763	23.0408	12.8422	12.1622	13.7003
Et_10A_001342	42.8208	27.3442	1.43844	25.9906	95.2633	60.2509	119.923	235.677
Et_10A_001343	44.641	42.5901	11.7033	36.4644	36.101	49.5701	54.9221	42.1317
Et_10A_001344	59.6201	43.6947	2.8915	0.899962	1.53687	3.5308	0.296999	16.8082
Et_10A_001345	0.597741	1.08194	4.29404	1.05739	4.69031	33.5889	30.4142	0.359738
Et_10A_001346	62.7453	86.2155	237.448	53.0229	96.8539	66.7998	82.0915	65.5979
Et_10A_001347	72.5132	194.779	114.186	147.663	145.956	0	18.7384	794.265
Et_10A_001348	131.914	104.832	38.1597	465.331	46.7797	64.6982	46.4584	343.216
Et_10A_001349	1.90143	0.243197	0	0.470175	0	0	0.439026	0
Et_10A_001350	1920.95	2280.17	2079.86	1705.45	2251.55	2327.82	4628.36	3006.36
Et_10A_001351	203.604	189.105	181.139	50.227	124.967	155.258	290.083	98.1973
Et_10A_001352	10.3979	41.1722	13.0906	11.5961	16.9194	0.367756	3.74666	92.4952
Et_10A_001353	0	0	0	0	0	0	0	0
Et_10A_001354	649.387	483.375	909.492	387.133	263.329	212.106	384.549	1160.71
Et_10A_001355	269.252	354.473	357.776	297.506	262.329	250.434	211.2	216.884
Et_10A_001356	3.58875	4.35454	5.67241	7.49836	1.29729	0	2.57844	3.67525
Et_10A_001357	24.4483	34.5231	7.43461	71.8671	37.5341	86.4909	109.885	31.0421
Et_10A_001358	73.4992	94.5821	285.131	44.5784	59.9307	70.1847	92.6291	531.523
Et_10A_001359	175.83	121.557	15.1444	11.5935	78.9078	47.1025	80.0133	111.98
Et_10A_001360	1.48777	1.94437	0	0	0	0	0	0
Et_10A_001361	0	0	0	0	0	0	0	0
Et_10A_001362	0	0.112599	0	0	0	0	0	0
Et_10A_001363	0	0	0	0	0	0	0	0
Et_10A_001364	0.401578	0	1.43986	0	0	4.17356	0	0
Et_10A_001365	264.953	292.355	468.48	671.68	467.506	434.453	519.107	935.677
Et_10A_001368	4.37877	4.23077	10.6741	52.1161	9.86957	2.82573	2.38331	13.6693
Et_10A_001369	5.61036	1.43242	0	0	0	0	0	0.345377
Et_10A_001370	8.34211	5.56157	32.5629	11.8089	8.24167	10.7116	2.9622	3.97527
Et_10A_001371	22.3503	23.8266	19.7158	14.9925	32.8266	19.2793	22.4595	27.8905
Et_10A_001372	2.99234	1.94386	1.37148	0.844268	3.62568	0.33989	0	3.12493
Et_10A_001373	569.198	468.914	272.808	98.1856	234.164	360.618	783.851	301.674
Et_10A_001374	213.142	106.474	62.8984	17.8025	30.1683	10.0131	23.3911	140.654
Et_10A_001375	13.7663	16.3756	3.99135	12.3454	10.0325	11.7462	7.81007	5.78395
Et_10A_001376	172.341	232.012	428.317	277.07	204.136	155.926	228.834	119.593
Et_10A_001377	15.6417	26.339	12.8324	8.77969	12.6718	14.6759	14.3792	9.10048
Et_10A_001378	16.6364	7.96587	1.54717	9.63722	13.2006	10.6798	3.96904	10.1208
Et_10A_001379	49.3043	76.1469	30.5838	32.3695	34.0745	44.572	38.2546	26.6904
Et_10A_001380	0	0	0	0	0	0	0	0
Et_10A_001381	0	0	2.67018	0	0	0	0	0.42986
Et_10A_001382	0	0	0	0	0	0	0	0
Et_10A_001383	373.222	284.106	728.922	389.616	535.192	698.624	800.027	747.984
Et_10A_001384	0	0.228262	0	0	0	0.656957	0	0
Et_10A_001385	37.324	79.4465	13.7684	26.1709	34.7188	180.904	50.547	31.7394
Et_10A_001386	131.233	138.484	186.01	148.512	201.902	243.411	297.794	163.879
Et_10A_001388	1.41976	0.958881	0	0	0.917044	1.55817	0.796332	0.326134
Et_10A_001389	0	0	0	0	0	0	0	0.350953
Et_10A_001390	0	0.215898	2.66616	0.520185	0	10.4879	4.9893	1.02512
Et_10A_001391	271.719	342.032	28.4372	170.396	162.182	802.369	263.503	127.281
Et_10A_001392	25.1976	37.6617	6.07512	2.53136	11.2929	6.05866	10.5652	10.3332
Et_10A_001393	62.8467	34.4604	0	0.946959	7.92565	28.5965	52.0193	32.8153
Et_10A_001394	36.3391	32.6448	148.771	51.1413	15.6699	38.1628	23.2906	16.1878
Et_10A_001395	478.627	357.394	126.485	26.7757	316.446	123.824	293.077	313.757
Et_10A_001396	2.66628	2.13184	0	0	0.473495	3.57239	0.968158	5.67324
Et_10A_001397	190.077	195.635	393.076	219.88	148.677	171.913	256.659	98.3348
Et_10A_001398	0	0	1.44981	5.23742	0	0	0	0.379003
Et_10A_001399	372.929	489.527	359.195	749.692	708.211	417.681	233.366	412.982
Et_10A_001400	30.4688	34.5513	103.025	39.629	50.2731	67.9943	87.5996	239.894
Et_10A_001401	0	0.820371	2.90476	0.554171	0	0	0	0
Et_10A_001402	232.003	323.026	821.869	210.402	212.579	185.605	198.254	110.026
Et_10A_001403	965.638	1286.4	116.527	27.2866	467.01	545.83	692.769	644.159
Et_10A_001404	145.132	188.052	324.429	99.9144	211.456	143.725	113.362	95.7103
Et_10A_001405	102.51	77.077	28.1677	153.341	189.36	157.558	151.358	120.582
Et_10A_001406	0	0	0	0	0	0	0	0
Et_10A_001407	99.4557	52.3354	5.35108	4.2436	13.3168	39.3457	26.2178	10.7007
Et_10A_001408	33.4965	23.5935	0	0	0	0	0	14.3595
Et_10A_001409	0	0	0	0	0	0	0	0
Et_10A_001410	0	0	0	0	0	0	0	0
Et_10A_001411	0	0.0947685	0	0	0.947965	0.275471	0	0
Et_10A_001412	6.0799	4.60111	0	1.72103	22.0943	4.92411	11.6665	1.39715
Et_10A_001413	3.04703	5.5238	0	0.448656	0.403139	0	0	0
Et_10A_001414	0	0	0	0	0	0	0	0
Et_10A_001415	335.183	509.633	5.36371	0.461436	4.09915	102.287	155.799	0.733193
Et_10A_001416	7.04331	5.67557	0	41.261	3.65314	5.79931	6.08449	8.19891
Et_10A_001417	0	0	0	0	0	0	0	0
Et_10A_001418	0	0	0	0.8966	0.93248	206.751	36.6404	0
Et_10A_001419	0.549785	1.36901	0	0	0	0.684862	1.58706	0
Et_10A_001420	83.3571	59.7986	5.41331	115.046	61.0605	142.529	71.9216	57.6631
Et_10A_001421	248.398	342.102	250.531	337.576	143.522	289.779	256.245	172.267
Et_10A_001422	207.518	161.628	379.586	178.069	231.765	292.705	378.57	292.489
Et_10A_001423	0	0.248131	0	0	1.73602	0	0	0
Et_10A_001424	14.5211	9.80982	0	3.23421	7.28029	6.41834	1.8266	4.67646
Et_10A_001425	39.9056	52.0396	8.83399	4.39865	46.9707	63.5431	196.589	195.623
Et_10A_001426	32.2641	35.6396	148.274	36.132	72.4443	25.3658	18.1639	18.6246
Et_10A_001427	0	0	0	0	0	0	0	0
Et_10A_001428	0	0	0	0	0	0	0	0
Et_10A_001429	0	0.197708	0	43.348	0.439557	0.329638	0.279574	8.51351
Et_10A_001430	1.4442	0.418987	0	67.7872	13.5543	0	0	38.7505
Et_10A_001431	0	0.186162	1.3125	0	0.425567	0	0.332286	3.23929
Et_10A_001432	4.1361	2.97229	0	4.44909	475.088	0.582711	0	7.60421
Et_10A_001433	0.413171	0	0	0	0	0	0	0
Et_10A_001434	563.388	282.688	29.1024	9.01773	350.81	605.602	805.696	598.632
Et_10A_001435	2394.37	1111.68	2.94402	14996.1	1434.16	135.846	163.697	1623.89
Et_10A_001436	0.394945	0.605463	0	0	1.11197	48.394	71.3087	0
Et_10A_001437	239.295	150.357	131.298	8.45951	255.642	419.692	757.831	595.635
Et_10A_001438	50.199	56.5415	157.748	23.1604	38.2523	51.3755	88.8138	86.1467
Et_10A_001439	113.189	84.715	7.42298	4.76588	45.2038	86.4532	91.5494	117.808
Et_10A_001440	0.966828	0	0	0	0	0	0	0
Et_10A_001441	420.811	536.661	260.943	514.885	465.235	573.756	320.549	389.797
Et_10A_001442	117.353	195.251	61.0186	2.29899	58.8743	53.8205	92.2293	42.9059
Et_10A_001443	90.0877	90.792	95.7314	169.136	151.625	230.666	255.118	198.948
Et_10A_001444	13.2873	32.9379	2.93174	0	4.08095	0.994587	0.259599	1.42537
Et_10A_001445	2.68059	2.54043	0	0	0	0	0.212885	0
Et_10A_001446	0	0.112599	0	0	0	0	0	0
Et_10A_001447	1.04437	0.36048	0	0	0	0	0	0
Et_10A_001448	2.56094	6.88657	2.96917	0	0.331944	0	1.13598	0
Et_10A_001449	0	0	0	0	0	0	0	0
Et_10A_001450	0.257103	1.42472	2.86303	0	0	0	0	0
Et_10A_001451	0	0	0	0	0	0	0	0
Et_10A_001452	84.3921	102.028	0	0	0.510392	0	0	0
Et_10A_001453	0	0	0	0	0	0	0	0
Et_10A_001454	0	0	0	0	0	0	0	0
Et_10A_001455	1.25967	0	0	0	0	0	0	0
Et_10A_001456	0	0.241097	0	0	0	0	0	0
Et_10A_001458	102.425	120.237	516.814	202.734	254.827	157.222	126.352	221.824
Et_10A_001459	332.808	473.043	573.938	306.682	353.364	714.558	876.113	368.319
Et_10A_001460	9.76067	13.1072	0	0	0.345797	0	0	0
Et_10A_001461	132.042	162.937	81.2605	8.66017	97.6683	128.675	240.874	195.704
Et_10A_001462	354.483	398.152	623.407	555.285	356.21	328.146	336.964	293.373
Et_10A_001463	0.404465	0.3547	0	3.01579	2.5863	276.923	145.501	0.646636
Et_10A_001464	0	0	0	0	0	0	0	0
Et_10A_001465	0	0	0	0	0	0	0	0
Et_10A_001466	1.76353	0	0	0	0	0	0	0
Et_10A_001467	162.932	101.618	114.567	518.887	134.721	30.2399	5.21859	150.914
Et_10A_001468	150.393	137.598	148.397	139.342	132.506	161.044	178.104	171.61
Et_10A_001469	0	1.44734	0	0	0.375453	0.308853	0.79415	1.37776
Et_10A_001470	477.974	658.306	746.15	773.959	564.028	500.159	693.795	434.07
Et_10A_001471	44.2031	64.8128	70.7411	51.4837	74.1183	69.8449	113.171	68.093
Et_10A_001472	154.795	193.847	66.5284	208.853	329.457	202.026	336.118	321.04
Et_10A_001473	11.0581	16.1219	8.80885	13.5106	12.9509	9.41628	10.0294	14.5141
Et_10A_001474	0	0.20259	0	0	0.296037	0.615702	0.44531	1.59522
Et_10A_001475	55.7866	56.6353	12.0044	26.7855	112.865	101.954	225.427	165.397
Et_10A_001476	84.9995	54.6986	72.7889	68.991	48.5149	98.8577	70.3253	88.5935
Et_10A_001477	28.5816	31.6573	30.2477	36.4502	30.9473	32.3512	22.938	28.7956
Et_10A_001478	22.7542	22.3861	1.35529	51.2269	54.0177	148.649	72.1417	15.2058
Et_10A_001479	43.5786	38.4047	32.9009	20.7492	27.4262	23.4665	32.2953	35.5145
Et_10A_001480	2.6656	2.17519	10.7997	4.98126	9.13327	2.3085	3.25093	5.03882
Et_10A_001481	17.5555	22.8959	117.004	55.552	27.1649	24.9813	14.8877	16.4783
Et_10A_001482	421.763	390.396	227.96	1080.5	299.743	454.148	239.545	309.861
Et_10A_001483	243.586	307.246	475.682	132.497	314.475	286.787	341.949	279.135
Et_10A_001484	199.239	123.646	4.51521	194.804	238.335	412.287	228.745	415.943
Et_10A_001485	10.468	14.201	1.49937	7.48329	14.1649	8.46194	7.61655	6.3945
Et_10A_001486	1.53312	0.837552	0	0	0.444738	0	0.297561	3.45748
Et_10A_001487	99.0946	122.678	130.281	99.0233	86.5331	132.636	168.385	281.968
Et_10A_001488	42.3104	66.3471	5.45916	25.7372	1.22404	2.00964	3.9153	7.26931
Et_10A_001489	68.7221	68.5571	199.944	23.3183	111.58	81.4405	150.773	106.39
Et_10A_001490	1.30911	1.61823	82.3703	6.56119	21.8141	794.356	147.026	32.0229
Et_10A_001491	10.4475	8.01464	1.45699	23.2571	20.393	38.3081	19.5842	29.2996
Et_10A_001492	32.3106	46.7793	7.19159	0	0.383422	0	0	0
Et_10A_001493	63.1578	41.9677	0	182.869	145.151	277.06	186.894	180.727
Et_10A_001494	2.30507	1.76638	0	1.29605	2.51354	0	0.570132	4.18366
Et_10A_001495	18.1626	10.7453	5.93292	1.07531	30.8226	1.1289	0.653733	1.3887
Et_10A_001496	0	0.471097	0	0	0	0	0	0
Et_10A_001497	8.60301	6.74185	0	56.2207	49.1586	5.70409	10.6691	36.3337
Et_10A_001498	0.674293	1.64591	0	0.462317	1.93631	0	0	8.18219
Et_10A_001499	196.962	162.769	4.81125	10.1497	70.4269	157.805	303.135	259.406
Et_10A_001500	493.987	373.582	373.297	339.853	383.124	493.244	678.885	546.132
Et_10A_001501	0	0	1.39366	1.03488	0	18.0909	17.8558	1.5238
Et_10A_001502	61.6181	72.0926	151.139	56.5598	70.7871	61.631	65.7686	41.4218
Et_10A_001503	0	0	0	0	0	89.4483	31.1371	0
Et_10A_001504	88.9738	89.4779	358.212	197.112	137.696	105.363	91.7407	112.102
Et_10A_001505	999.959	743.885	301.575	1327.48	1305.44	1787.95	438.485	281.084
Et_10A_001506	659.116	775.95	281.005	1747.02	896.553	564.933	692.195	907.657
Et_10A_001507	36.9595	35.3223	3.06937	184.923	139.06	255.222	313.482	117.338
Et_10A_001508	0	0	0	0	0	0	0	0
Et_10A_001509	506.797	477.913	279.412	926.123	688.225	584.423	406.874	635.678
Et_10A_001510	0	0	0	0	0	0	0	0
Et_10A_001511	127.454	82.404	19.8175	10.8426	184.921	81.0453	133.482	147.012
Et_10A_001512	38.9153	57.4916	104.416	36.6284	66.2784	48.2497	61.5433	55.9604
Et_10A_001513	0.483544	1.06202	4.12624	1.8557	0	7.88534	15.817	0
Et_10A_001514	1.41502	0.228823	4.20955	0	2.0258	13.8195	21.6914	0.392839
Et_10A_001515	0	0	0	0	0	0.948419	0.947298	0
Et_10A_001516	1.89127	3.49266	33.3409	2.35901	24.151	109.971	94.7303	8.96266
Et_10A_001517	74.7468	102.164	187.843	342.964	193.426	240.706	225.802	174.992
Et_10A_001518	61.5523	70.6424	72.5051	43.5498	39.6966	65.7094	77.9999	46.4742
Et_10A_001519	80.6758	105.355	161.786	121.67	119.361	177.948	160.419	137.243
Et_10A_001520	14.7833	23.6917	5.21688	58.9091	81.3451	107.892	120.001	96.9997
Et_10A_001521	89.8484	81.2096	46.7265	12.2609	62.4194	62.3468	59.349	52.5275
Et_10A_001522	0	0	0	0	0	0	0	0
Et_10A_001523	158.773	205.341	838.526	118.695	137.205	283.313	123.16	52.3652
Et_10A_001524	0	0.818261	0	0	0	0	0	0
Et_10A_001525	0	0	0	0	0	0	0	0
Et_10A_001526	0	0	0	0	0	0	0	0
Et_10A_001527	5.21562	2.05927	0	16.216	17.8485	82.4931	35.0091	26.9543
Et_10A_001528	0.4997	1.70258	0	0	0	0	0	0
Et_10A_001529	5.92057	6.51046	0	0	0	0	0	0
Et_10A_001530	15.5505	39.3012	7.26894	0.422579	1.33149	1.07839	0	0
Et_10A_001531	6.89909	6.69886	0	7.42509	100.353	21.5325	20.9243	30.7676
Et_10A_001532	143.11	136.386	65.5401	116.891	111.431	95.1008	113.837	84.332
Et_10A_001533	0	0	0	0.434916	0	0	0	0
Et_10A_001534	0	0	0	0	0	0	0	0
Et_10A_001535	162.833	193.748	78.4915	132.213	297.412	236.92	393.334	259.691
Et_10A_001536	0	0.594343	0	0	0	0	0	0
Et_10A_001537	12.4712	6.65618	1.40869	0	3.35705	1.32487	1.71952	4.70869
Et_10A_001538	0.656053	0.234669	0	0	0.368115	0	0	0
Et_10A_001539	235.234	227.783	9.26957	148.325	114.081	97.0385	105.498	110.238
Et_10A_001540	223.368	210.801	20.5389	532.642	275.584	429.081	600.135	485.415
Et_10A_001541	4.28402	5.01649	0	4.76016	6.94383	8.73445	7.57013	10.1657
Et_10A_001542	76.9096	80.3785	11.8727	153.137	61.8138	248.382	366.184	46.7144
Et_10A_001543	2.54299	0.501049	0	0	1.4826	0.663023	1.36721	3.53908
Et_10A_001544	177.193	173.56	120.149	5.85207	95.7802	122.349	215.445	172.866
Et_10A_001545	0	0	0	0	0	0	0	0
Et_10A_001546	130.446	185.582	88.1739	42.3541	38.1944	150.628	189.995	42.6403
Et_10A_001547	96.078	94.8831	92.9849	36.5643	48.1206	106.795	183.641	96.1573
Et_10A_001548	26.2086	23.0849	8.67325	9.84694	29.8355	59.5728	45.7033	18.9601
Et_10A_001549	130.294	122.108	43.9359	63.2267	62.6956	70.7726	93.6428	117.607
Et_10A_001550	175.878	161.494	25.1283	497.093	68.8099	43.7461	53.7914	91.7861
Et_10A_001551	213.689	153.172	115.553	177.413	127.612	172.557	169.862	121.448
Et_10A_001552	1.88708	0.960897	0	0	1.27731	0	0	0
Et_10A_001553	0	0	0	0	0	0	0	0
Et_10A_001554	131.831	131.758	683.814	164.018	230.212	380.499	357.462	205.875
Et_10A_001555	0.51424	0	0	1.10297	0	0.33062	0.698207	1.5163
Et_10A_001556	175.211	147.152	90.4659	84.412	202.959	127.511	97.6847	73.612
Et_10A_001557	9.91497	10.6069	40.4	7.81497	38.5534	292.439	285.198	14.8337
Et_10A_001558	120.31	62.1903	10.0552	402.601	29.7984	1.97763	0.584373	244.6
Et_10A_001559	0	0	0	0	0	0	0	0
Et_10A_001560	126.865	131.193	392.233	168.583	156.839	117.811	84.9946	102.76
Et_10A_001561	7.90935	6.15435	0	58.2977	8.51009	0.411231	0	40.8252
Et_10A_001562	57.1314	67.2051	108.787	64.829	47.7024	56.09	51.0942	55.2191
Et_10A_001563	221.998	167.474	255.305	294.792	115.947	140.404	93.2393	62.8423
Et_10A_001564	0	0	0	0	0	0	0	0
Et_10A_001565	3.06294	2.42342	0	0	0	0	0	0
Et_10A_001566	0	0	0	0	0	0	0	0
Et_10A_001567	0	0	0	0	0	0	0	0
Et_10A_001568	39.272	17.5769	5.24147	5.95262	122.223	9.23876	19.8717	170.963
Et_10A_001569	0	0	0	0	0	0	0	0
Et_10A_001570	165.557	284.961	70.0371	27.9402	8.0084	28.2971	6.67673	1.37689
Et_10A_001571	5.20822	7.47991	7.8527	6.51531	19.1238	10.8984	6.6106	15.6301
Et_10A_001572	0	0.450395	0	0	0	0	0	0
Et_10A_001573	467.625	252.625	0	34.511	38.7953	15.6157	6.42099	23.8274
Et_10A_001574	17.646	30.5941	3.10724	30.0016	43.2932	21.2268	14.5352	14.2129
Et_10A_001575	227.258	189.43	65.3288	26.1436	109.452	114.878	156.82	265.209
Et_10A_001576	126.791	96.9706	191.273	195.446	245	144.114	192.892	186.869
Et_10A_001577	0	0.0971978	0	0	0	0	0	1.08033
Et_10A_001578	193.92	230.681	286.506	116.862	184.727	213.214	241.318	153.926
Et_10A_001579	32.9923	60.093	25.7916	33.596	33.9985	146.331	27.8328	44.0391
Et_10A_001580	261.523	336.83	1798.76	449.311	594.356	526.708	329.281	243.482
Et_10A_001581	59.4011	100.614	515.399	93.7288	546.527	349.173	424.759	462.611
Et_10A_001582	254.087	239.443	66.8433	1096.1	122.794	64.1022	17.7085	491.901
Et_10A_001583	4.58599	1.23345	0	4.32221	0.472133	0.341177	0.879019	19.8738
Et_10A_001584	1.40993	1.9004	0	4.03358	5.00044	6.28982	1.25671	4.43294
Et_10A_001585	0.875311	0.601635	1.40013	0.859151	1.30652	2.88722	0.223672	0.771733
Et_10A_001586	0	0.234629	0	0	0.976628	0	0	0.330872
Et_10A_001587	0.862209	1.59689	10.604	3.50578	19.1151	9.23283	3.70935	10.0213
Et_10A_001588	22.8712	14.2961	3.89352	1.51936	13.1369	99.3625	124.466	143.776
Et_10A_001589	8.69822	7.23047	6.91247	0.55721	39.9007	1.27282	1.94134	26.8541
Et_10A_001590	29.8044	34.194	7.47548	1.00603	26.4473	492.101	310.856	25.8331
Et_10A_001591	1249.83	1438.74	1086.03	599.382	948.003	914.361	1136.8	761.513
Et_10A_001592	59.1947	88.6163	65.9445	92.4862	61.6453	187.52	216.923	75.4877
Et_10A_001593	0.614895	2.24233	1.459	1.07405	7.31585	8.43099	3.01443	9.43652
Et_10A_001594	0	0	0	0	0	0	0	0
Et_10A_001595	0.394943	0	0	0.406368	0	0	0	1.84165
Et_10A_001596	341.078	280.547	172.29	375.259	241.343	215.598	291.749	265.601
Et_10A_001597	108.737	104.749	93.7596	181.282	217.364	204.782	160.565	122.424
Et_10A_001598	65.1324	34.458	2.72246	13.6152	34.9168	11.3162	10.8249	40.992
Et_10A_001599	0.728382	0.218494	0	0.450101	0.440691	36.595	67.2478	1.85755
Et_10A_001600	0	0.241097	0	0	0	0	0	0
Et_10A_001601	56.5005	51.6465	22.1315	91.1215	40.1943	52.8381	46.1116	27.0661
Et_10A_001602	478.269	615.628	1428.59	412.413	931.21	770.507	1160.69	941.34
Et_10A_001603	0	0	0	0	0	0	0	0
Et_10A_001604	0	0	0	0	0	0	0	0
Et_10A_001605	0	0	0	0	0	0	0	0
Et_10A_001606	678.821	622.643	1099.36	1070.33	769.069	705.642	580.455	596.363
Et_10A_001607	326.127	307.865	279.97	488.03	310.531	319.844	270.054	192.82
Et_10A_001608	832.485	921.564	473.671	376.461	1051.2	1258.1	1767.1	1601.75
Et_10A_001609	0	0.225197	0	0	0	0	0	0
Et_10A_001610	311.367	373.544	923.784	552.174	372.897	426.544	344.788	289.093
Et_10A_001611	0.318417	0.488162	1.43541	0.440453	0.66517	0	0.291793	0.318725
Et_10A_001612	0	0	0	0	0	0	0	0
Et_10A_001613	0.840672	0.996994	79.1249	1.50704	0	0	1.21462	1.18772
Et_10A_001614	4.25962	0	36.9361	0	6.85615	3.52317	0	0
Et_10A_001615	0.248924	2.68458	0	0	0	0.969187	1.26229	1.07391
Et_10A_001616	15.3022	17.6812	0	1.03571	2.25619	41.0256	50.9211	27.1351
Et_10A_001617	9.59196	14.8189	3.08461	6.59468	10.9851	6.69929	5.05648	3.72398
Et_10A_001618	60.4896	61.78	33.7144	21.8812	30.3199	67.0712	109.752	53.3249
Et_10A_001619	2.12815	0.865889	10.9949	0.53991	1.22295	1.74393	1.15621	0
Et_10A_001620	830.841	727.945	7.29988	77.4762	1637.34	277.669	351.196	478.119
Et_10A_001621	741.135	818.903	870.643	888.267	661.978	704.283	592.749	594.116
Et_10A_001622	509.365	665.356	497.79	308.436	628.324	704.259	828.04	937.994
Et_10A_001623	348.929	449.389	1312.76	568.911	435.919	320.344	353.424	340.738
Et_10A_001624	40.3166	45.9975	20.0363	0	26.8138	5.58526	5.54735	0.385929
Et_10A_001625	0.413171	0	0	0	0	0	0	0
Et_10A_001626	0	0.103837	1.43578	0	0	0	0	0.403449
Et_10A_001627	106.062	73.6286	1.40729	135.203	22.4094	23.0531	13.1272	159.156
Et_10A_001628	27.1289	18.8283	4.11813	29.7882	12.042	0	1.22019	72.4551
Et_10A_001629	29.5713	32.4101	30.0221	59.946	11.0729	20.7831	10.4968	471.943
Et_10A_001630	626.919	666.451	835.567	583.785	438.434	536.829	350.87	288.476
Et_10A_001631	75.5205	87.5276	310.391	133.713	95.0276	86.1249	120.895	86.4783
Et_10A_001632	92.7637	89.5504	418.886	97.7277	97.261	76.7837	72.8351	76.0703
Et_10A_001633	195.942	171.366	739.669	206.474	370.168	257.152	228.216	176.425
Et_10A_001634	0	0	0	1.02098	2.18125	137.854	143.475	0
Et_10A_001635	224.811	223.565	59.7341	411.123	199.707	300.502	350.5	365.272
Et_10A_001636	201.458	202.65	89.3709	390.512	261.19	237.678	190.066	580.231
Et_10A_001637	156.333	201.246	0	1.84402	23.1375	75.2104	133.305	138.975
Et_10A_001638	13.8145	22.3551	7.24762	9.87893	16.2535	24.0369	29.5552	29.3729
Et_10A_001639	478.02	558.738	1509.05	435.212	597.49	724.193	650.995	623.615
Et_10A_001640	11.1111	4.25518	36.807	2.01749	11.1591	8.67548	2.92592	3.14773
Et_10A_001641	0	0	0	0.404696	0	12.3708	11.5095	1.81264
Et_10A_001642	30.5175	57.6466	16.0427	10.3361	3.9709	31.8782	23.6756	15.0577
Et_10A_001643	358.676	497.905	1898.51	308.109	351.594	391.228	347.428	193.366
Et_10A_001644	0.670347	0.476718	10.3625	0	0	0	0	0
Et_10A_001645	0	0	0	0	0	0	0	0
Et_10A_001646	1.61138	0	0	0	0	0	0	0
Et_10A_001647	0	0	0	0	0	0	0	0
Et_10A_001648	0	0	0	0	0	5.6338	0.754418	0
Et_10A_001649	350.103	397.346	657.266	193.33	327.695	404.934	363.969	334.065
Et_10A_001650	169.337	153.345	208.72	156.182	154.574	187.864	198.862	234.091
Et_10A_001652	0	0	0	0	0	2.16996	1.52518	0
Et_10A_001653	0	0	0	0	0	0	0.211456	0
Et_10A_001654	17.7066	16.412	4.57328	33.6333	145.584	35.7212	168.982	27.8593
Et_10A_001655	278.63	148.309	2.96598	142.703	665.644	49.3971	39.0925	77.3981
Et_10A_001656	55.2281	33.3544	19.1801	74.0667	341.209	63.8571	72.7788	58.9852
Et_10A_001657	140.604	148.573	1.34218	2.02596	20.2443	80.1587	86.0184	106.564
Et_10A_001658	11.4033	19.4201	17.7971	28.4645	131.885	46.1992	61.0955	17.4479
Et_10A_001659	292.024	293.142	319.286	327.746	796.462	368.544	365.821	256.873
Et_10A_001660	64.7381	58.6716	67.0069	71.2217	70.9005	64.6943	38.0742	54.108
Et_10A_001661	0	0	0	0	0	0	0	0
Et_10A_001662	0	0	0	0	0	0	0	0
Et_10A_001663	0	0	0	0	0	0	0	0
Et_10A_001664	0	0	0	0	1.81367	1.08506	0.443631	0
Et_10A_001665	0	0	0	0	0	0	0	0
Et_10A_001666	0.403168	1.13186	0	0.513757	0	0	0.236093	0.670769
Et_10A_001667	126.376	71.8758	42.046	83.131	188.532	367.047	328.689	154.811
Et_10A_001668	370.382	365.618	588.349	173.726	512.685	445.339	734.132	536.646
Et_10A_001669	27.6684	19.5562	1108.47	30.1875	349.036	9682.16	965.088	20.1798
Et_10A_001670	94.4336	67.4994	10.3763	32.2465	111.072	133.007	220.286	194.069
Et_10A_001671	98.5934	360.232	16.8479	1.97855	1.81689	25.1997	6.15258	1.2973
Et_10A_001672	339.535	305.825	468.306	23.4769	167.881	286.655	79.3523	65.1834
Et_10A_001673	114.138	135.199	143.715	144.566	167.464	167.371	249.991	201.466
Et_10A_001674	20.5557	29.8525	156.326	59.5816	58.2592	61.3943	52.9132	87.1375
Et_10A_001675	0	0	0	0	0	0.175272	0.121412	0.353655
Et_10A_001676	1.64909	0.103265	0	0	0.472878	0.325085	2.35811	1.02711
Et_10A_001677	1.0922	0.106662	1.3352	0	2.02058	0	1.34568	1.1514
Et_10A_001678	0	0.249432	0	0	0.395571	0	0	0
Et_10A_001679	0	0.245009	0	0	0.402712	0	0	0
Et_10A_001680	0	0.246102	0	0	0	0.616333	5.06921	0
Et_10A_001681	5.50808	0.250045	0	0.541013	0	0.313713	0.75805	27.7526
Et_10A_001682	0	0	0	0	0.402475	0.311134	0.965944	0
Et_10A_001683	789.281	981.86	487.701	908.679	802.429	903.931	910.917	290.086
Et_10A_001684	85.8485	95.6335	192.471	56.3633	53.226	79.1044	98.3944	68.2148
Et_10A_001685	20.8968	26.274	15.2373	24.2734	70.8247	97.4502	92.9335	33.2677
Et_10A_001686	7.92019	4.14293	7.04526	0	4.36336	4.21927	2.54696	7.29255
Et_10A_001687	420.821	344.671	516.689	388.173	510.864	459.485	380.588	454.42
Et_10A_001688	138.596	182.428	29.2379	71.3337	52.6946	115.07	214.19	143.299
Et_10A_001689	13.5488	3.08906	0	1.85174	18.4591	11.7902	4.49615	2.78618
Et_10A_001690	0.879207	0.589619	0	0	0.741068	0	0	0
Et_10A_001691	269.084	273.067	66.8019	247.18	223.874	311.528	474.468	976.945
Et_10A_001692	7.2403	6.17622	8.30382	0	3.54838	1.72965	6.60887	0
Et_10A_001693	209.244	253.108	384.28	195.503	389.39	436.182	525.125	386.325
Et_10A_001694	0.413171	0	0	0	0	0	0	0
Et_10A_001695	0	0	0	0	0	0	0	0
Et_10A_001696	0.721203	1.24822	0	0.539366	0.821162	0	0	0
Et_10A_001697	0.644907	0	0	0	0	0	0	0.350759
Et_10A_001698	134.452	162.822	144.974	664.109	161.968	138.931	88.4836	373.825
Et_10A_001699	0	0	0	0	1.19213	11.2817	10.6787	0
Et_10A_001700	0	0	0	0	0	0	0	0
Et_10A_001701	0	0	0	0	0	0	0	0
Et_10A_001702	0	0	0	0	0	0	0	0
Et_10A_001703	0	0	0	0	0	0	0	0
Et_10A_001704	73.0792	126.931	15.4156	0	0	0	0	0.395396
Et_10A_001705	0.781789	1.82819	0	3.57913	47.2651	893.197	839.958	2.51119
Et_10A_001706	0	0.225197	0	0	0	0	0	0
Et_10A_001707	0	0	0	0	0	0	0	0
Et_10A_001708	0	0	0	0	0	0	0	0
Et_10A_001709	0	0	0	0	0	0	0	0
Et_10A_001710	0	0.112599	0	0	0	0	0	0
Et_10A_001711	547.133	805.319	19.432	13.5979	3.26829	1.33149	0.339964	1.05854
Et_10A_001712	0	0.708442	0	0.944708	0.453079	127.098	142.773	0
Et_10A_001713	0	0	0	0	0	0	0	0
Et_10A_001714	0.499933	0.474804	0	0	0	0	0	0
Et_10A_001715	0	0	0	0	0	0	0	0
Et_10A_001716	70.4319	69.7827	23.168	85.2326	119.017	75.4427	98.3336	111.111
Et_10A_001717	0	0	0	0	0	2.31903	6.50751	0.662294
Et_10A_001718	0	0.11141	0	0	4.59823	93.7077	107.225	0.721029
Et_10A_001719	0	0	0	0	0.652741	54.208	22.3583	0
Et_10A_001720	725.964	668.479	162.869	2023.18	278.147	112.534	81.5322	2157.62
Et_10A_001721	170.529	142.953	134.167	29.2718	75.9383	120.282	162.384	86.1015
Et_10A_001722	65.8227	94.801	479.839	3.0957	169.667	41.2222	31.6752	30.937
Et_10A_001723	308.058	323.263	352.29	201.574	182.381	188.834	307.956	134.856
Et_10A_001724	80.8241	74.8363	117.649	58.318	94.8342	88.9852	122.852	76.2788
Et_10A_001725	510.628	482.187	387.479	557.436	491.088	661.887	663.99	449.898
Et_10A_001726	97.0821	63.9228	209.622	101.878	48.4336	50.8397	49.6576	27.3009
Et_10A_001727	310.109	258.894	272.165	24.0573	84.945	157.369	235.99	196.692
Et_10A_001728	1.10401	3.59888	0	3.81894	0.744352	0	0.491106	4.21968
Et_10A_001729	67.2683	121.969	0	153.828	138.172	0.340265	7.72325	34.2089
Et_10A_001730	323.783	301.807	1110.98	525.815	299.894	259.744	204.586	179.08
Et_10A_001731	1.14954	2.18417	1.44458	1.3756	1.2586	0	0.224482	0.331801
Et_10A_001732	247.421	285.028	509.875	210.629	228.21	215.4	262.77	221.045
Et_10A_001733	62.6426	58.3923	9.75169	67.7907	139.782	118.605	177.753	466.072
Et_10A_001734	14.0788	12.4833	9.16053	75.4828	6.00098	4.27256	4.31638	62.2693
Et_10A_001735	247.668	286.372	275.74	198.584	247.099	337.986	459.405	626.295
Et_10A_001736	37.5462	36.2197	4.36336	43.0154	21.3784	24.1037	34.4438	110.11
Et_10A_001737	393.769	372.254	338.558	387.089	304.467	334.548	501.364	269.988
Et_10A_001738	61.8083	72.6709	31.0326	29.0665	113	100.561	117.84	90.7252
Et_10A_001739	120.195	108.639	3.02286	71.0376	121.167	2.38803	35.4463	191.952
Et_10A_001740	0	0	0	0	0	0	0	0
Et_10A_001741	244.9	220.007	32.1892	212.882	97.7773	121.312	149.822	101.027
Et_10A_001742	328.149	199.393	96.4353	876.158	127.621	163.529	132.139	680.65
Et_10A_001743	168.775	219.548	263.878	187.009	242.496	117.73	83.3908	131.972
Et_10A_001744	104.987	35.6553	0	1.97311	83.0097	8.38958	54.5255	188.724
Et_10A_001745	128.914	75.7548	13.996	2.05676	29.0399	76.0954	132.73	144.975
Et_10A_001746	171.175	215.556	51.0933	279.911	264.712	315.709	148.729	50.7755
Et_10A_001747	221.876	155.107	168.229	40.31	103.302	73.4371	90.275	110.384
Et_10A_001748	171.052	131.03	128.115	61.3415	64.622	123.11	165.943	126.754
Et_10A_001749	95.2514	93.6842	223.768	111.315	197.659	145.955	130.896	181.752
Et_10A_001750	186.084	133.919	387.594	58.7474	177.457	79.7619	73.2996	151.028
Et_10A_001751	715.231	681.562	1117.08	836.087	534.041	612.523	579.089	538.833
Et_10A_001752	22.8511	53.9737	160.663	15.2667	19.6069	39.5524	43.9351	16.6349
Et_10A_001753	20.9246	24.5659	21.7507	29.8353	65.9123	72.7114	84.9515	43.8628
Et_10A_001754	108.052	79.5953	165.921	191.878	237.34	264.569	331.565	250.586
Et_10A_001755	44.8892	63.3829	228.141	80.6811	78.9549	66.2362	90.1084	61.7766
Et_10A_001756	8.73276	10.6058	34.7742	15.3535	7.53548	8.50745	2.38446	14.7372
Et_10A_001757	5.89354	6.05283	4.5281	4.0549	6.2531	3.65026	14.0869	0.98756
Et_10A_001758	0.826341	0	0	0	0	0	0	0
Et_10A_001759	0	0	0	0	0	0	0	0
Et_10A_001760	0	0.112599	0	0	0	0	0	0
Et_10A_001761	2.76311	2.42398	1.32947	4.73119	2.35053	1.03365	2.14411	2.81627
Et_10A_001762	416.12	370.213	760.427	388.344	318.434	475.358	796.753	272.365
Et_10A_001763	9.3377	11.2823	8.31113	25.401	10.4469	76.1297	20.5741	12.0107
Et_10A_001765	0	0	0	0	0	0	0	0
Et_10A_001766	55.565	75.5796	80.7276	67.7678	74.0297	93.9989	95.6924	65.1644
Et_10A_001767	198.019	224.782	137.648	134.578	88.1698	101.537	179.789	608.358
Et_10A_001768	72.6111	59.8631	68.6443	91.2029	105.206	101.11	108.897	88.7707
Et_10A_001769	29.3929	34.982	147.69	44.4897	50.6613	45.9905	21.9907	52.2369
Et_10A_001770	101.448	104.485	43.7801	81.4988	121.059	78.8915	120.698	228.429
Et_10A_001771	238.691	241.551	695.802	160.596	264.952	290.87	263.108	138.868
Et_10A_001772	296.314	278.8	1585.28	387.906	561.91	393.034	679.013	417.372
Et_10A_001773	64.327	82.3316	272.404	107.8	108.291	91.0197	68.4718	127.29
Et_10A_001774	0	0	0	0	0	0	0	0
Et_10A_001775	0	0	0	0	0	0	0	0
Et_10A_001776	0.578344	1.48548	0	3.94443	0.378378	0	1.44992	0
Et_10A_001777	0.597662	0	0	1.71088	0.85981	0	0.300271	2.10461
Et_10A_001778	399.511	495.648	782.962	665.615	772.712	400.205	356.898	445.715
Et_10A_001779	57.6502	67.2107	20.8568	36.8453	67.9149	48.8876	106.69	69.4813
Et_10A_001780	0	0	0	0	0	0	0	0
Et_10A_001781	141.391	117.86	67.9395	449.545	162.626	2.27735	4.03062	272.686
Et_10A_001782	0.774737	0	0	0	0	0.978493	0.232078	0
Et_10A_001783	0.854725	0	0	0	0	0	0.204434	0
Et_10A_001784	18.3761	24.4651	274.139	24.4648	3.27928	1.6354	14.9844	10.973
Et_10A_001785	90.8371	108.037	65.475	142.866	204.108	318.002	234.629	147.59
Et_10A_001786	0.264952	0	0	0	0	58.0082	57.6461	1.02787
Et_10A_001787	7.05075	4.42116	2.92634	0.468489	0	0	0	1.71838
Et_10A_001788	106.801	112.74	79.637	199.812	135.768	116.633	91.9421	63.5458
Et_10A_001789	19.2441	13.6202	20.4717	1.02863	1.07244	47.6075	33.2223	13.9561
Et_10A_001790	563.461	559.495	1319.12	356.311	843.401	535.336	839.979	833.765
Et_10A_001791	76.2786	87.7647	44.384	143.305	54.9578	71.6985	66.2244	49.6009
Et_10A_001792	43.8993	46.0266	65.3698	27.964	39.0938	39.1353	41.4774	86.3018
Et_10A_001793	66.3436	50.6981	86.7387	135.147	138.646	309.567	110.698	83.8235
Et_10A_001794	0	0.109084	0	0	0	0	0.47119	0
Et_10A_001795	250.959	302.358	11.8404	167.692	310.489	237.373	278.646	371.019
Et_10A_001796	0	0	0	0	4.11141	48.2096	45.8322	1.88185
Et_10A_001797	28.1788	33.9181	139.749	24.4217	61.7712	53.2609	35.2189	21.6906
Et_10A_001798	15.0833	6.0723	5.55163	38.3611	60.7307	51.4737	45.3052	47.2745
Et_10A_001799	225.412	131.301	23.7994	11.0581	443.669	903.665	2950.1	662.695
Et_10A_001800	0.997604	2.36487	27.1384	4.24017	3.05959	18.029	8.08798	1.10898
Et_10A_001801	17.1292	16.1162	45.7746	20.156	11.6695	9.22709	13.7043	13.0518
Et_10A_001802	39.4466	22.6305	2.68393	4.36233	7.08432	2.29311	0.991578	6.35825
Et_10A_001803	57.7833	42.9133	12.0319	164.661	36.3035	27.2793	28.4624	130.421
Et_10A_001804	53.1591	60.5705	36.8626	68.8109	61.2301	89.1464	85.491	82.8148
Et_10A_001805	280.296	273.733	363.14	673.951	307.981	466.114	319.673	133.141
Et_10A_001806	69.0657	72.985	126.074	61.5077	81.5106	134.959	141.04	52.9394
Et_10A_001807	0	0	0	0	0	0	0	0
Et_10A_001808	13.7606	25.3374	0	0	0	0.372379	0	0
Et_10A_001809	18.7764	34.8261	0	0	0	0	0	0
Et_10A_001810	15.7487	33.8291	12.59	0	71.7566	197	67.5567	1.40746
Et_10A_001811	35.4458	19.343	0	1.59424	10.2155	90.6664	120.644	51.2691
Et_10A_001812	16.3265	3.55066	0	1.01575	5.20129	34.2255	38.615	25.3323
Et_10A_001813	0	0	0	0	0	0	0	0
Et_10A_001814	0	0	0	0	2.20622	20.2115	6.7539	1.09029
Et_10A_001815	3.5029	7.13577	22.828	24.7731	15.6073	19.3174	12.2639	62.3094
Et_10A_001816	194.186	188.802	163.48	263.057	272.986	168.04	195.507	283.237
Et_10A_001817	0	0	0	0	0	0	0	0
Et_10A_001818	0.250669	3.93218	243.771	6.74396	0	0	1.17744	12.1422
Et_10A_001819	9.49779	4.25922	4.29283	206.077	4.79604	0.330033	0	96.9496
Et_10A_001820	456.498	478.696	1286.38	716.265	337.046	398.459	276.333	266.764
Et_10A_001821	0	0	0	0	0	0	0.253378	0
Et_10A_001822	0	1.82433	4.51426	0.542053	3.01268	0.72612	1.16352	4.70006
Et_10A_001823	89.3699	97.5109	322.627	431.017	196.974	808.973	425.526	373.648
Et_10A_001824	36.4426	32.1246	104.909	13.25	32.5416	25.2135	23.9992	21.9597
Et_10A_001825	0	0.241097	0	0	0	0	0	0
Et_10A_001826	102.163	107.747	532.059	38.5981	107.289	90.541	49.6066	38.4044
Et_10A_001827	1.64663	1.28231	0	0	1.92689	2.24675	1.09838	0.377406
Et_10A_001828	2.09508	1.08907	0	0	4.43665	0.308882	0.85446	0
Et_10A_001829	0	0	0	0.43861	0.455714	0	0.75348	0
Et_10A_001830	5.37887	2.76032	1.54174	0	0.723324	4.74449	3.39835	4.63688
Et_10A_001831	44.74	30.1174	75.0205	55.4627	49.5643	45.4574	51.1362	19.5165
Et_10A_001832	3.41161	3.17678	2.68948	0.957979	7.42925	15.2249	36.9036	32.2472
Et_10A_001833	53.1996	70.6115	28.3162	128.059	69.0106	148.088	138.786	136.365
Et_10A_001834	533.254	572.211	891.894	881.87	651.104	426.419	522.897	358.733
Et_10A_001835	0	0	0	0	0	0	0	0
Et_10A_001836	32.6251	33.7578	1.3613	0	1.67957	4.50244	3.21771	2.99069
Et_10A_001837	0	0.214051	0	0	0.822879	0.348715	0.513649	0
Et_10A_001838	9.49402	15.0074	22.9177	0.395491	53.0801	6.61955	27.848	7.06669
Et_10A_001839	318.098	382.669	1.58097	0.414634	2.7698	1.33439	1.48953	8.67462
Et_10A_001840	110.488	98.9575	122.711	43.1259	109.993	41.8558	74.5746	97.4506
Et_10A_001841	149.802	179.174	239.38	188.464	152.494	114.607	149.138	102.38
Et_10A_001842	0.239583	0.228325	0	0	0.42436	0	0	0
Et_10A_001843	0.34034	0.705917	0	0	0	0.321467	0	0
Et_10A_001844	0.399712	0.217975	0	0	0	0	0	0.716095
Et_10A_001845	140.253	107.826	55.7887	16.0275	154.957	79.7239	174.012	340.779
Et_10A_001846	0.328893	0	1.49149	0	0	0	0	0
Et_10A_001847	0.25301	0.338836	0	0.405651	0	0	0.225054	0
Et_10A_001848	0.644552	0	0	0	0	0	0	0
Et_10A_001849	0	0	0	0	0	0	0	0
Et_10A_001850	1.14255	2.65317	0	0.851316	22.2364	11.1013	13.9085	23.6844
Et_10A_001851	0	0	0	0	0	0	0	0
Et_10A_001852	0	0	0	0	0	0	0	0
Et_10A_001853	0	0	0	0	0	0	0	0
Et_10A_001854	0	0.471097	0	0	0	0	0	0
Et_10A_001855	0	0	0	0	1.58355	0	0	0
Et_10A_001856	0	0	0	0	0	0	0	0
Et_10A_001857	81.3215	65.3686	38.5675	71.2761	139.481	115.882	167.453	142.606
Et_10A_001858	0	0.917641	0	1.01192	30.276	0.301155	3.55558	2.35609
Et_10A_001859	0	0	0	0	0	0	0	0
Et_10A_001860	0	0	0	0.547842	0	57.7263	61.2881	0.358882
Et_10A_001861	0	0.725042	0	0	0.309732	38.9307	25.8926	0.334162
Et_10A_001862	0	2.30935	0	0	0	0	0	0
Et_10A_001863	15.875	17.7543	4.58214	33.2298	10.0058	14.2046	7.89973	27.1549
Et_10A_001864	558.533	545.297	1111.43	1001.24	533.658	713.018	485.137	367.966
Et_10A_001865	0	0	0	0	0	0	0	0
Et_10A_001866	0.519079	0.115137	0	0	0	0.305546	2.25708	0
Et_10A_001867	2.61362	0	0	0	0	0	0	0
Et_10A_001868	205.943	117.775	66.7241	229.363	179.481	191.843	124.067	146.15
Et_10A_001869	271.359	214.922	0	1158.23	49.7102	4.00921	6.47687	1107.4
Et_10A_001870	109.502	130.358	125.918	97.7673	145.856	105.316	107.043	98.8321
Et_10A_001871	4.2861	1.46309	0	7.37326	3.0527	19.8259	40.3268	11.1538
Et_10A_001872	0	0	0	0	0	0.612461	0	0
Et_10A_001873	0.825448	0.983747	6.28037	2.73608	5.71167	69.2731	29.7618	1.28748
Et_10A_001874	0.762894	1.85816	2.8878	0.426123	1.46855	30.214	15.2766	0
Et_10A_001875	322.312	335.882	573.127	398.546	280.212	311.868	202.794	229.952
Et_10A_001876	0	0	0	0	0	0	0	0
Et_10A_001877	19.7248	20.5594	8.68493	1.49374	2.81577	11.8334	25.1837	15.3871
Et_10A_001878	0.740339	0.342994	0	1.79585	3.9036	0.667121	1.00576	1.44278
Et_10A_001879	0	0	0	0	0	0	0	0
Et_10A_001880	50.9399	29.3604	53.2218	14.7888	35.5949	29.4249	41.5269	27.4937
Et_10A_001881	26.3411	15.289	0	302.148	161.726	1.04869	2.2139	15.9819
Et_10A_001882	0	0	0	0.434916	0	0	0	0
Et_10A_001883	28.1528	26.8942	1.4473	101.202	9.5136	0	0	0
Et_10A_001884	1052.91	736.096	2431.37	469.528	1326.31	672.602	1013.37	927.49
Et_10A_001885	3.41376	6.1243	12.5583	7.56548	2.49492	1.38094	1.03539	2.23539
Et_10A_001886	319.074	304.546	449.009	303.135	373.389	317.342	453.625	280.351
Et_10A_001887	0	0	0	0	0	0	0	0
Et_10A_001888	28.7967	39.0813	73.0202	36.7007	42.6867	137.579	61.0837	43.2984
Et_10A_001889	2.46821	11.2189	511.189	1.93828	0.397212	0.611518	0	1.05629
Et_10A_001890	55.4518	49.301	25.6609	221.894	24.9271	39.1162	36.064	321.856
Et_10A_001891	177.065	237.297	197.268	220.171	200.892	231.696	323.796	207.462
Et_10A_001892	1.82555	3.44023	0	0	0	0.293047	0.320681	0.792436
Et_10A_001893	36.1054	61.1202	2.73602	0	1.11605	7.88213	6.00374	1.39557
Et_10A_001894	8.88052	15.5965	0	0	0.753173	0	1.83636	2.08547
Et_10A_001895	3.64259	2.39501	0	0	12.9823	0.667163	4.29012	11.956
Et_10A_001896	2.07545	1.32608	0	0	0	0	0	0
Et_10A_001897	0	0.540293	0	2.13061	0.311796	20.1862	25.3463	0.71113
Et_10A_001898	15.9067	7.8452	0	1.02645	2.36328	34.0934	22.8639	5.57181
Et_10A_001899	16.0421	16.2074	2.71297	51.9996	26.8659	8.7246	6.64315	9.60617
Et_10A_001900	8.09897	7.67266	16.5788	0.852499	4.13559	3.25118	3.63255	1.8075
Et_10A_001901	16.8563	9.61897	6.89374	14.3395	8.59284	142.7	54.3047	5.20844
Et_10A_001902	28.7584	32.6177	60.0494	42.2676	20.6816	23.4221	13.9091	14.5195
Et_10A_001903	148.091	113.711	126.835	215.896	148.388	250.113	67.3548	93.2596
Et_10A_001904	19.7566	11.6623	19.0739	2.65727	4.73857	10.4665	22.9164	21.4443
Et_10A_001905	26.4525	30.6727	54.7325	12.118	31.7859	27.1407	60.2076	40.383
Et_10A_001906	292.116	536.618	142.979	49.5203	86.0951	169.534	142.907	53.2081
Et_10A_001907	0.48844	1.04728	0	0	0	0	0	0
Et_10A_001908	0	0	0	0	0	0	0	0
Et_10A_001909	47.9696	21.975	4.15065	579.133	116.561	1290.93	867.626	696.558
Et_10A_001910	2.61178	0.82325	0	0	0	0	0	0
Et_10A_001911	14.182	19.3752	0	672.598	68.9182	505.24	461.582	872.629
Et_10A_001912	8.672	10.2787	48.4918	0	1.89494	0.721347	3.67443	4.56932
Et_10A_001913	2.38022	1.64665	0	0	0	0	0	2.32204
Et_10A_001914	37.8668	39.2451	32.8956	7.22043	38.9199	20.8655	23.39	304.812
Et_10A_001915	2.39758	0.824265	0	0	0	0	0	0
Et_10A_001916	0	0	0	0	0	0	0	0
Et_10A_001917	36.5868	51.8084	1.37837	276.948	17.2956	116.21	37.9834	46.2272
Et_10A_001918	26.2507	19.2231	5.3508	114.515	17.5232	72.3916	36.6023	33.3279
Et_10A_001919	0	0	0	0	0	0	0	0
Et_10A_001920	0	0	0	0	0	0	0	0
Et_10A_001921	0	0	0	0	0	0	0	0
Et_10A_001922	8.65442	7.62012	3.04813	23.9921	20.4952	167.557	104.011	11.4924
Et_10A_001923	0	0	0	0	0	2.90982	2.1336	0
Et_10A_001924	0	0	0	0	0	0	0	0
Et_10A_001925	0.322276	0	0	0	0	0	0	0
Et_10A_001926	136.799	49.8942	11.2485	627.301	78.3974	15.2605	9.66228	98.8132
Et_10A_001927	5.9917	5.82385	2.84253	3.33897	21.5355	220.56	106.127	32.0443
Et_10A_001928	0.901562	0.237207	0	0	1.63088	54.7059	63.4983	0
Et_10A_001929	12.3217	15.5228	0	7.70668	1.07128	0	1.02789	36.8825
Et_10A_001930	259.731	261.206	78.0317	248.087	79.6577	83.2778	67.6009	65.8993
Et_10A_001931	77.5568	56.7347	106.858	0.882495	25.184	83.3344	23.8586	38.3449
Et_10A_001932	0	0	0	0	0	0	0	0
Et_10A_001933	8.94503	5.62014	8.18853	15.2612	8.65705	8.5686	2.09049	30.6194
Et_10A_001934	0	0	0	0	0	0	0	0
Et_10A_001935	67.0198	67.9913	95.7129	48.6605	69.5111	48.0497	45.9992	44.2003
Et_10A_001936	0	0.562993	0	0	0	0	0	0
Et_10A_001937	0	0	0	0.382527	0.74008	0	0	1.07343
Et_10A_001938	0	0.241097	0	0	0	0	0	0
Et_10A_001939	0.277351	0	0	0	0.454192	0.582397	4.08883	6.67892
Et_10A_001940	0	0	0	0	0	0	0	0
Et_10A_001941	1.25431	0.111021	0	2.57911	1.95325	0	0	2.34757
Et_10A_001942	0.322276	0	0	0	0	0	0	0
Et_10A_001943	34.2092	24.226	34.9099	29.2442	44.1343	17.1392	29.9761	81.8679
Et_10A_001944	35.5916	32.2653	0	2.83879	0	0	0	11.9816
Et_10A_001945	100.679	133.827	175.809	145.032	95.9219	57.6654	54.9841	61.9481
Et_10A_001946	0	0.562993	0	0	0	0	0	0
Et_10A_001947	0	0	0	0	0	0	0	0
Et_10A_001948	1.18789	0.244679	0	1.59816	0.336229	15.1298	20.7068	5.89297
Et_10A_001949	1.08918	0.216612	0	1.19972	0	0	0	1.15082
Et_10A_001950	10.7992	6.39444	23.7176	10.9279	7.94434	29.2673	10.0471	6.80786
Et_10A_001951	0.607219	0.444268	0	0	0	1.46788	0.303365	0.383001
Et_10A_001952	0	0	0	0	0	0	0	0
Et_10A_001953	2.02043	19.7293	0	0	0	0	0	0
Et_10A_001954	30.3475	49.1426	1.40522	3.77731	1.08092	1.92076	5.72324	1.46292
Et_10A_001955	6.50058	11.5311	0	0.449536	0	0.28396	0.195275	1.55601
Et_10A_001956	0	0	0	0	0	1.35548	0.694613	0
Et_10A_001957	1.99996	1.51994	0	1.31114	0	0	0.25628	1.60045
Et_10A_001958	0	0	0	0	0	0	0	0
Et_10A_001959	26.3835	29.6425	59.4584	10.1317	43.319	32.3997	29.9898	24.5888
Et_10A_001960	13.8455	15.5813	47.1243	43.9499	27.7384	11.7064	9.79534	12.6464
Et_10A_001961	0	0	1.18714	0	0.445765	0.631311	1.40724	1.06731
Et_10A_001962	0.251527	0.809226	0	0	0	0	0	0
Et_10A_001963	283.691	370.366	286.342	127.648	143.911	195.024	252.725	285.619
Et_10A_001964	0	0	0	0	0	0	0	0
Et_10A_001965	0	0	0	0	0	0	0	0
Et_10A_001966	162.045	161.68	158.679	258.094	374.093	337.712	319.309	291.476
Et_10A_001967	76.8156	43.0495	6.79604	2.10887	0	0.723589	0.232595	1.09178
Et_10A_001968	750.105	709.815	609.515	271.733	514.138	734.481	654.254	180.185
Et_10A_001969	119.007	90.0908	1.40483	1.57255	16.4837	44.9551	101.407	166.864
Et_10A_001970	7.96944	10.0901	0	3.01841	0	5.93232	1.79936	4.50821
Et_10A_001971	0.935158	0.976277	0	0.538343	0	0	0	1.01108
Et_10A_001972	100.97	90.7745	41.3899	301.012	63.9961	264.957	160.225	117.634
Et_10A_001973	2.8166	1.53241	10.3545	5.91258	3.62012	4.08273	3.32753	2.87262
Et_10A_001974	0	0	0	0	0	0	0	0
Et_10A_001975	0.497707	0.581273	3.37522	0	1.06476	17.3041	10.5967	0
Et_10A_001976	45.0423	31.5741	1.39166	0.518055	15.1458	24.9908	42.4264	19.7556
Et_10A_001977	261.96	265.99	273.986	54.1292	270.014	271.983	662.098	277.217
Et_10A_001978	0	0.225197	0	0	0	0	0	0
Et_10A_001979	11.0158	5.32099	0	0	0	0	0.230325	2.90678
Et_10A_001980	0.490304	0.90365	0	0	0	0	0	0.338001
Et_10A_001981	52.2648	37.8397	0	0	0	0	2.18109	0.401753
Et_10A_001982	21.0557	10.9532	0	13.5624	290.488	248.622	88.9951	28.7826
Et_10A_001983	0	0	0	0	0.288942	0	0	1.41564
Et_10A_001984	0	0	0	0	0	0	0	0
Et_10A_001985	0.254541	0.22289	0	0	0	0	0	0
Et_10A_001986	0	0	0	0	0	0	0	0
Et_10A_001987	0	0.111969	0	0	0	0.313703	0.307948	0
Et_10A_001988	7.34411	14.2674	0	0.989105	0	0	0	0
Et_10A_001989	120.715	342.859	98.8683	8.01191	40.7037	16.8758	8.19206	6.07285
Et_10A_001990	0.959091	0.21165	0	0	46.817	120.029	126.831	7.20649
Et_10A_001991	8.99617	7.75718	6.31564	16.185	11.8453	13.7911	6.79535	20.4271
Et_10A_001992	0	0.225197	0	0	0	0	0	0
Et_10A_001993	0	0	0	0	0	0	0	0
Et_10A_001994	0	0	0	0	0	0	0	0
Et_10A_001995	0	0	0	0	0	0	0	0
Et_10A_001996	0	0	0	0	0	0	0	0
Et_10A_001997	0	0	0	0	0	0	0	0
Et_10A_001998	0	0	0	0	0	0	0	0
Et_10A_001999	0	0	0	0	0	0	0	0
Et_10A_002000	0	0	0	0	0	0	0	0
Et_10A_002001	4.06811	1.00795	2.61885	0	2.83759	0	0.76205	11.3865
Et_10A_002002	30.8934	14.3567	1.34318	157.038	6.06439	18.1987	1.11721	16.7673
Et_10A_002003	106.297	88.9189	70.6884	33.081	13.9086	31.1496	53.2541	33.6509
Et_10A_002004	0.302566	0.878134	0	0.520458	0	8.62061	7.66959	0.330725
Et_10A_002005	0	0	0	0	0	0.311775	0.248872	0
Et_10A_002006	0.757401	0	0	0	1.18657	0	0	0.739956
Et_10A_002007	4.48574	6.334	2.75174	2.69791	3.8435	3.28131	1.97716	1.54059
Et_10A_002008	0	0	0	0	0	0	0	0
Et_10A_002009	99.0372	70.3622	27.9486	75.3944	66.1908	28.9058	51.3784	80.0387
Et_10A_002010	10.5476	9.03921	0	25.4496	292.611	111.017	171.272	22.4157
Et_10A_002011	0	0	0	0	0	0	0	0
Et_10A_002012	0	0	0	0	0	0	0	0
Et_10A_002013	354.559	513.821	57.1418	2.59907	0.904037	4.27157	9.05627	1.54823
[truncated: 65,666 more rows]

## Sheet: Suppl Fig 2
Suppl Fig 2 (dN and Ds values for teff homeologs)
dN	dS	dNdS	Reference_Gene	Query_gene
0.0133	0.0433	0.3064	Et_1A_005362	Et_Un_067514
0.0048	0.0606	0.0793	Et_1A_005363	Et_Un_067521
0.058	0.2781	0.2085	Et_1A_005358	Et_Un_067518
0.044	0.1684	0.2615	Et_1A_005364	Et_Un_067520
0.0142	0.0439	0.3235	Et_1A_005360	Et_Un_067516
0.9704	14.1657	0.0685	Et_1A_008696	Et_Un_068183
0.0143	0.1383	0.1033	Et_1A_008693	Et_Un_068182
0.039	0.17	0.2291	Et_1A_005366	Et_1B_013612
0.006	0.072	0.083	Et_1A_005367	Et_1B_010359
0.0107	0.0083	1.2846	Et_1A_005361	Et_1B_010352
1.0996	2.5766	0.4267	Et_1A_008695	Et_1B_013613
0.0489	0.6146	0.0796	Et_1A_008697	Et_1B_013614
0.018	0.2867	0.0629	Et_1A_005381	Et_1B_013615
0.0305	0.1567	0.1946	Et_1A_008698	Et_1B_013616
0.2134	0.6043	0.3531	Et_1A_005368	Et_1B_010353
0.1352	0.2954	0.4577	Et_1A_005369	Et_1B_010354
0.0217	0.0613	0.3535	Et_1A_005382	Et_1B_010360
0.0119	0.1034	0.1154	Et_1A_005370	Et_1B_010355
1.4105	30.8018	0.0458	Et_1A_008702	Et_1B_010356
0.0209	0.0544	0.3834	Et_1A_005372	Et_1B_010357
0.1222	0.1678	0.7282	Et_1A_005383	Et_1B_010361
0.0603	0.3394	0.1776	Et_1A_008699	Et_1B_013617
0.0225	0.0512	0.4395	Et_1A_005374	Et_1B_013618
0.0428	0.0655	0.653	Et_1A_005375	Et_1B_010363
0.1244	0.2348	0.5296	Et_1A_008700	Et_1B_010364
0.0086	0.0876	0.0983	Et_1A_005376	Et_1B_010365
0.0809	0.384	0.2106	Et_1A_008703	Et_1B_010372
0.0002	0.1675	0.001	Et_1A_005377	Et_1B_013619
0.0023	0.0362	0.0648	Et_1A_005378	Et_1B_013620
0.0184	0.1552	0.1187	Et_1A_008701	Et_1B_013621
0.1668	0.2439	0.6837	Et_1A_005379	Et_1B_010366
0.0527	0.1226	0.4299	Et_1A_005380	Et_1B_010367
0.013	0.0513	0.2527	Et_1A_005385	Et_1B_010373
0.0139	0.049	0.2836	Et_1A_006272	Et_1B_010368
0.0145	0.0825	0.1753	Et_1A_006273	Et_1B_010369
0.0425	0.1166	0.3645	Et_1A_006274	Et_1B_010370
0.0514	0.1092	0.4708	Et_1A_006279	Et_1B_010374
0.0054	0.1356	0.0396	Et_1A_008936	Et_1B_013622
0.0186	0.2613	0.0713	Et_1A_008937	Et_1B_013623
0.0375	0.1721	0.2181	Et_1A_006280	Et_1B_010375
0.0056	0.065	0.0868	Et_1A_008938	Et_1B_013837
0.0341	0.1152	0.2961	Et_1A_006275	Et_1B_011282
0.0152	0.0693	0.2188	Et_1A_006276	Et_1B_011283
0.3934	1.9243	0.2044	Et_1A_008939	Et_1B_011290
0.0112	0.0636	0.1761	Et_1A_006281	Et_1B_011291
0.0105	0.0582	0.1811	Et_1A_006282	Et_1B_011292
0.0118	0.0698	0.1693	Et_1A_006283	Et_1B_011293
0.0141	0.1294	0.1091	Et_1A_006277	Et_1B_011284
0.008	0.0974	0.0821	Et_1A_006284	Et_1B_011294
0.003	0.0995	0.0306	Et_1A_006286	Et_1B_011295
1.111	60.2128	0.0185	Et_1A_006285	Et_1B_011285
0.0014	0.066	0.0206	Et_1A_006993	Et_1B_011286
0.0092	0.0901	0.1026	Et_1A_009115	Et_1B_013838
0.0305	0.0204	1.4947	Et_1A_005156	Et_1B_010043
0.0345	0.1149	0.3006	Et_1A_006998	Et_1B_011297
0.018	0.1086	0.1656	Et_1A_006994	Et_1B_011287
0.0126	0.2045	0.0614	Et_1A_006999	Et_1B_011298
0.028	0.161	0.1739	Et_1A_006996	Et_1B_011288
0.0281	0.1644	0.1707	Et_1A_009120	Et_1B_011299
0.0139	0.0658	0.2113	Et_1A_006997	Et_1B_011289
0.0708	0.6754	0.1049	Et_1A_007000	Et_1B_013840
0.0432	0.1236	0.3497	Et_1A_009117	Et_1B_014074
0.0676	0.1817	0.3722	Et_1A_009118	Et_1B_014075
0.0399	0.0843	0.4733	Et_1A_007001	Et_1B_012215
0.4473	88.0846	0.0051	Et_1A_009119	Et_1B_012210
0.0219	0.2422	0.0903	Et_1A_007002	Et_1B_012216
0.0078	0.0589	0.1323	Et_1A_007003	Et_1B_012217
0.0053	0.3126	0.0171	Et_1A_007005	Et_1B_012218
0.0139	0.0946	0.1472	Et_1A_007990	Et_1B_012219
0.037	0.1391	0.2658	Et_1A_007991	Et_1B_012220
0.1338	0.3173	0.4218	Et_1A_007992	Et_1B_014077
0.0095	0.0566	0.1678	Et_1A_007987	Et_1B_012212
0.0307	0.0871	0.3521	Et_1A_007988	Et_1B_012213
0.0226	0.0878	0.2572	Et_1A_007993	Et_1B_012221
0.004	0.0718	0.0563	Et_1A_007994	Et_1B_012900
0.0395	0.3573	0.1106	Et_1A_009344	Et_1B_012902
0.0206	0.0953	0.2165	Et_1A_008181	Et_1B_012903
0.052	0.0826	0.6289	Et_1A_009410	Et_1B_012904
0.0058	0.0731	0.0788	Et_1A_008182	Et_1B_012905
0.0219	0.186	0.1177	Et_1A_008183	Et_1B_012906
0.0231	0.0725	0.3187	Et_1A_008174	Et_1B_012897
0.1228	1.0174	0.1207	Et_1A_008175	Et_1B_012898
0.1278	0.3358	0.3805	Et_1A_009411	Et_1B_014233
0.0219	0.1353	0.1618	Et_1A_008184	Et_1B_012907
1.1536	60.6582	0.019	Et_1A_004785	Et_1B_014234
0.0267	0.1401	0.1902	Et_1A_008176	Et_1B_012899
0.0331	0.1166	0.2841	Et_1A_008177	Et_1B_014235
0.0059	0.1143	0.0514	Et_1A_008178	Et_1B_013034
0.0169	0.1743	0.0968	Et_1A_009412	Et_1B_014282
0.0333	0.1963	0.1696	Et_1A_008179	Et_1B_013039
0.6182	71.9894	0.0086	Et_1A_008187	Et_1B_013040
0.007	0.2437	0.0288	Et_1A_009458	Et_1B_014285
0.0116	0.0474	0.245	Et_1A_004796	Et_1B_009871
0.0045	0.0735	0.0609	Et_1A_008280	Et_1B_013036
0.0346	0.0609	0.5686	Et_1A_008284	Et_1B_013042
0.0134	0.0703	0.1908	Et_1A_008281	Et_1B_013037
0.0149	0.0725	0.2059	Et_1A_008285	Et_1B_013043
0.0317	0.0615	0.5153	Et_1A_008286	Et_1B_013044
0.0151	0.0517	0.2911	Et_1A_008287	Et_1B_013045
0.0155	0.238	0.0649	Et_1A_008288	Et_1B_013162
0.0822	0.7075	0.1161	Et_1A_009459	Et_1B_014323
0.1034	0.1005	1.029	Et_1A_008289	Et_1B_014324
0.0261	0.0737	0.3548	Et_1A_005340	Et_1B_014325
0.041	0.0677	0.6051	Et_1A_004797	Et_1B_009878
0.0168	0.0743	0.2257	Et_1A_008282	Et_1B_013155
0.0263	0.089	0.2958	Et_1A_008362	Et_1B_013156
0.0063	0.0777	0.0805	Et_1A_008363	Et_1B_013157
0.0935	0.2396	0.3902	Et_1A_009509	Et_1B_013158
0.018	0.0822	0.219	Et_1A_008364	Et_1B_013159
0.0075	0.2389	0.0314	Et_1A_008369	Et_1B_013165
0.0574	0.1272	0.4516	Et_1A_008370	Et_1B_013166
0.0212	0.1884	0.1124	Et_1A_008372	Et_1B_013169
0.0048	0.0744	0.0652	Et_1A_008366	Et_1B_013161
0.0041	0.1532	0.0268	Et_1A_008373	Et_1B_013170
0.1407	0.2468	0.5703	Et_1A_008374	Et_1B_013167
0.0166	0.0545	0.3038	Et_1A_008471	Et_1B_013277
0.0316	0.0776	0.4071	Et_1A_008472	Et_1B_013278
0.0119	0.2659	0.0447	Et_1A_009552	Et_1B_013272
0.089	0.0761	1.1692	Et_1A_008473	Et_1B_014372
0.0186	0.0703	0.2651	Et_1A_008467	Et_1B_013273
0.0108	0.1305	0.0824	Et_1A_009554	Et_1B_014373
0.008	0.0585	0.1368	Et_1A_008468	Et_1B_014369
0.0203	0.0787	0.2579	Et_1A_008469	Et_1B_013274
0.0151	0.1189	0.1273	Et_1A_008475	Et_1B_013280
0.0212	0.1613	0.1315	Et_1A_009553	Et_1B_014370
0.0075	0.1387	0.0543	Et_1A_008476	Et_1B_013281
0.0206	0.1026	0.2007	Et_1A_008477	Et_1B_013282
0.0274	0.1674	0.1637	Et_1A_009555	Et_1B_014375
0.021	0.2088	0.1005	Et_1A_008579	Et_1B_013275
0.0797	0.2891	0.2756	Et_1A_008590	Et_1B_013283
0.1232	0.5368	0.2296	Et_1A_009597	Et_1B_013284
0.0197	0.0909	0.2166	Et_1A_008580	Et_1B_013276
0.0177	0.1956	0.0905	Et_1A_008591	Et_1B_013285
0.0873	0.2234	0.3906	Et_1A_008581	Et_1B_013381
0.0789	0.1366	0.5781	Et_1A_008582	Et_1B_013382
0.0457	0.1186	0.3852	Et_1A_008592	Et_1B_013389
0.0161	0.1881	0.0856	Et_1A_008583	Et_1B_014408
0.0521	0.145	0.359	Et_1A_008584	Et_1B_013383
0.0081	0.1129	0.0717	Et_1A_008585	Et_1B_013384
0.0161	0.1033	0.1558	Et_1A_008586	Et_1B_013385
0.037	0.0988	0.375	Et_1A_009598	Et_1B_010325
0.0539	0.0584	0.9218	Et_1A_008587	Et_1B_013386
1.5087	45.3212	0.0333	Et_1A_004808	Et_1B_013387
0.0114	0.1094	0.1043	Et_1A_008593	Et_1B_013390
0.1592	0.3178	0.5009	Et_1A_005390	Et_1B_013392
0.1831	0.3873	0.4729	Et_1A_008589	Et_1B_013388
0.0276	0.0794	0.348	Et_1A_008704	Et_1B_014412
0.0192	0.0397	0.4844	Et_1A_005386	Et_1B_014409
0.0191	0.1663	0.1146	Et_1A_005392	Et_1B_013393
0.0376	0.1644	0.2285	Et_1A_005393	Et_1B_013494
0.007	0.252	0.0276	Et_1A_005394	Et_1B_013495
0.025	0.1427	0.1751	Et_1A_008706	Et_1B_014448
0.0372	0.1898	0.1962	Et_1A_004499	Et_1B_014449
0.0726	0.1686	0.4307	Et_1A_005387	Et_1B_013485
0.0233	0.1705	0.1366	Et_1A_008705	Et_1B_013486
0.0245	0.076	0.3218	Et_1A_005395	Et_1B_013496
0.0094	0.1359	0.0694	Et_1A_005396	Et_1B_013497
0.9936	8.6731	0.1146	Et_1A_004500	Et_1B_013498
0.0241	0.1105	0.218	Et_1A_005388	Et_1B_013487
0.0017	0.0735	0.0233	Et_1A_005389	Et_1B_013488
0.002	0.1054	0.0192	Et_1A_005506	Et_1B_013489
0.0141	0.0793	0.1777	Et_1A_005507	Et_1B_013490
0.0121	0.0751	0.1614	Et_1A_005508	Et_1B_013491
0.0122	0.0906	0.1347	Et_1A_008729	Et_1B_013492
0.0127	0.2035	0.0624	Et_1A_005509	Et_1B_013493
0.0276	0.0814	0.3395	Et_1A_005510	Et_1B_010376
0.0165	0.2383	0.0694	Et_1A_008731	Et_1B_013628
3.3555	5.9787	0.5613	Et_1A_005511	Et_1B_009633
0.03	0.1047	0.286	Et_1A_008732	Et_1B_010381
0.0535	0.2381	0.2249	Et_1A_005512	Et_1B_013625
0.0123	0.0506	0.243	Et_1A_008733	Et_1B_010383
0.0334	0.4814	0.0694	Et_1A_008730	Et_1B_013626
0.0922	0.1387	0.6646	Et_1A_005513	Et_1B_010377
0.0098	0.0461	0.2131	Et_1A_005514	Et_1B_010379
0.027	0.1229	0.2198	Et_1A_005604	Et_1B_010380
0.0118	0.4424	0.0267	Et_1A_005605	Et_1B_013627
0.0122	0.1509	0.0808	Et_1A_005612	Et_1B_010384
0.1189	0.1796	0.6618	Et_1A_008759	Et_1B_013653
0.0189	0.0571	0.3309	Et_1A_005607	Et_1B_010482
0.0441	0.0963	0.4581	Et_1A_005608	Et_1B_010483
0.0183	0.086	0.2127	Et_1A_005614	Et_1B_010490
0.0117	0.1016	0.1155	Et_1A_005609	Et_1B_010484
0.0336	0.2332	0.1441	Et_1A_008760	Et_1B_013656
0.2169	0.2864	0.7575	Et_1A_005610	Et_1B_010485
0.046	0.1291	0.3559	Et_1A_005611	Et_1B_010486
0.0059	0.1584	0.0371	Et_1A_008789	Et_1B_010492
0.006	0.0402	0.1505	Et_1A_005702	Et_1B_013655
0.2213	0.9708	0.228	Et_1A_008790	Et_1B_010487
0.0367	0.1874	0.196	Et_1A_005708	Et_1B_010493
0.022	0.1041	0.2116	Et_1A_008792	Et_1B_010589
0.417	65.759	0.0063	Et_1A_005709	Et_1B_010596
0.0057	0.09	0.0634	Et_1A_005710	Et_1B_010597
0.1234	0.1821	0.6777	Et_1A_008793	Et_1B_013683
0.2588	0.5047	0.5128	Et_1A_004868	Et_1B_013684
0.0161	0.1056	0.1524	Et_1A_005712	Et_1B_010598
0.0066	0.1026	0.0645	Et_1A_005783	Et_1B_010593
0.0315	0.0911	0.3452	Et_1A_005787	Et_1B_010599
0.0141	0.0607	0.2329	Et_1A_005788	Et_1B_010600
0.0427	0.071	0.6019	Et_1A_008804	Et_1B_010601
0.0504	0.1277	0.3943	Et_1A_005789	Et_1B_010778
0.023	0.1516	0.1516	Et_1A_004880	Et_1B_009934
0.007	0.2106	0.0334	Et_1A_005785	Et_1B_010594
0.0051	0.1163	0.0442	Et_1A_005786	Et_1B_010595
0.0811	0.1862	0.4359	Et_1A_005792	Et_1B_013685
0.0032	0.0785	0.0402	Et_1A_005793	Et_1B_010603
0.0088	0.0814	0.1086	Et_1A_005794	Et_1B_010682
0.0229	0.2029	0.1129	Et_1A_008803	Et_1B_013697
0.0235	0.3197	0.0734	Et_1A_008805	Et_1B_009942
0.0085	0.087	0.0973	Et_1A_005872	Et_1B_010683
0.0666	0.0764	0.8724	Et_1A_005873	Et_1B_010684
0.0055	0.0593	0.0933	Et_1A_005874	Et_1B_010685
0.1559	0.318	0.4902	Et_1A_008826	Et_1B_013698
0.0187	0.1042	0.1798	Et_1A_005875	Et_1B_010686
0.4776	1.4869	0.3212	Et_1A_005876	Et_1B_010687
0.0622	0.2863	0.2172	Et_1A_008828	Et_1B_013699
0.0166	0.0696	0.238	Et_1A_005877	Et_1B_010688
0.0135	0.1257	0.1075	Et_1A_008829	Et_1B_013719
0.0594	0.2279	0.2605	Et_1A_005878	Et_1B_010780
0.0026	0.0775	0.0341	Et_1A_005870	Et_1B_010773
1.0707	91.9177	0.0116	Et_1A_005871	Et_1B_010781
0.0159	0.1655	0.0963	Et_1A_008848	Et_1B_013720
0.2462	0.376	0.6547	Et_1A_005954	Et_1B_010774
0.0155	0.0617	0.2505	Et_1A_005955	Et_1B_010775
0.0549	0.0749	0.7338	Et_1A_005956	Et_1B_010776
0.0106	0.0964	0.1103	Et_1A_005957	Et_1B_010777
0.0289	0.0713	0.4052	Et_1A_005959	Et_1B_013721
0.2737	0.4393	0.623	Et_1A_004910	Et_1B_013722
0.2869	1.8715	0.1533	Et_1A_008850	Et_1B_013723
0.2594	1.1738	0.221	Et_1A_005961	Et_1B_010783
0.0416	0.2542	0.1637	Et_1A_008873	Et_1B_013724
0.0375	0.1261	0.2978	Et_1A_006032	Et_1B_010779
0.1006	0.2796	0.36	Et_1A_006038	Et_1B_010784
0.0418	0.3684	0.1135	Et_1A_008875	Et_1B_010879
0.0666	0.2326	0.2865	Et_1A_006039	Et_1B_013743
0.0331	0.0555	0.5967	Et_1A_006040	Et_1B_010880
0.0082	0.0502	0.1635	Et_1A_006033	Et_1B_013744
0.0166	0.0919	0.1802	Et_1A_006034	Et_1B_010874
0.0405	0.1303	0.3107	Et_1A_004923	Et_1B_013746
0.0162	0.1464	0.1104	Et_1A_006041	Et_1B_010881
0.0288	0.2381	0.1208	Et_1A_008876	Et_1B_013749
0.5883	67.0069	0.0088	Et_1A_008877	Et_1B_013747
0.1258	0.5659	0.2223	Et_1A_008878	Et_1B_013750
0.6833	10.9075	0.0626	Et_1A_006036	Et_1B_010882
0.0427	0.0498	0.8573	Et_1A_006043	Et_1B_010877
0.013	0.0809	0.1602	Et_1A_006110	Et_1B_010878
0.045	0.0949	0.4735	Et_1A_008902	Et_1B_010883
0.007	0.5319	0.0132	Et_1A_008905	Et_1B_013771
0.0144	0.0664	0.2162	Et_1A_006111	Et_1B_010962
0.0375	0.2127	0.1764	Et_1A_008903	Et_1B_010963
0.0147	0.0593	0.2479	Et_1A_006115	Et_1B_010967
0.0143	0.0571	0.2505	Et_1A_006112	Et_1B_010964
0.0169	0.1367	0.1238	Et_1A_006113	Et_1B_010965
0.0177	0.2079	0.0851	Et_1A_006116	Et_1B_010968
0.0073	0.0974	0.0748	Et_1A_006114	Et_1B_010966
0.0239	0.1157	0.2069	Et_1A_006117	Et_1B_010969
0.0017	0.3589	0.0046	Et_1A_008906	Et_1B_013773
0.0973	0.1953	0.4981	Et_1A_008907	Et_1B_013774
0.0125	0.0589	0.2125	Et_1A_006118	Et_1B_010970
0.0306	0.3151	0.0971	Et_1A_008904	Et_1B_013772
0.0061	0.1332	0.0456	Et_1A_006193	Et_1B_010971
0.0565	0.2079	0.2717	Et_1A_006194	Et_1B_011051
0.2238	0.4101	0.5456	Et_1A_006187	Et_1B_011045
0.0182	0.1813	0.1001	Et_1A_006188	Et_1B_013794
0.0126	0.0775	0.1627	Et_1A_006189	Et_1B_011046
0.0372	0.2132	0.1747	Et_1A_006190	Et_1B_011047
0.2025	0.8014	0.2526	Et_1A_008916	Et_1B_011048
0.0263	0.0915	0.2878	Et_1A_008918	Et_1B_013798
0.0513	0.0903	0.5681	Et_1A_006191	Et_1B_013795
0.0375	0.3185	0.1178	Et_1A_006195	Et_1B_011052
0.0324	0.2215	0.1463	Et_1A_006192	Et_1B_011049
0.0085	0.2913	0.0293	Et_1A_008940	Et_1B_013796
0.0117	0.3015	0.0389	Et_1A_008941	Et_1B_011053
0.0546	0.0827	0.66	Et_1A_006288	Et_1B_011054
0.0316	0.1848	0.1707	Et_1A_004579	Et_1B_013797
0.3142	1.1915	0.2637	Et_1A_008942	Et_1B_011138
0.0408	0.3176	0.1285	Et_1A_008945	Et_1B_011139
0.0092	0.0696	0.1329	Et_1A_006290	Et_1B_011140
0.0852	0.1044	0.8161	Et_1A_006291	Et_1B_011141
0.0082	0.0697	0.118	Et_1A_006342	Et_1B_011142
0.0327	0.2297	0.1424	Et_1A_008955	Et_1B_013815
0.3888	0.8741	0.4448	Et_1A_006344	Et_1B_010012
0.0258	0.2313	0.1115	Et_1A_006339	Et_1B_011134
0.0284	0.0709	0.4003	Et_1A_006345	Et_1B_011143
0.0636	0.1173	0.5421	Et_1A_008956	Et_1B_013816
0.0089	0.3748	0.0239	Et_1A_006347	Et_1B_011224
0.0255	0.1029	0.2477	Et_1A_006341	Et_1B_011218
0.0206	0.0861	0.2391	Et_1A_006408	Et_1B_011225
0.0574	0.1469	0.3904	Et_1A_006409	Et_1B_011226
0.0167	0.0926	0.18	Et_1A_006404	Et_1B_011220
0.0134	0.0412	0.3266	Et_1A_006405	Et_1B_011221
0.0229	0.0499	0.459	Et_1A_006410	Et_1B_011227
0.0098	0.2346	0.0419	Et_1A_008964	Et_1B_013829
0.0138	0.108	0.1281	Et_1A_006411	Et_1B_011228
0.0483	0.0952	0.5076	Et_1A_006407	Et_1B_011223
0.0093	0.0598	0.1551	Et_1A_006412	Et_1B_011229
0.0237	0.0666	0.3566	Et_1A_006413	Et_1B_011230
0.0353	0.1742	0.2028	Et_1A_008966	Et_1B_013830
0.0316	0.161	0.196	Et_1A_008967	Et_1B_013842
0.0149	0.1863	0.0802	Et_1A_008965	Et_1B_013841
0.0273	0.2188	0.1247	Et_1A_008975	Et_1B_013843
0.0185	0.2028	0.0912	Et_1A_006472	Et_1B_013845
0.0165	0.1039	0.1589	Et_1A_008976	Et_1B_013847
0.0054	0.0715	0.075	Et_1A_006473	Et_1B_011302
0.0164	0.0954	0.172	Et_1A_006475	Et_1B_011304
0.0781	0.2156	0.3623	Et_1A_006476	Et_1B_011305
0.8515	20.9848	0.0406	Et_1A_008977	Et_1B_013844
0.9097	10.991	0.0828	Et_1A_006531	Et_1B_013857
0.0103	0.0322	0.3212	Et_1A_006535	Et_1B_011355
0.0389	0.09	0.4325	Et_1A_006533	Et_1B_011353
0.0194	0.2718	0.0715	Et_1A_006534	Et_1B_013856
0.012	0.0743	0.1616	Et_1A_006588	Et_1B_011413
0.0501	0.1403	0.3571	Et_1A_006596	Et_1B_011420
0.0337	0.3545	0.0952	Et_1A_009003	Et_1B_013873
0.0277	0.0465	0.595	Et_1A_006589	Et_1B_011414
0.0434	0.0533	0.8142	Et_1A_004639	Et_1B_009736
1.4011	51.7062	0.0271	Et_1A_005069	Et_1B_013874
0.1012	0.2818	0.3593	Et_1A_006591	Et_1B_011416
0.0373	0.1467	0.2542	Et_1A_009005	Et_1B_013875
0.9385	65.0331	0.0144	Et_1A_006592	Et_1B_010070
0.8384	43.281	0.0194	Et_1A_009007	Et_1B_011417
0.0325	0.1988	0.1636	Et_1A_009006	Et_1B_013876
0.0126	0.1152	0.1093	Et_1A_006597	Et_1B_011421
0.0347	0.0614	0.5654	Et_1A_006594	Et_1B_013877
0.0093	0.0612	0.1526	Et_1A_006595	Et_1B_011419
0.1155	0.1941	0.5949	Et_1A_009027	Et_1B_013901
1.1601	79.7646	0.0145	Et_1A_006664	Et_1B_011503
0.0395	0.0926	0.4263	Et_1A_006665	Et_1B_013898
0.102	0.2317	0.4402	Et_1A_006666	Et_1B_013899
0.0833	0.3085	0.27	Et_1A_009028	Et_1B_013900
0.0054	0.0688	0.0779	Et_1A_006672	Et_1B_011504
0.061	0.171	0.3565	Et_1A_006667	Et_1B_011501
0.0497	0.124	0.401	Et_1A_006674	Et_1B_011506
0.0276	0.1082	0.2554	Et_1A_006668	Et_1B_011502
0.0117	0.0613	0.1908	Et_1A_006675	Et_1B_011507
0.0146	0.2076	0.0701	Et_1A_009029	Et_1B_011508
0.0906	0.283	0.3201	Et_1A_004650	Et_1B_010099
0.0325	0.0374	0.8704	Et_1A_006741	Et_1B_011602
0.0248	0.0612	0.4063	Et_1A_009047	Et_1B_010100
0.0121	0.0425	0.2855	Et_1A_006742	Et_1B_011603
0.0288	0.0751	0.3838	Et_1A_006736	Et_1B_011597
0.035	0.3146	0.1112	Et_1A_009048	Et_1B_013922
1.2466	4.3911	0.2839	Et_1A_005099	Et_1B_010098
0.0156	0.2294	0.0679	Et_1A_006743	Et_1B_011604
0.0223	0.2086	0.1067	Et_1A_006737	Et_1B_011598
0.0287	0.0805	0.357	Et_1A_009049	Et_1B_013923
0.0143	0.0874	0.1633	Et_1A_006738	Et_1B_011599
0.7092	4.9068	0.1445	Et_1A_004651	Et_1B_011600
0.0259	0.0809	0.3208	Et_1A_006740	Et_1B_011601
0.0371	0.093	0.3989	Et_1A_009050	Et_1B_013924
0.0314	0.1888	0.1665	Et_1A_006744	Et_1B_011605
0.0143	0.078	0.1827	Et_1A_006826	Et_1B_011682
0.8315	68.4216	0.0122	Et_1A_009065	Et_1B_011687
0.0207	0.1016	0.2036	Et_1A_006827	Et_1B_011683
0.0251	0.2941	0.0855	Et_1A_009068	Et_1B_013942
0.0347	0.0852	0.4069	Et_1A_006835	Et_1B_011688
0.0072	0.1263	0.0573	Et_1A_005121	Et_1B_010121
0.0771	0.204	0.3778	Et_1A_006828	Et_1B_011684
0.0131	0.1028	0.1279	Et_1A_006836	Et_1B_011689
0.0165	0.2343	0.0703	Et_1A_006829	Et_1B_011685
0.0066	0.0666	0.0984	Et_1A_006830	Et_1B_011686
0.1223	0.1263	0.9689	Et_1A_006831	Et_1B_011783
0.0182	0.0709	0.2565	Et_1A_009066	Et_1B_013970
0.0214	0.0686	0.3122	Et_1A_006910	Et_1B_011784
0.0636	0.3048	0.2085	Et_1A_009094	Et_1B_013975
0.0076	0.063	0.121	Et_1A_009093	Et_1B_013971
0.0264	0.3479	0.0758	Et_1A_009095	Et_1B_013972
0.0308	0.2456	0.1254	Et_1A_006911	Et_1B_011785
0.0304	0.2159	0.1406	Et_1A_006912	Et_1B_013973
0.0292	0.07	0.4176	Et_1A_006913	Et_1B_011786
0.0207	0.2974	0.0695	Et_1A_006914	Et_1B_011889
0.0809	0.2983	0.2713	Et_1A_006915	Et_1B_011890
0.0071	0.2918	0.0244	Et_1A_006920	Et_1B_011897
0.0206	0.1079	0.1912	Et_1A_006916	Et_1B_011891
0.0102	0.2861	0.0357	Et_1A_009096	Et_1B_011892
0.0113	0.3492	0.0323	Et_1A_006917	Et_1B_013997
0.0374	0.301	0.1242	Et_1A_009097	Et_1B_013998
0.0313	0.2112	0.1481	Et_1A_009098	Et_1B_013999
0.0159	0.0417	0.3803	Et_1A_006918	Et_1B_011893
0.0221	0.0915	0.2416	Et_1A_007010	Et_1B_011898
0.023	0.2105	0.1093	Et_1A_007011	Et_1B_011900
0.0143	0.0815	0.1755	Et_1A_007006	Et_1B_011895
0.0155	0.0947	0.1634	Et_1A_009122	Et_1B_011896
0.0123	0.1158	0.1062	Et_1A_009124	Et_1B_011901
0.0568	0.106	0.5357	Et_1A_007007	Et_1B_011997
0.0317	0.1703	0.1859	Et_1A_009125	Et_1B_012005
0.0154	0.1023	0.1503	Et_1A_007008	Et_1B_011998
0.0267	0.1199	0.223	Et_1A_007009	Et_1B_011999
0.1065	0.3936	0.2705	Et_1A_009123	Et_1B_014028
0.0146	0.2762	0.0529	Et_1A_009146	Et_1B_014029
0.0172	0.0367	0.469	Et_1A_007108	Et_1B_012000
0.0253	0.0917	0.276	Et_1A_007114	Et_1B_012008
0.0123	0.069	0.1779	Et_1A_007115	Et_1B_012009
0.0869	0.4741	0.1832	Et_1A_007109	Et_1B_012002
0.0633	0.2698	0.2348	Et_1A_007116	Et_1B_014030
0.0132	0.0552	0.2392	Et_1A_007117	Et_1B_012012
0.0191	0.1289	0.1479	Et_1A_007111	Et_1B_012004
0.1412	0.341	0.414	Et_1A_009149	Et_1B_012013
0.0858	0.1469	0.584	Et_1A_009147	Et_1B_014051
0.0087	0.1625	0.0538	Et_1A_009148	Et_1B_014052
0.0059	0.0991	0.0596	Et_1A_009150	Et_1B_012105
0.0588	0.1795	0.3275	Et_1A_009151	Et_1B_014053
1.1015	95.8472	0.0115	Et_1A_009178	Et_1B_009812
0.0254	0.1633	0.1556	Et_1A_007197	Et_1B_012102
0.0171	0.1124	0.152	Et_1A_007198	Et_1B_012103
0.9421	79.3432	0.0119	Et_1A_009179	Et_1B_014055
0.0082	0.0659	0.1251	Et_1A_007200	Et_1B_012106
0.0762	0.1945	0.3919	Et_1A_009181	Et_1B_014056
0.0144	0.223	0.0645	Et_1A_007201	Et_1B_012107
0.121	0.2585	0.4678	Et_1A_007199	Et_1B_012104
0.0035	0.2263	0.0155	Et_1A_007202	Et_1B_012108
1.4681	64.4827	0.0228	Et_1A_009182	Et_1B_009822
1.3734	59.118	0.0232	Et_1A_004700	Et_1B_012222
0.3156	0.754	0.4186	Et_1A_007278	Et_1B_012228
0.0241	0.3392	0.0712	Et_1A_009197	Et_1B_014080
1.367	65.1368	0.021	Et_1A_004711	Et_1B_009823
0.0149	0.1302	0.1146	Et_1A_007272	Et_1B_012223
0.0102	0.2458	0.0414	Et_1A_007279	Et_1B_012227
0.231	0.9136	0.2528	Et_1A_007273	Et_1B_012224
0.0248	0.018	1.3759	Et_1A_005210	Et_1B_012230
0.0099	0.0948	0.1047	Et_1A_009198	Et_1B_014082
0.0119	0.0904	0.1322	Et_1A_007274	Et_1B_012225
0.0181	0.1104	0.1639	Et_1A_007275	Et_1B_012226
0.101	0.4741	0.2131	Et_1A_007280	Et_1B_014083
0.0104	0.0749	0.1386	Et_1A_009201	Et_1B_012335
0.051	0.0697	0.7316	Et_1A_007382	Et_1B_014107
1.0568	71.7979	0.0147	Et_1A_007378	Et_1B_014108
0.0118	0.2382	0.0497	Et_1A_007379	Et_1B_012334
0.1289	0.4952	0.2603	Et_1A_009218	Et_1B_014109
0.0121	0.3174	0.038	Et_1A_009219	Et_1B_014110
0.016	0.1218	0.1312	Et_1A_007383	Et_1B_012337
0.0078	0.1052	0.0743	Et_1A_007384	Et_1B_012338
0.2063	0.4884	0.4225	Et_1A_009220	Et_1B_014131
0.0306	0.0904	0.3385	Et_1A_007380	Et_1B_012430
0.7907	6.4187	0.1232	Et_1A_005223	Et_1B_012431
0.0141	0.1911	0.0736	Et_1A_007475	Et_1B_014133
0.0183	0.129	0.1419	Et_1A_007476	Et_1B_012435
0.0414	0.122	0.3398	Et_1A_009239	Et_1B_012436
0.0204	0.1538	0.1326	Et_1A_009240	Et_1B_012437
0.0839	0.3348	0.2505	Et_1A_007477	Et_1B_012438
0.025	0.0958	0.2604	Et_1A_007478	Et_1B_012439
0.103	0.3312	0.3109	Et_1A_009241	Et_1B_014135
0.1064	0.218	0.488	Et_1A_007473	Et_1B_012433
0.0187	0.0456	0.4104	Et_1A_007474	Et_1B_012434
0.0131	0.0815	0.1608	Et_1A_007479	Et_1B_012440
0.0075	0.2313	0.0326	Et_1A_009242	Et_1B_014136
0.0736	0.1586	0.4641	Et_1A_009243	Et_1B_014137
0.0365	0.154	0.2373	Et_1A_004728	Et_1B_009839
0.021	0.0847	0.2481	Et_1A_007480	Et_1B_012441
1.1891	3.5215	0.3377	Et_1A_005240	Et_1B_014132
0.0271	0.3554	0.0762	Et_1A_007568	Et_1B_012537
0.0089	0.1	0.0889	Et_1A_007570	Et_1B_012538
0.0198	0.0932	0.2127	Et_1A_007574	Et_1B_012543
0.0085	0.0802	0.1055	Et_1A_007575	Et_1B_012544
0.0366	0.3053	0.1197	Et_1A_009265	Et_1B_014156
0.0207	0.1064	0.1947	Et_1A_007571	Et_1B_012539
0.0183	0.0985	0.1854	Et_1A_007572	Et_1B_012540
0.0184	0.0722	0.2556	Et_1A_007657	Et_1B_012542
0.0025	0.1045	0.024	Et_1A_007659	Et_1B_012545
0.0119	0.1233	0.0962	Et_1A_009282	Et_1B_012546
0.0611	0.1037	0.5894	Et_1A_005271	Et_1B_012639
0.0267	0.0308	0.8665	Et_1A_007660	Et_1B_012640
0.0282	0.1639	0.1724	Et_1A_007661	Et_1B_012641
0.0437	0.1413	0.3092	Et_1A_007662	Et_1B_012642
0.012	0.2246	0.0533	Et_1A_007664	Et_1B_012644
0.027	0.078	0.3461	Et_1A_007665	Et_1B_012645
0.0053	0.1528	0.0345	Et_1A_007666	Et_1B_012646
0.0062	0.08	0.0773	Et_1A_009301	Et_1B_012635
0.0474	0.166	0.2855	Et_1A_007754	Et_1B_012636
0.0041	0.3024	0.0137	Et_1A_007758	Et_1B_014172
0.0267	0.4013	0.0666	Et_1A_007755	Et_1B_010274
0.0245	0.1149	0.2131	Et_1A_007756	Et_1B_012638
1.0762	70.0928	0.0154	Et_1A_009302	Et_1B_014189
0.0339	0.0962	0.3525	Et_1A_007760	Et_1B_012769
0.0095	0.0698	0.1365	Et_1A_007761	Et_1B_014190
0.0408	0.533	0.0765	Et_1A_009303	Et_1B_012764
0.0348	0.1402	0.2482	Et_1A_007762	Et_1B_012770
0.0198	0.304	0.0651	Et_1A_009305	Et_1B_014191
0.0131	0.0656	0.1993	Et_1A_007763	Et_1B_012771
0.0182	0.3367	0.0539	Et_1A_007757	Et_1B_012765
0.0204	0.1126	0.1809	Et_1A_004764	Et_1B_014188
0.089	0.2592	0.3432	Et_1A_009323	Et_1B_014192
0.0139	0.0954	0.1452	Et_1A_009324	Et_1B_012767
0.0145	0.0532	0.2732	Et_1A_007862	Et_1B_012772
0.0113	0.157	0.0719	Et_1A_007863	Et_1B_012773
0.0086	0.0734	0.1176	Et_1A_007859	Et_1B_012768
0.2022	0.2178	0.9282	Et_1A_007860	Et_1B_012864
0.0167	0.0916	0.1826	Et_1A_007864	Et_1B_014217
0.0518	0.1619	0.3197	Et_1A_009325	Et_1B_012860
0.0139	0.222	0.0626	Et_1A_007996	Et_1B_012862
0.0226	0.1071	0.2106	Et_1A_007997	Et_1B_012863
0.0146	0.1196	0.1221	Et_1A_007999	Et_1B_012866
1.2682	12.5175	0.1013	Et_1A_005314	Et_1B_014219
0.0247	0.1666	0.1481	Et_1A_009347	Et_1B_014221
0.0097	0.1675	0.0577	Et_1A_009345	Et_1B_014226
0.0844	0.2484	0.3399	Et_1A_009348	Et_1B_012877
0.0149	0.1396	0.1069	Et_1A_007998	Et_1B_014222
0.0099	0.0413	0.2409	Et_1A_008071	Et_1B_012872
0.0163	0.1043	0.1566	Et_1A_008072	Et_1B_012873
0.0158	0.0529	0.2978	Et_1A_008073	Et_1B_012874
0.0129	0.2279	0.0567	Et_1A_009365	Et_1B_014224
0.0116	0.0455	0.2543	Et_1A_008075	Et_1B_012878
0.0125	0.0967	0.1298	Et_1A_008077	Et_1B_012881
0.0466	0.1486	0.3137	Et_1A_009366	Et_1B_012879
0.0159	0.2547	0.0623	Et_1A_009368	Et_1B_012882
0.0107	0.0621	0.1722	Et_1A_008078	Et_1B_012883
0.0383	0.3372	0.1137	Et_1A_009367	Et_1B_014227
0.0184	0.0855	0.2155	Et_1A_005328	Et_1B_012890
0.3554	0.2629	1.3519	Et_1A_008083	Et_1B_014229
0.2031	0.2742	0.7408	Et_1A_008084	Et_1B_012891
0.3113	0.513	0.6069	Et_1A_008085	Et_1B_012892
0.9804	63.5646	0.0154	Et_1A_008086	Et_1B_012884
0.0242	0.0871	0.2782	Et_1A_008087	Et_1B_012893
0.0241	0.0944	0.2549	Et_1A_008079	Et_1B_012885
0.0218	0.1441	0.1514	Et_1A_008081	Et_1B_012887
0.0248	0.1018	0.2436	Et_1A_008088	Et_1B_012894
0.045	0.1345	0.3348	Et_1A_009371	Et_1B_014230
0.0458	0.1334	0.3437	Et_1A_009372	Et_1B_014232
0.0915	0.2376	0.3853	Et_1A_008082	Et_1B_012888
0.0045	0.1104	0.0405	Et_1A_008090	Et_1B_012896
0.0345	0.1546	0.2234	Et_1A_008094	Et_1B_012913
0.048	0.1101	0.4358	Et_1A_009375	Et_1B_014240
0.0366	0.3457	0.1058	Et_1A_009377	Et_1B_012914
0.0322	0.1504	0.2138	Et_1A_008100	Et_1B_012915
0.0072	0.1493	0.0483	Et_1A_009378	Et_1B_014241
0.0001	0.1412	0.001	Et_1A_009374	Et_1B_014236
0.0115	0.0698	0.1646	Et_1A_008101	Et_1B_012916
0.035	0.27	0.1295	Et_1A_005329	Et_1B_014237
1.2604	80.5517	0.0156	Et_1A_009379	Et_1B_012910
0.0083	0.1873	0.0444	Et_1A_008107	Et_1B_012917
0.1443	0.6845	0.2109	Et_1A_009380	Et_1B_014238
0.0157	0.0242	0.6472	Et_1A_008102	Et_1B_012912
0.0163	0.1624	0.1005	Et_1A_008103	Et_1B_014239
0.0768	0.1204	0.6381	Et_1A_008109	Et_1B_012925
0.0175	0.1328	0.1315	Et_1A_005330	Et_1B_012920
0.0723	0.1725	0.4193	Et_1A_008105	Et_1B_012921
0.0116	0.0494	0.2346	Et_1A_009382	Et_1B_014243
0.0192	0.065	0.2957	Et_1A_008111	Et_1B_012926
0.0086	0.3546	0.0243	Et_1A_009383	Et_1B_014244
0.0631	0.23	0.2742	Et_1A_009381	Et_1B_012922
0.1807	0.4127	0.4379	Et_1A_008112	Et_1B_012927
0.0222	0.1678	0.1323	Et_1A_008113	Et_1B_012932
0.0219	0.0383	0.5713	Et_1A_008114	Et_1B_012933
0.0301	0.093	0.3241	Et_1A_009384	Et_1B_014242
0.0305	0.0639	0.4782	Et_1A_008122	Et_1B_012934
0.0146	0.087	0.1672	Et_1A_008115	Et_1B_012923
0.0155	0.09	0.1722	Et_1A_009385	Et_1B_012935
0.011	0.0782	0.14	Et_1A_008116	Et_1B_012924
0.0638	0.1672	0.3815	Et_1A_008123	Et_1B_012936
0.0061	0.0782	0.0777	Et_1A_008124	Et_1B_012944
0.0381	0.0553	0.6889	Et_1A_008117	Et_1B_012937
0.0436	0.3444	0.1266	Et_1A_009386	Et_1B_012938
0.0455	0.0358	1.2707	Et_1A_008125	Et_1B_012945
0.0295	0.1042	0.2832	Et_1A_008118	Et_1B_012940
1.036	28.3905	0.0365	Et_1A_009387	Et_1B_014247
0.1126	0.2168	0.5193	Et_1A_008119	Et_1B_014245
0.0276	0.223	0.1237	Et_1A_008120	Et_1B_012941
0.0192	0.3009	0.064	Et_1A_008121	Et_1B_014246
0.022	0.2524	0.0873	Et_1A_008132	Et_1B_012947
0.025	0.1521	0.1642	Et_1A_008133	Et_1B_012948
0.0439	0.1055	0.416	Et_1A_008134	Et_1B_012949
0.0082	0.0702	0.1172	Et_1A_008135	Et_1B_012950
1.0014	61.7801	0.0162	Et_1A_008127	Et_1B_014249
0.0473	0.1303	0.3631	Et_1A_008136	Et_1B_014252
0.1416	1.0118	0.14	Et_1A_009390	Et_1B_009869
0.0644	0.2319	0.2775	Et_1A_009393	Et_1B_014253
0.0413	0.1609	0.2568	Et_1A_008137	Et_1B_012956
1.054	24.9301	0.0423	Et_1A_005331	Et_1B_012953
0.0355	0.0557	0.6379	Et_1A_008130	Et_1B_012954
0.0178	0.2126	0.0838	Et_1A_009394	Et_1B_014254
0.0092	0.0483	0.1905	Et_1A_008138	Et_1B_012957
0.0564	0.2001	0.2818	Et_1A_008139	Et_1B_012958
0.0484	0.1955	0.2475	Et_1A_009391	Et_1B_014250
0.0452	0.1565	0.2886	Et_1A_009395	Et_1B_014251
0.0846	0.3012	0.2809	Et_1A_008140	Et_1B_012955
0.0371	0.2256	0.1642	Et_1A_008141	Et_1B_012960
0.0216	0.0519	0.4157	Et_1A_008147	Et_1B_012967
0.0125	0.0821	0.1525	Et_1A_008148	Et_1B_012968
0.0126	0.0632	0.1998	Et_1A_008143	Et_1B_012962
0.0134	0.0788	0.1702	Et_1A_009397	Et_1B_014255
0.0213	0.0908	0.2347	Et_1A_008149	Et_1B_012969
0.0156	0.0978	0.1592	Et_1A_008144	Et_1B_012963
0.0299	0.2424	0.1234	Et_1A_008152	Et_1B_014256
0.0124	0.0746	0.166	Et_1A_008153	Et_1B_012964
0.9609	4.9555	0.1939	Et_1A_008158	Et_1B_012966
0.0119	0.204	0.0585	Et_1A_008160	Et_1B_012973
0.1549	3.0792	0.0503	Et_1A_009403	Et_1B_012974
0.0158	0.0868	0.1824	Et_1A_008155	Et_1B_012975
0.0539	0.1509	0.3576	Et_1A_009399	Et_1B_012976
0.042	0.1155	0.3637	Et_1A_008156	Et_1B_014257
0.0474	0.2016	0.2349	Et_1A_009400	Et_1B_012977
0.0147	0.2261	0.0651	Et_1A_008161	Et_1B_012982
0.017	0.053	0.3206	Et_1A_008162	Et_1B_012979
0.0769	0.1052	0.7312	Et_1A_008165	Et_1B_012983
0.085	0.2528	0.3364	Et_1A_009404	Et_1B_012981
0.0166	0.1881	0.0882	Et_1A_008166	Et_1B_012984
0.1073	0.331	0.3244	Et_1A_008167	Et_1B_014258
0.0368	0.0749	0.4916	Et_1A_008168	Et_1B_012985
0.0275	0.121	0.2277	Et_1A_008169	Et_1B_012986
0.0219	0.0501	0.4361	Et_1A_008170	Et_1B_012987
0.0169	0.1246	0.1355	Et_1A_009406	Et_1B_014259
0.0643	0.3084	0.2084	Et_1A_009407	Et_1B_012994
0.9255	64.4908	0.0144	Et_1A_008171	Et_1B_014260
0.0922	0.2014	0.4576	Et_1A_009408	Et_1B_012996
0.048	0.1039	0.4619	Et_1A_008164	Et_1B_012988
0.0083	0.2091	0.0395	Et_1A_009409	Et_1B_014262
0.0133	0.1201	0.1107	Et_1A_008172	Et_1B_014263
0.0112	0.2079	0.0539	Et_1A_008173	Et_1B_012997
0.0193	0.0882	0.2187	Et_1A_009415	Et_1B_010305
0.0226	0.2556	0.0882	Et_1A_005334	Et_1B_010306
0.0561	0.1762	0.3186	Et_1A_009416	Et_1B_014264
0.0035	0.1185	0.0298	Et_1A_008190	Et_1B_012990
0.0386	0.0004	99	Et_1A_004787	Et_1B_009870
0.0524	0.311	0.1684	Et_1A_005332	Et_1B_014265
0.0153	0.0943	0.1621	Et_1A_009418	Et_1B_012991
0.1116	0.205	0.5446	Et_1A_008193	Et_1B_014266
0.015	0.0767	0.195	Et_1A_008191	Et_1B_012992
0.0028	0.1177	0.0239	Et_1A_008194	Et_1B_012998
0.035	0.1236	0.2831	Et_1A_009420	Et_1B_012999
0.0592	0.0707	0.8375	Et_1A_008195	Et_1B_013000
0.0131	0.2055	0.0636	Et_1A_008192	Et_1B_012993
0.0295	0.1657	0.178	Et_1A_009421	Et_1B_014270
0.0609	0.515	0.1183	Et_1A_009422	Et_1B_014271
0.0151	0.0897	0.1682	Et_1A_008196	Et_1B_013007
0.0182	0.0422	0.4319	Et_1A_008197	Et_1B_013008
0.0014	0.1638	0.0083	Et_1A_008198	Et_1B_013009
0.014	0.0544	0.2574	Et_1A_008199	Et_1B_013010
0.0462	0.1139	0.4054	Et_1A_008200	Et_1B_013001
0.0044	0.1284	0.0342	Et_1A_008201	Et_1B_013002
0.0099	0.067	0.1482	Et_1A_008202	Et_1B_013003
0.0794	0.1571	0.5054	Et_1A_008206	Et_1B_013011
0.0277	0.0807	0.3427	Et_1A_008203	Et_1B_013004
0.0459	0.3444	0.1334	Et_1A_009423	Et_1B_014268
0.018	0.0979	0.1833	Et_1A_008204	Et_1B_013005
0.0086	0.1693	0.051	Et_1A_009425	Et_1B_013012
0.0448	0.2226	0.2013	Et_1A_009426	Et_1B_014272
0.0285	0.341	0.0837	Et_1A_008205	Et_1B_013013
0.0118	0.1966	0.0599	Et_1A_009424	Et_1B_013014
0.0199	0.1399	0.1425	Et_1A_009427	Et_1B_014273
0.0562	0.3743	0.1502	Et_1A_009428	Et_1B_014274
0.201	0.2399	0.8379	Et_1A_009429	Et_1B_014275
0.0256	0.2774	0.0922	Et_1A_009432	Et_1B_014277
0.0203	0.0752	0.2696	Et_1A_008210	Et_1B_013017
0.0129	0.0621	0.2082	Et_1A_009430	Et_1B_014276
0.0946	0.1477	0.6407	Et_1A_008208	Et_1B_013016
0.0162	0.0752	0.215	Et_1A_008212	Et_1B_013018
0.0306	0.2514	0.1219	Et_1A_008213	Et_1B_013019
0.018	0.2374	0.0759	Et_1A_008214	Et_1B_013020
0.0277	0.3015	0.0918	Et_1A_009433	Et_1B_013021
0.0294	0.1187	0.2477	Et_1A_008209	Et_1B_013022
0.0081	0.0719	0.1128	Et_1A_008215	Et_1B_013023
0.0576	0.286	0.2015	Et_1A_009438	Et_1B_013028
0.7187	33.2163	0.0216	Et_1A_009434	Et_1B_014280
0.0042	0.1212	0.0343	Et_1A_008216	Et_1B_013024
0.0481	0.1456	0.3307	Et_1A_009435	Et_1B_014278
0.0104	0.0995	0.104	Et_1A_008217	Et_1B_013025
0.0026	0.1248	0.0207	Et_1A_008218	Et_1B_013026
0.0356	0.1186	0.3005	Et_1A_009439	Et_1B_013029
5.0529	3.8476	1.3133	Et_1A_004789	Et_1B_014281
0.0317	0.0928	0.3414	Et_1A_008221	Et_1B_013030
0.0632	0.0972	0.6507	Et_1A_009436	Et_1B_014279
0.0059	0.1039	0.0566	Et_1A_008219	Et_1B_013027
0.0186	0.0725	0.2558	Et_1A_008223	Et_1B_013032
0.3995	0.9122	0.438	Et_1A_008224	Et_1B_013033
0.0535	0.0317	1.6851	Et_1A_009437	Et_1B_014286
0.0286	0.1511	0.1892	Et_1A_009443	Et_1B_014287
0.0294	0.0913	0.3223	Et_1A_009444	Et_1B_014289
0.0398	0.1029	0.3863	Et_1A_008225	Et_1B_013047
0.031	0.3046	0.1017	Et_1A_008226	Et_1B_013048
0.0427	0.0306	1.3951	Et_1A_004790	Et_1B_009872
0.0264	0.1507	0.1752	Et_1A_009441	Et_1B_014288
0.195	0.484	0.4029	Et_1A_008227	Et_1B_013049
0.0108	0.078	0.1388	Et_1A_008229	Et_1B_013052
0.0058	0.0959	0.0602	Et_1A_008230	Et_1B_013053
0.2049	0.3154	0.6496	Et_1A_009442	Et_1B_013054
0.0447	0.107	0.4177	Et_1A_008228	Et_1B_013050
0.0334	0.09	0.371	Et_1A_008231	Et_1B_013051
0.0089	0.0559	0.1593	Et_1A_008238	Et_1B_013056
0.0122	0.1591	0.0769	Et_1A_008232	Et_1B_013057
0.034	0.109	0.312	Et_1A_008233	Et_1B_013058
0.0203	0.0741	0.2735	Et_1A_008234	Et_1B_013059
0.0021	0.0781	0.0264	Et_1A_008235	Et_1B_013060
0.0082	0.0739	0.1105	Et_1A_008239	Et_1B_013064
0.0128	0.0868	0.1471	Et_1A_008236	Et_1B_013061
0.0356	0.064	0.5558	Et_1A_008240	Et_1B_013065
0.0222	0.2179	0.1018	Et_1A_009446	Et_1B_014290
0.1488	0.3266	0.4555	Et_1A_008245	Et_1B_014291
0.0039	0.1917	0.0205	Et_1A_008246	Et_1B_013066
0.0354	0.0853	0.4156	Et_1A_008247	Et_1B_013067
0.021	0.0851	0.2464	Et_1A_008242	Et_1B_013062
0.0335	0.2001	0.1674	Et_1A_008243	Et_1B_013063
0.0411	0.1087	0.3782	Et_1A_008244	Et_1B_013068
0.0257	0.1261	0.2038	Et_1A_008248	Et_1B_013072
0.0208	0.2055	0.1011	Et_1A_005338	Et_1B_010308
0.0212	0.1528	0.1385	Et_1A_008249	Et_1B_013073
0.008	0.142	0.056	Et_1A_008250	Et_1B_013074
0.0272	0.1993	0.1368	Et_1A_008255	Et_1B_013075
0.0181	0.1206	0.15	Et_1A_009447	Et_1B_013069
0.0163	0.284	0.0574	Et_1A_008251	Et_1B_013070
0.0278	0.1121	0.248	Et_1A_008256	Et_1B_013076
0.007	0.2142	0.0325	Et_1A_008252	Et_1B_013071
0.0082	0.1337	0.0611	Et_1A_008257	Et_1B_013077
0.0195	0.1545	0.1265	Et_1A_008258	Et_1B_014293
0.0802	0.1805	0.4443	Et_1A_008253	Et_1B_014294
0.0174	0.0868	0.2001	Et_1A_008260	Et_1B_013079
0.0773	0.2525	0.3061	Et_1A_008261	Et_1B_014295
0.0251	0.0928	0.2705	Et_1A_009449	Et_1B_009873
0.0648	0.3359	0.1929	Et_1A_008262	Et_1B_013080
0.0455	0.0698	0.6522	Et_1A_008265	Et_1B_013081
0.0001	0.0587	0.001	Et_1A_008267	Et_1B_013083
1.1882	68.1327	0.0174	Et_1A_004791	Et_1B_014297
0.0152	0.1445	0.1049	Et_1A_008268	Et_1B_013085
0.0777	0.2328	0.3338	Et_1A_004792	Et_1B_014298
0.0056	0.0841	0.0669	Et_1A_008269	Et_1B_013089
0.0159	0.0921	0.1721	Et_1A_008270	Et_1B_013090
0.0001	0.0932	0.001	Et_1A_008263	Et_1B_013086
0.0077	0.0743	0.1042	Et_1A_009453	Et_1B_013091
0.0211	0.2312	0.0911	Et_1A_009451	Et_1B_014299
0.018	0.2184	0.0822	Et_1A_009452	Et_1B_013087
0.0201	0.1645	0.1219	Et_1A_008271	Et_1B_013088
0.0071	0.0708	0.1001	Et_1A_009457	Et_1B_013092
0.0293	0.0849	0.3455	Et_1A_008275	Et_1B_013093
0.0188	0.1141	0.1648	Et_1A_008276	Et_1B_013094
0.0183	0.0727	0.2516	Et_1A_008277	Et_1B_013095
0.0143	0.2667	0.0535	Et_1A_008278	Et_1B_013096
0.0118	0.115	0.103	Et_1A_008272	Et_1B_013097
21.0331	1.6344	12.8693	Et_1A_004794	Et_1B_009874
0.0408	0.1119	0.365	Et_1A_008273	Et_1B_014300
0.0381	0.1024	0.372	Et_1A_008279	Et_1B_013108
0.065	0.3369	0.1929	Et_1A_009454	Et_1B_013098
0.0157	0.2338	0.0671	Et_1A_009455	Et_1B_013099
0.04	0.291	0.1373	Et_1A_008274	Et_1B_013100
0.0601	0.0948	0.6345	Et_1A_009456	Et_1B_013102
0.0329	0.1545	0.2131	Et_1A_009460	Et_1B_014303
0.0139	0.0523	0.2652	Et_1A_008290	Et_1B_013103
0.0349	0.1382	0.2524	Et_1A_008297	Et_1B_013109
0.1755	0.3887	0.4516	Et_1A_008292	Et_1B_013106
0.0091	0.3458	0.0262	Et_1A_009461	Et_1B_013107
0.023	0.1214	0.1897	Et_1A_009462	Et_1B_014304
0.0876	0.1132	0.774	Et_1A_009463	Et_1B_013110
0.0216	0.0554	0.3896	Et_1A_008299	Et_1B_013111
0.0434	0.0979	0.443	Et_1A_008294	Et_1B_013112
0.0078	0.1392	0.0563	Et_1A_008295	Et_1B_013113
0.0286	0.1544	0.1854	Et_1A_009464	Et_1B_014306
0.003	0.2603	0.0115	Et_1A_008296	Et_1B_013114
0.02	0.1143	0.1753	Et_1A_009465	Et_1B_014305
0.0451	0.2975	0.1516	Et_1A_008302	Et_1B_013117
0.0046	0.0488	0.0937	Et_1A_008303	Et_1B_013118
0.0001	0.1025	0.001	Et_1A_008304	Et_1B_013119
0.016	0.2019	0.0793	Et_1A_009467	Et_1B_014307
0.0106	0.0849	0.1244	Et_1A_008305	Et_1B_013120
0.2779	0.3161	0.879	Et_1A_009468	Et_1B_014308
0.0108	0.2001	0.054	Et_1A_008300	Et_1B_013115
0.1067	0.1069	0.998	Et_1A_004798	Et_1B_009875
0.0238	0.0763	0.3116	Et_1A_008301	Et_1B_013116
0.0294	0.1191	0.2469	Et_1A_009466	Et_1B_013121
0.0457	0.0998	0.458	Et_1A_008307	Et_1B_013128
0.0295	0.1825	0.1617	Et_1A_009473	Et_1B_014309
0.0197	0.1218	0.1621	Et_1A_009474	Et_1B_013129
0.0531	0.3821	0.1389	Et_1A_009470	Et_1B_014311
0.0225	0.1205	0.1863	Et_1A_008308	Et_1B_013122
0.0197	0.148	0.1329	Et_1A_009471	Et_1B_014312
0.0184	0.0562	0.3275	Et_1A_008313	Et_1B_013130
0.7068	1.2485	0.5661	Et_1A_009475	Et_1B_013136
0.1914	0.5195	0.3683	Et_1A_008317	Et_1B_013123
0.1253	0.3042	0.4119	Et_1A_009476	Et_1B_014310
0.0242	0.2585	0.0937	Et_1A_008314	Et_1B_013124
0.0592	0.2753	0.2152	Et_1A_008315	Et_1B_013126
0.0093	0.1222	0.0762	Et_1A_008316	Et_1B_013127
0.0346	0.2354	0.147	Et_1A_009480	Et_1B_013131
0.0615	0.2616	0.2352	Et_1A_009479	Et_1B_014313
0.0051	0.1013	0.05	Et_1A_008319	Et_1B_013135
0.0113	0.0922	0.1227	Et_1A_008320	Et_1B_013132
0.0384	0.1858	0.2068	Et_1A_008321	Et_1B_013133
0.019	0.0431	0.4397	Et_1A_008323	Et_1B_013137
0.0106	0.0835	0.1266	Et_1A_008324	Et_1B_013138
0.1388	0.1246	1.114	Et_1A_004800	Et_1B_009876
0.0116	0.2957	0.0391	Et_1A_009484	Et_1B_009877
0.0301	0.1423	0.2118	Et_1A_008325	Et_1B_013139
0.043	0.1543	0.2788	Et_1A_008322	Et_1B_014315
0.0528	0.2317	0.2277	Et_1A_009486	Et_1B_010309
0.0441	0.0968	0.4557	Et_1A_008326	Et_1B_013140
1.6219	51.977	0.0312	Et_1A_009487	Et_1B_010310
0.0056	0.4371	0.0128	Et_1A_009488	Et_1B_014317
0.0317	0.2888	0.1097	Et_1A_009485	Et_1B_014316
0.0247	0.1447	0.1708	Et_1A_008327	Et_1B_013141
0.0134	0.2334	0.0574	Et_1A_008328	Et_1B_013142
0.039	0.1953	0.1995	Et_1A_009490	Et_1B_014318
0.0108	0.059	0.1823	Et_1A_008330	Et_1B_013147
0.031	0.2022	0.1535	Et_1A_009491	Et_1B_014319
0.0043	0.4441	0.0096	Et_1A_008331	Et_1B_013148
0.0205	0.2214	0.0927	Et_1A_009493	Et_1B_014320
0.0871	0.5329	0.1635	Et_1A_009494	Et_1B_013143
0.0298	0.0665	0.4477	Et_1A_008335	Et_1B_013150
0.0118	0.0874	0.1347	Et_1A_008333	Et_1B_013146
0.2787	1.1196	0.249	Et_1A_008336	Et_1B_013151
0.0285	0.2753	0.1034	Et_1A_009496	Et_1B_014321
0.0708	0.1718	0.4123	Et_1A_009497	Et_1B_014322
0.0531	0.1431	0.3713	Et_1A_008339	Et_1B_013154
0.0378	0.1824	0.207	Et_1A_009498	Et_1B_014326
0.025	0.086	0.2909	Et_1A_009499	Et_1B_013172
0.0055	0.1587	0.0345	Et_1A_008340	Et_1B_013173
0.0141	0.2531	0.0555	Et_1A_008341	Et_1B_013174
0.0059	0.1017	0.058	Et_1A_008342	Et_1B_013175
0.0309	0.1354	0.2283	Et_1A_008343	Et_1B_013176
0.0549	0.169	0.3249	Et_1A_008338	Et_1B_013171
0.0138	0.1826	0.0756	Et_1A_008344	Et_1B_013177
0.0106	0.0718	0.1477	Et_1A_008345	Et_1B_013178
0.0276	0.1574	0.1755	Et_1A_009500	Et_1B_014327
0.007	0.0848	0.0826	Et_1A_008351	Et_1B_013179
0.0121	0.1809	0.067	Et_1A_009501	Et_1B_014328
0.0105	0.1324	0.0792	Et_1A_008348	Et_1B_013181
0.014	0.1326	0.1053	Et_1A_008349	Et_1B_013182
0.0283	0.1042	0.2719	Et_1A_008350	Et_1B_013183
0.0229	0.1634	0.1405	Et_1A_009502	Et_1B_014329
0.0121	0.1684	0.0717	Et_1A_009503	Et_1B_014330
0.0304	0.0743	0.409	Et_1A_008356	Et_1B_013185
0.022	0.1679	0.1309	Et_1A_009505	Et_1B_014332
0.1334	0.4796	0.2782	Et_1A_008357	Et_1B_013189
0.076	0.1398	0.5437	Et_1A_009507	Et_1B_009880
0.0115	0.057	0.2026	Et_1A_008353	Et_1B_013186
0.0737	0.1888	0.3904	Et_1A_008358	Et_1B_013190
0.0056	0.084	0.067	Et_1A_008359	Et_1B_013191
0.0909	0.2396	0.3795	Et_1A_009508	Et_1B_014335
1.4153	3.7337	0.379	Et_1A_004803	Et_1B_014334
0.0214	0.0539	0.3966	Et_1A_008354	Et_1B_013187
0.033	0.0815	0.4046	Et_1A_008360	Et_1B_013192
0.0276	0.1455	0.1895	Et_1A_008361	Et_1B_013193
0.039	0.1423	0.2738	Et_1A_008375	Et_1B_013188
0.0345	0.3126	0.1104	Et_1A_009510	Et_1B_014337
0.0555	0.2578	0.2153	Et_1A_009512	Et_1B_014338
0.0094	0.1823	0.0513	Et_1A_009513	Et_1B_014339
0.068	0.2866	0.2373	Et_1A_008379	Et_1B_013198
0.0099	0.2016	0.0491	Et_1A_008376	Et_1B_013194
0.0247	0.0852	0.2899	Et_1A_009514	Et_1B_014343
0.048	0.389	0.1233	Et_1A_009515	Et_1B_014344
0.0271	0.0719	0.3773	Et_1A_008380	Et_1B_013199
0.0321	0.3072	0.1046	Et_1A_009511	Et_1B_014340
0.0296	0.2003	0.1479	Et_1A_008377	Et_1B_013195
0.0219	0.1783	0.1231	Et_1A_008378	Et_1B_013196
0.0163	0.0643	0.2533	Et_1A_008385	Et_1B_013200
0.1168	0.3269	0.3573	Et_1A_009516	Et_1B_014342
0.0046	0.2142	0.0216	Et_1A_009517	Et_1B_010313
0.0114	0.1234	0.0923	Et_1A_008386	Et_1B_013201
0.0171	0.2405	0.0712	Et_1A_008381	Et_1B_013197
0.0198	0.1011	0.1959	Et_1A_008387	Et_1B_013208
0.0681	0.1459	0.4669	Et_1A_004804	Et_1B_009881
0.0156	0.1435	0.109	Et_1A_009518	Et_1B_014345
0.0002	0.2276	0.001	Et_1A_009519	Et_1B_014346
0.038	0.1269	0.2995	Et_1A_008388	Et_1B_013209
0.0096	0.1255	0.0763	Et_1A_008383	Et_1B_013203
0.0188	0.2183	0.086	Et_1A_009522	Et_1B_013210
0.0114	0.1867	0.0611	Et_1A_009524	Et_1B_014350
0.0071	0.1754	0.0404	Et_1A_009520	Et_1B_014347
0.0341	0.0924	0.3694	Et_1A_008384	Et_1B_013204
0.0607	0.1371	0.4427	Et_1A_008392	Et_1B_013213
0.0206	0.3406	0.0605	Et_1A_008393	Et_1B_013215
0.02	0.23	0.0872	Et_1A_008396	Et_1B_014352
0.0591	0.0896	0.6596	Et_1A_008397	Et_1B_014351
0.0282	0.2375	0.1188	Et_1A_009526	Et_1B_013220
0.03	0.152	0.1976	Et_1A_008390	Et_1B_013225
0.0134	0.0658	0.2038	Et_1A_008391	Et_1B_013224
0.0863	0.1647	0.524	Et_1A_008399	Et_1B_013207
0.0864	0.1413	0.6117	Et_1A_008401	Et_1B_014349
0.0874	0.2101	0.4161	Et_1A_009531	Et_1B_013218
0.0531	0.152	0.3495	Et_1A_008400	Et_1B_013217
0.0534	0.2784	0.1917	Et_1A_009528	Et_1B_014348
0.1916	0.7297	0.2626	Et_1A_008402	Et_1B_013216
0.0279	0.0769	0.3627	Et_1A_008407	Et_1B_013222
0.014	0.0858	0.1631	Et_1A_009534	Et_1B_014354
0.2145	0.379	0.5661	Et_1A_008408	Et_1B_013223
1.3288	56.3881	0.0236	Et_1A_008409	Et_1B_013226
0.0908	0.438	0.2074	Et_1A_008412	Et_1B_013227
0.0394	0.1376	0.2863	Et_1A_008413	Et_1B_013228
0.0461	0.3307	0.1394	Et_1A_008414	Et_1B_013229
0.0417	0.2212	0.1883	Et_1A_009532	Et_1B_014353
0.0161	0.1533	0.1052	Et_1A_008410	Et_1B_013230
0.0108	0.0588	0.1836	Et_1A_009533	Et_1B_013231
0.019	0.0736	0.2583	Et_1A_008415	Et_1B_013232
0.0087	0.0995	0.0876	Et_1A_008416	Et_1B_013233
0.0611	0.053	1.1527	Et_1A_008417	Et_1B_013234
0.0943	0.3106	0.3037	Et_1A_008425	Et_1B_013240
0.0463	0.7192	0.0644	Et_1A_008418	Et_1B_013236
0.186	0.7028	0.2646	Et_1A_008426	Et_1B_013241
0.0145	0.105	0.1376	Et_1A_008419	Et_1B_013237
0.0162	0.07	0.2315	Et_1A_008420	Et_1B_013238
0.0095	0.1429	0.0663	Et_1A_008427	Et_1B_013242
0.0015	0.2366	0.0064	Et_1A_008422	Et_1B_013239
0.0259	0.2661	0.0973	Et_1A_008423	Et_1B_014356
0.0216	0.0901	0.2399	Et_1A_008424	Et_1B_013243
0.0185	0.2405	0.0768	Et_1A_008428	Et_1B_014357
0.0164	0.204	0.0804	Et_1A_009538	Et_1B_014360
0.0607	0.3014	0.2013	Et_1A_008431	Et_1B_013246
0.007	0.0906	0.0775	Et_1A_008432	Et_1B_013247
0.0247	0.1008	0.2447	Et_1A_008433	Et_1B_013248
0.0168	0.0204	0.8275	Et_1A_008429	Et_1B_013244
0.0482	0.1871	0.2574	Et_1A_009535	Et_1B_014358
0.0136	0.0961	0.1417	Et_1A_009536	Et_1B_014359
0.0174	0.0909	0.1917	Et_1A_008434	Et_1B_013249
0.0262	0.0764	0.3431	Et_1A_008430	Et_1B_013245
0.0249	0.1751	0.1422	Et_1A_008436	Et_1B_013251
0.043	0.2182	0.1969	Et_1A_009537	Et_1B_014361
0.0423	0.2879	0.147	Et_1A_009543	Et_1B_014362
0.062	0.178	0.348	Et_1A_008442	Et_1B_013257
0.0258	0.1789	0.1443	Et_1A_009539	Et_1B_014363
0.0243	0.3017	0.0805	Et_1A_009540	Et_1B_013252
0.0208	0.089	0.2337	Et_1A_008443	Et_1B_013258
0.0267	0.1044	0.2555	Et_1A_008444	Et_1B_013259
0.0167	0.4157	0.0403	Et_1A_009541	Et_1B_014365
0.0218	0.1987	0.1099	Et_1A_008437	Et_1B_013253
0.0222	0.1944	0.1143	Et_1A_008438	Et_1B_013254
0.0205	0.1187	0.1728	Et_1A_008446	Et_1B_013261
0.0118	0.07	0.1678	Et_1A_008439	Et_1B_014364
0.1546	0.1956	0.7905	Et_1A_008440	Et_1B_013255
0.0035	0.0878	0.0399	Et_1A_008449	Et_1B_013262
0.0112	0.1454	0.0768	Et_1A_008450	Et_1B_013263
0.0074	0.1778	0.0416	Et_1A_008451	Et_1B_013264
0.0794	0.1721	0.4612	Et_1A_009544	Et_1B_014367
0.0091	0.1148	0.0792	Et_1A_008452	Et_1B_013265
0.035	0.0829	0.4228	Et_1A_008453	Et_1B_013266
0.055	0.0894	0.616	Et_1A_008458	Et_1B_013270
0.0581	0.1739	0.3338	Et_1A_009545	Et_1B_013267
0.0637	0.0949	0.671	Et_1A_009546	Et_1B_013271
0.1195	0.3986	0.2999	Et_1A_008454	Et_1B_013268
0.0349	0.24	0.1454	Et_1A_008455	Et_1B_013269
0.0133	0.1264	0.1051	Et_1A_008459	Et_1B_013291
0.0227	0.1134	0.2005	Et_1A_008456	Et_1B_013286
0.1446	0.5231	0.2764	Et_1A_009547	Et_1B_013292
0.0876	0.2273	0.3853	Et_1A_008460	Et_1B_013287
0.0256	0.2551	0.1003	Et_1A_009548	Et_1B_014377
0.0266	0.2842	0.0938	Et_1A_009551	Et_1B_014379
0.0103	0.1766	0.0585	Et_1A_008461	Et_1B_013288
0.0382	0.2104	0.1815	Et_1A_008465	Et_1B_013294
0.0159	0.2311	0.0689	Et_1A_008466	Et_1B_013295
0.0074	0.0758	0.0979	Et_1A_008462	Et_1B_013289
0.0244	0.2349	0.1038	Et_1A_009549	Et_1B_014378
0.0273	0.0691	0.395	Et_1A_008463	Et_1B_013290
1.1491	10.2757	0.1118	Et_1A_009550	Et_1B_010319
0.0225	0.1588	0.142	Et_1A_009557	Et_1B_014380
0.0176	0.0816	0.2159	Et_1A_008479	Et_1B_013296
0.0408	0.1333	0.3062	Et_1A_008487	Et_1B_013303
0.0322	0.4024	0.08	Et_1A_009558	Et_1B_014381
0.2228	0.6233	0.3575	Et_1A_008481	Et_1B_013297
0.0902	0.2005	0.45	Et_1A_008488	Et_1B_013304
0.008	0.0523	0.1536	Et_1A_008482	Et_1B_013298
0.0283	0.06	0.4717	Et_1A_008483	Et_1B_013299
0.0162	0.1506	0.1079	Et_1A_008489	Et_1B_013305
0.0387	0.0734	0.5275	Et_1A_008484	Et_1B_013300
0.0185	0.0796	0.2325	Et_1A_008485	Et_1B_013301
0.0426	0.1772	0.2405	Et_1A_008486	Et_1B_013302
0.0465	0.444	0.1048	Et_1A_008493	Et_1B_013310
0.0071	0.1692	0.0417	Et_1A_008495	Et_1B_013312
0.0082	0.1098	0.075	Et_1A_008490	Et_1B_013306
0.0539	0.1577	0.3417	Et_1A_008496	Et_1B_013313
0.0442	0.2953	0.1498	Et_1A_009559	Et_1B_013307
1.7376	63.6405	0.0273	Et_1A_009560	Et_1B_014384
0.0551	0.1231	0.4478	Et_1A_008491	Et_1B_013308
0.0681	0.1127	0.6044	Et_1A_008497	Et_1B_013314
0.1291	0.3008	0.4293	Et_1A_004806	Et_1B_009883
0.0062	0.1611	0.0386	Et_1A_008498	Et_1B_013315
0.0234	0.0673	0.3474	Et_1A_008492	Et_1B_013309
0.0397	0.1913	0.2078	Et_1A_009561	Et_1B_014382
0.0232	0.0513	0.4517	Et_1A_008499	Et_1B_013316
0.0156	0.0752	0.2076	Et_1A_008505	Et_1B_013319
0.0788	0.2646	0.298	Et_1A_009563	Et_1B_013322
0.9023	62.0246	0.0145	Et_1A_009564	Et_1B_013317
0.0243	0.1519	0.16	Et_1A_009565	Et_1B_014386
0.0653	0.1692	0.3859	Et_1A_008501	Et_1B_013320
0.0178	0.3273	0.0543	Et_1A_009566	Et_1B_014385
0.0334	0.2302	0.1452	Et_1A_008502	Et_1B_013321
0.0071	0.05	0.1418	Et_1A_008509	Et_1B_013324
0.0099	0.0527	0.187	Et_1A_008503	Et_1B_013325
0.1243	0.2903	0.4281	Et_1A_008504	Et_1B_013326
0.0364	0.1193	0.3052	Et_1A_008510	Et_1B_013331
0.0096	0.168	0.0574	Et_1A_009568	Et_1B_014387
0.1292	0.5864	0.2203	Et_1A_008516	Et_1B_013332
0.0069	0.1796	0.0383	Et_1A_008511	Et_1B_013327
0.5507	0.764	0.7209	Et_1A_009569	Et_1B_013328
0.0358	0.0807	0.4439	Et_1A_008513	Et_1B_013329
0.0132	0.1357	0.0976	Et_1A_009570	Et_1B_014388
0.016	0.1342	0.1195	Et_1A_009573	Et_1B_014390
0.0132	0.0701	0.1876	Et_1A_008517	Et_1B_013333
0.0772	0.1565	0.4931	Et_1A_008518	Et_1B_013334
0.0181	0.1483	0.122	Et_1A_008519	Et_1B_013335
0.0041	0.116	0.035	Et_1A_008520	Et_1B_013336
0.0412	0.0643	0.6407	Et_1A_008514	Et_1B_013330
0.0192	0.3461	0.0555	Et_1A_008521	Et_1B_013337
0.0354	0.0512	0.6922	Et_1A_008522	Et_1B_013345
0.0199	0.3296	0.0605	Et_1A_009575	Et_1B_013346
0.0432	0.145	0.2982	Et_1A_008515	Et_1B_013339
0.0276	0.1093	0.2522	Et_1A_008524	Et_1B_013347
0.1615	1.6616	0.0972	Et_1A_009571	Et_1B_013340
0.0153	0.0831	0.1842	Et_1A_008526	Et_1B_013341
0.0277	0.095	0.2916	Et_1A_008527	Et_1B_013342
0.0052	0.1063	0.0487	Et_1A_008532	Et_1B_013348
0.013	0.066	0.1973	Et_1A_009576	Et_1B_014391
0.0337	0.114	0.296	Et_1A_008533	Et_1B_013349
0.0332	0.08	0.4154	Et_1A_008528	Et_1B_013343
0.0903	0.1891	0.4775	Et_1A_008529	Et_1B_013350
0.0479	0.1807	0.265	Et_1A_008537	Et_1B_013355
0.003	0.1367	0.0218	Et_1A_009577	Et_1B_014392
0.1176	0.3295	0.3567	Et_1A_009581	Et_1B_013356
0.0081	0.0604	0.1336	Et_1A_008534	Et_1B_013352
0.0494	0.1171	0.4216	Et_1A_008535	Et_1B_013353
0.8534	98.0041	0.0087	Et_1A_005353	Et_1B_014393
0.0144	0.0764	0.1885	Et_1A_008538	Et_1B_013357
0.0203	0.0694	0.2921	Et_1A_008539	Et_1B_013358
0.0248	0.2284	0.1085	Et_1A_008536	Et_1B_013354
0.1252	0.2977	0.4206	Et_1A_009582	Et_1B_014394
0.0319	0.0618	0.5157	Et_1A_008540	Et_1B_010323
0.0232	0.0526	0.4411	Et_1A_008541	Et_1B_013359
0.0153	0.0558	0.2747	Et_1A_009578	Et_1B_014395
0.002	0.2156	0.0092	Et_1A_008542	Et_1B_014398
0.0211	0.3942	0.0536	Et_1A_009579	Et_1B_014396
0.0097	0.1477	0.0654	Et_1A_009580	Et_1B_014397
0.0502	0.2213	0.2269	Et_1A_008543	Et_1B_014399
0.0028	0.1309	0.021	Et_1A_008544	Et_1B_013360
0.0164	0.04	0.4094	Et_1A_008545	Et_1B_013361
0.1782	0.3373	0.5282	Et_1A_009584	Et_1B_013362
0.0339	0.3879	0.0873	Et_1A_008546	Et_1B_013363
0.1288	0.0686	1.8768	Et_1A_009585	Et_1B_013368
0.0248	1.0909	0.0228	Et_1A_009583	Et_1B_014403
1.464	5.3752	0.2724	Et_1A_008547	Et_1B_014400
0.0363	0.0462	0.7862	Et_1A_008551	Et_1B_013369
0.0062	0.2611	0.0238	Et_1A_008552	Et_1B_013370
0.0689	0.268	0.2571	Et_1A_009588	Et_1B_014401
0.0242	0.2312	0.1049	Et_1A_009590	Et_1B_013366
0.018	0.3982	0.0453	Et_1A_009589	Et_1B_014402
0.0152	0.4338	0.035	Et_1A_008549	Et_1B_013367
0.0077	0.1694	0.0456	Et_1A_009587	Et_1B_014404
0.0153	0.0928	0.1651	Et_1A_008553	Et_1B_013376
0.0437	0.1343	0.3256	Et_1A_008554	Et_1B_013371
0.0066	0.047	0.1403	Et_1A_004807	Et_1B_009885
0.7442	6.0188	0.1236	Et_1A_008561	Et_1B_014405
0.0563	0.3099	0.1815	Et_1A_008555	Et_1B_013373
0.0131	0.1587	0.0826	Et_1A_008563	Et_1B_014407
0.041	0.0637	0.6439	Et_1A_009592	Et_1B_014406
0.0449	0.0759	0.5908	Et_1A_008558	Et_1B_013374
0.0751	0.14	0.5363	Et_1A_008564	Et_1B_013380
0.0616	0.1835	0.3359	Et_1A_009593	Et_1B_014413
0.0086	0.3576	0.024	Et_1A_009594	Et_1B_014414
0.2199	1.3779	0.1596	Et_1A_008565	Et_1B_013401
0.0329	0.7251	0.0454	Et_1A_009595	Et_1B_014415
0.0134	0.0738	0.1809	Et_1A_008566	Et_1B_013394
0.0199	0.2158	0.0922	Et_1A_009596	Et_1B_014416
0.0707	0.2447	0.2887	Et_1A_008567	Et_1B_013395
1.0488	94.8807	0.0111	Et_1A_008573	Et_1B_013396
0.0355	0.2795	0.1271	Et_1A_008569	Et_1B_013397
0.0001	0.0678	0.001	Et_1A_008570	Et_1B_013398
0.0221	0.0744	0.2971	Et_1A_008574	Et_1B_013402
0.2376	0.3318	0.7161	Et_1A_008577	Et_1B_013404
0.0086	0.0911	0.094	Et_1A_008571	Et_1B_013399
0.0517	0.1853	0.2788	Et_1A_008572	Et_1B_013400
0.0358	0.0672	0.5335	Et_1A_008578	Et_1B_013405
0.0083	0.1678	0.0494	Et_1A_008599	Et_1B_013406
0.1277	0.2148	0.5944	Et_1A_009602	Et_1B_013412
0.0311	0.0447	0.697	Et_1A_009601	Et_1B_013407
0.1968	0.2519	0.7813	Et_1A_008594	Et_1B_013408
0.0226	0.0611	0.3698	Et_1A_008595	Et_1B_013409
0.0313	0.0575	0.5444	Et_1A_008596	Et_1B_013410
0.0354	0.0628	0.5638	Et_1A_008597	Et_1B_013411
0.3449	1.373	0.2512	Et_1A_008601	Et_1B_013417
0.0216	0.324	0.0667	Et_1A_008598	Et_1B_014421
0.0446	0.141	0.3164	Et_1A_008609	Et_1B_013419
0.0125	0.051	0.2446	Et_1A_008610	Et_1B_013420
0.0061	0.1609	0.0376	Et_1A_008611	Et_1B_013421
0.0297	0.0705	0.4218	Et_1A_008603	Et_1B_013415
0.0616	0.106	0.5813	Et_1A_008612	Et_1B_013422
0.0041	0.0757	0.0535	Et_1A_008613	Et_1B_013423
0.0093	0.1093	0.0851	Et_1A_008614	Et_1B_013424
0.0201	0.0743	0.2701	Et_1A_008604	Et_1B_013416
0.0148	0.086	0.1722	Et_1A_008605	Et_1B_013425
0.0435	0.8307	0.0523	Et_1A_008606	Et_1B_014423
0.0159	0.0799	0.1989	Et_1A_008615	Et_1B_013432
0.0859	0.2226	0.3857	Et_1A_008607	Et_1B_013426
0.015	0.0595	0.2527	Et_1A_008616	Et_1B_013428
0.0382	0.3853	0.0991	Et_1A_009603	Et_1B_014424
0.036	0.0926	0.3886	Et_1A_004809	Et_1B_009886
0.0165	0.1105	0.1494	Et_1A_008621	Et_1B_013433
0.0002	0.1611	0.001	Et_1A_008622	Et_1B_013434
0.0165	0.0772	0.2142	Et_1A_008623	Et_1B_013435
0.0069	0.2668	0.0258	Et_1A_008624	Et_1B_013436
0.0205	0.0719	0.286	Et_1A_008617	Et_1B_013430
0.3144	70.5941	0.0045	Et_1A_008625	Et_1B_014425
0.0181	0.0564	0.3205	Et_1A_008626	Et_1B_013441
0.0237	0.0713	0.3326	Et_1A_008618	Et_1B_013437
0.0156	0.1423	0.1096	Et_1A_009605	Et_1B_013442
0.0684	0.1437	0.4755	Et_1A_008619	Et_1B_013438
0.0081	0.1419	0.0572	Et_1A_008632	Et_1B_013444
0.0379	0.0695	0.5448	Et_1A_008627	Et_1B_013439
0.5644	1.2722	0.4436	Et_1A_008628	Et_1B_013440
0.0124	0.231	0.0536	Et_1A_008633	Et_1B_013445
0.0336	0.0805	0.4182	Et_1A_008629	Et_1B_014426
0.0486	0.1367	0.3556	Et_1A_009606	Et_1B_014427
0.0562	0.0497	1.1313	Et_1A_008635	Et_1B_013446
0.0061	0.0722	0.085	Et_1A_008636	Et_1B_013447
0.0153	0.0987	0.155	Et_1A_009607	Et_1B_014428
0.0536	0.0972	0.5513	Et_1A_008637	Et_1B_013448
0.0091	0.0742	0.123	Et_1A_008638	Et_1B_013449
0.0186	0.105	0.1772	Et_1A_008630	Et_1B_013450
0.045	0.1876	0.2401	Et_1A_008639	Et_1B_014432
0.0114	0.2171	0.0524	Et_1A_008640	Et_1B_013451
0.1193	0.2042	0.584	Et_1A_008641	Et_1B_014431
0.0218	0.0638	0.3414	Et_1A_008643	Et_1B_013452
0.0451	0.0943	0.4782	Et_1A_008649	Et_1B_014433
0.0066	0.0809	0.0819	Et_1A_008644	Et_1B_013453
0.0203	0.0867	0.2337	Et_1A_008650	Et_1B_013454
0.0196	0.6813	0.0288	Et_1A_008651	Et_1B_014434
0.0149	0.0546	0.2733	Et_1A_008645	Et_1B_013455
0.0624	0.1357	0.4598	Et_1A_008653	Et_1B_013464
0.0103	0.3676	0.0279	Et_1A_008646	Et_1B_009888
0.0249	0.0742	0.3364	Et_1A_008654	Et_1B_013465
0.0368	0.3939	0.0934	Et_1A_009609	Et_1B_014438
0.0319	0.0337	0.9476	Et_1A_008647	Et_1B_013456
0.0354	0.187	0.1894	Et_1A_008648	Et_1B_013457
0.0997	0.2694	0.3702	Et_1A_008656	Et_1B_014436
0.1258	0.503	0.2501	Et_1A_009610	Et_1B_014437
0.0091	0.097	0.0943	Et_1A_008659	Et_1B_013466
0.0611	0.2847	0.2145	Et_1A_008657	Et_1B_013462
0.0061	0.1244	0.0492	Et_1A_008658	Et_1B_013463
0.0749	0.5228	0.1432	Et_1A_009611	Et_1B_013467
0.0511	0.1747	0.2922	Et_1A_009612	Et_1B_014439
0.7035	9.0092	0.0781	Et_1A_004812	Et_1B_014440
0.0079	0.0948	0.0832	Et_1A_008660	Et_1B_013469
0.1114	0.2902	0.384	Et_1A_009616	Et_1B_014441
0.0157	0.1444	0.109	Et_1A_009614	Et_1B_014442
0.0312	0.1151	0.2708	Et_1A_008662	Et_1B_013470
0.0185	0.2794	0.0661	Et_1A_008663	Et_1B_013471
0.076	0.1764	0.4307	Et_1A_009617	Et_1B_013472
0.0639	0.4552	0.1403	Et_1A_004811	Et_1B_013473
0.02	0.0736	0.2712	Et_1A_009615	Et_1B_014443
0.0121	0.1038	0.1164	Et_1A_008664	Et_1B_013477
0.0416	0.0963	0.4323	Et_1A_009618	Et_1B_014444
0.0619	0.1627	0.3805	Et_1A_009619	Et_1B_014445
0.0147	0.4884	0.0301	Et_1A_009620	Et_1B_014446
0.0148	0.1661	0.0889	Et_1A_008668	Et_1B_013479
0.0147	0.1557	0.0943	Et_1A_008665	Et_1B_013474
0.0393	0.1348	0.2917	Et_1A_009623	Et_1B_013481
0.0197	0.0712	0.2774	Et_1A_008670	Et_1B_013482
0.0266	0.0556	0.4791	Et_1A_008671	Et_1B_013483
0.1348	0.651	0.207	Et_1A_008666	Et_1B_013476
0.0136	0.0568	0.2403	Et_1A_008672	Et_1B_013484
0.0398	0.1777	0.2239	Et_1A_008673	Et_1B_013505
0.0201	0.0746	0.2691	Et_1A_008674	Et_1B_013499
0.0052	0.1535	0.0337	Et_1A_008682	Et_1B_013506
0.4672	1.0375	0.4503	Et_1A_008675	Et_1B_013500
0.0204	0.1655	0.1233	Et_1A_008676	Et_1B_013501
0.0249	0.2066	0.1204	Et_1A_008683	Et_1B_013507
0.0348	0.1514	0.2296	Et_1A_008677	Et_1B_013502
0.0147	0.3292	0.0448	Et_1A_009625	Et_1B_014450
0.0987	0.7667	0.1288	Et_1A_008684	Et_1B_013508
0.0242	0.0796	0.3039	Et_1A_008678	Et_1B_014451
0.0135	0.0925	0.1457	Et_1A_008679	Et_1B_013503
0.0214	0.3138	0.0682	Et_1A_009628	Et_1B_010331
0.101	0.4188	0.2412	Et_1A_009626	Et_1B_010329
0.0153	0.1634	0.0935	Et_1A_008686	Et_1B_013509
0.064	0.1204	0.5317	Et_1A_008689	Et_1B_013516
0.3377	0.4164	0.8111	Et_1A_008692	Et_1B_013517
0.0814	0.1698	0.4794	Et_1A_008687	Et_1B_013512
0.0375	0.2618	0.143	Et_1A_009631	Et_1B_010333
0.1078	0.2859	0.377	Et_1A_009630	Et_1B_010332
0.0178	0.0405	0.4391	Et_1A_008688	Et_1B_013513
0.0178	0.2897	0.0614	Et_1A_005403	Et_1B_013518
0.0546	0.225	0.2425	Et_1A_008707	Et_1B_013519
0.0263	0.1203	0.2185	Et_1A_005404	Et_1B_013520
0.0228	0.0797	0.2863	Et_1A_005397	Et_1B_013514
0.0314	0.2607	0.1204	Et_1A_005405	Et_1B_014452
0.0158	0.4264	0.037	Et_1A_005398	Et_1B_013515
0.0035	0.1075	0.0325	Et_1A_005400	Et_1B_013522
0.0215	0.1339	0.1609	Et_1A_005401	Et_1B_013523
0.2675	0.8539	0.3133	Et_1A_008708	Et_1B_010335
0.0151	0.0444	0.3396	Et_1A_005402	Et_1B_013524
0.0191	0.0698	0.2739	Et_1A_008709	Et_1B_009893
0.0069	0.1625	0.0427	Et_1A_005415	Et_1B_013532
0.0271	0.1203	0.2256	Et_1A_005407	Et_1B_013525
0.018	0.1043	0.1728	Et_1A_005409	Et_1B_013527
0.0323	0.1392	0.2317	Et_1A_008710	Et_1B_013528
0.0107	0.0635	0.169	Et_1A_005416	Et_1B_013533
0.0041	0.102	0.0406	Et_1A_005410	Et_1B_013529
0.0001	0.1256	0.001	Et_1A_005411	Et_1B_013530
0.0341	0.0955	0.3573	Et_1A_005412	Et_1B_013534
0.0593	0.0908	0.6531	Et_1A_005417	Et_1B_013538
0.1174	0.1576	0.7448	Et_1A_005413	Et_1B_013535
0.0149	0.0884	0.169	Et_1A_005414	Et_1B_013536
0.0271	0.2096	0.1293	Et_1A_004817	Et_1B_010336
0.0528	0.1799	0.2933	Et_1A_008711	Et_1B_013539
0.021	0.0451	0.4649	Et_1A_008712	Et_1B_013540
0.0284	0.1579	0.1798	Et_1A_005418	Et_1B_013537
0.0183	0.336	0.0543	Et_1A_005422	Et_1B_013541
0.9768	88.7864	0.011	Et_1A_004818	Et_1B_013542
0.0236	0.0609	0.388	Et_1A_005425	Et_1B_013543
0.0202	0.0817	0.2469	Et_1A_005426	Et_1B_013544
1.3555	5.4977	0.2466	Et_1A_004501	Et_1B_014454
0.0227	0.132	0.1718	Et_1A_005419	Et_1B_013546
0.097	0.5833	0.1663	Et_1A_005420	Et_1B_013547
0.1421	0.4595	0.3092	Et_1A_005421	Et_1B_013548
0.0317	0.2586	0.1226	Et_1A_005430	Et_1B_013549
0.0939	0.194	0.4838	Et_1A_005429	Et_1B_013555
0.0307	0.2909	0.1055	Et_1A_004820	Et_1B_013550
0.031	0.0626	0.4951	Et_1A_005431	Et_1B_013551
0.0254	0.1203	0.2109	Et_1A_004821	Et_1B_009894
0.013	0.0482	0.2703	Et_1A_005432	Et_1B_013552
0.0417	0.0836	0.4994	Et_1A_005433	Et_1B_013553
0.0713	0.1603	0.4447	Et_1A_005436	Et_1B_013556
0.0167	0.0511	0.3273	Et_1A_005437	Et_1B_013557
0.0426	0.3028	0.1406	Et_1A_004822	Et_1B_010338
0.0016	1.623	0.001	Et_1A_004819	Et_1B_010339
0.0033	1.2421	0.0027	Et_1A_008715	Et_1B_014455
0.0073	0.066	0.1109	Et_1A_005438	Et_1B_013564
0.029	0.1446	0.2008	Et_1A_004823	Et_1B_010340
0.0398	0.2706	0.1472	Et_1A_005439	Et_1B_013560
0.0536	0.0708	0.7572	Et_1A_005445	Et_1B_013565
0.0159	0.1706	0.0932	Et_1A_005440	Et_1B_013561
0.0308	0.1585	0.1941	Et_1A_005446	Et_1B_013566
0.084	0.1421	0.591	Et_1A_005441	Et_1B_013562
0.0113	0.1022	0.1104	Et_1A_005447	Et_1B_013567
0.0413	0.0363	1.1378	Et_1A_004503	Et_1B_009895
0.0093	0.0646	0.1448	Et_1A_005442	Et_1B_013563
0.043	0.2992	0.1439	Et_1A_005443	Et_1B_013569
0.0102	0.0832	0.1228	Et_1A_005448	Et_1B_013572
0.0353	0.3686	0.0959	Et_1A_005454	Et_1B_013573
0.0849	0.3946	0.2151	Et_1A_004824	Et_1B_014457
0.0156	0.1528	0.102	Et_1A_005455	Et_1B_013574
0.0437	0.3512	0.1244	Et_1A_005456	Et_1B_013576
0.0234	0.1892	0.1234	Et_1A_005449	Et_1B_009897
0.0279	0.0635	0.4389	Et_1A_005458	Et_1B_013577
0.0071	0.0625	0.1141	Et_1A_005450	Et_1B_013571
0.1622	0.1729	0.9381	Et_1A_004504	Et_1B_010342
0.015	0.1565	0.0958	Et_1A_005452	Et_1B_013579
0.1362	0.3274	0.4162	Et_1A_008716	Et_1B_010344
0.0229	0.1348	0.17	Et_1A_008717	Et_1B_013587
0.0221	0.1934	0.1144	Et_1A_008718	Et_1B_014458
0.0066	0.0673	0.098	Et_1A_005459	Et_1B_013580
0.0074	0.0731	0.1012	Et_1A_005467	Et_1B_013588
0.0285	0.117	0.2433	Et_1A_005460	Et_1B_013581
0.0443	0.1623	0.2728	Et_1A_004829	Et_1B_010345
0.0464	0.1879	0.2468	Et_1A_004828	Et_1B_010343
0.0334	0.349	0.0956	Et_1A_008719	Et_1B_009898
0.0856	0.2347	0.3646	Et_1A_005462	Et_1B_013583
0.0359	0.0886	0.4046	Et_1A_005463	Et_1B_013584
0.9809	14.7883	0.0663	Et_1A_005464	Et_1B_009899
0.0099	0.0739	0.1343	Et_1A_005465	Et_1B_013585
0.0189	0.0781	0.2416	Et_1A_004833	Et_1B_010347
0.0352	0.3754	0.0939	Et_1A_008721	Et_1B_014461
0.0052	0.0946	0.0547	Et_1A_005471	Et_1B_013590
1.1598	10.0996	0.1148	Et_1A_005481	Et_1B_013591
0.0447	0.2375	0.1881	Et_1A_004832	Et_1B_009902
0.0273	0.0486	0.5609	Et_1A_005482	Et_1B_013596
0.0706	0.3504	0.2016	Et_1A_005475	Et_1B_013592
0.127	0.1396	0.9098	Et_1A_004505	Et_1B_009900
0.0275	0.2881	0.0955	Et_1A_005476	Et_1B_013593
0.043	0.1665	0.2586	Et_1A_005483	Et_1B_013598
1.4145	5.5703	0.2539	Et_1A_008722	Et_1B_009901
0.0129	0.1007	0.1277	Et_1A_005477	Et_1B_013599
0.0116	0.1603	0.0724	Et_1A_004830	Et_1B_013600
0.0158	0.0481	0.329	Et_1A_005478	Et_1B_013601
0.0408	0.2051	0.1989	Et_1A_005479	Et_1B_013602
0.0729	0.19	0.3838	Et_1A_008723	Et_1B_013607
0.0111	0.0477	0.2328	Et_1A_004834	Et_1B_010350
0.0812	0.5594	0.1451	Et_1A_005489	Et_1B_013609
0.4432	77.459	0.0057	Et_1A_005485	Et_1B_009635
0.1452	0.6811	0.2132	Et_1A_005490	Et_1B_013610
0.0684	0.0737	0.9282	Et_1A_005486	Et_1B_013605
0.0013	0.1351	0.0093	Et_1A_005487	Et_1B_013606
0.0034	0.1358	0.0252	Et_1A_005491	Et_1B_009903
0.0719	0.1391	0.517	Et_1A_008724	Et_1B_010348
0.0311	0.116	0.2682	Et_1A_008725	Et_1B_010349
0.0304	0.1151	0.2638	Et_1A_005492	Et_1B_013611
0.0301	0.1067	0.2817	Et_1A_005488	Et_1B_010385
0.0489	0.1752	0.2795	Et_1A_005494	Et_1B_010392
0.0053	0.0695	0.0768	Et_1A_005501	Et_1B_010393
0.0395	0.1105	0.3572	Et_1A_004836	Et_1B_009905
0.1215	0.3702	0.3282	Et_1A_008727	Et_1B_010387
0.0361	0.1664	0.2167	Et_1A_005496	Et_1B_010388
0.1311	0.1883	0.6961	Et_1A_005497	Et_1B_010389
0.0279	0.1923	0.1453	Et_1A_004506	Et_1B_013629
0.0015	0.0851	0.018	Et_1A_005504	Et_1B_013630
0.1134	0.2267	0.5004	Et_1A_005498	Et_1B_010391
0.017	0.403	0.0421	Et_1A_004835	Et_1B_013631
0.1724	0.5131	0.336	Et_1A_005499	Et_1B_010396
0.0705	0.2608	0.2704	Et_1A_008734	Et_1B_010397
0.0115	0.0565	0.2038	Et_1A_005515	Et_1B_010398
0.0115	0.0665	0.173	Et_1A_005516	Et_1B_010399
0.0143	0.332	0.0431	Et_1A_008736	Et_1B_010404
0.0111	0.3072	0.036	Et_1A_008739	Et_1B_013632
1.4026	5.1167	0.2741	Et_1A_004837	Et_1B_009636
1.292	21.1274	0.0612	Et_1A_008738	Et_1B_009641
0.0715	0.1269	0.5633	Et_1A_005517	Et_1B_010400
0.0504	0.0443	1.1375	Et_1A_005518	Et_1B_010401
0.018	0.0755	0.2386	Et_1A_004838	Et_1B_009637
0.0652	0.2575	0.2533	Et_1A_005522	Et_1B_010405
0.0529	0.4936	0.1072	Et_1A_004839	Et_1B_009640
0.0093	0.0779	0.1198	Et_1A_005519	Et_1B_010410
0.0138	0.1131	0.1224	Et_1A_005520	Et_1B_010409
0.0908	0.2227	0.4079	Et_1A_008740	Et_1B_009642
0.7948	19.7963	0.0402	Et_1A_004508	Et_1B_009638
0.0284	0.1081	0.263	Et_1A_005523	Et_1B_010407
0.0051	0.1028	0.0496	Et_1A_005530	Et_1B_010412
0.0095	0.0784	0.1218	Et_1A_005524	Et_1B_010408
0.0228	0.0431	0.5284	Et_1A_005531	Et_1B_010413
0.0429	0.1471	0.2916	Et_1A_005525	Et_1B_013634
0.058	0.1349	0.4297	Et_1A_005532	Et_1B_010414
0.0524	0.0664	0.7895	Et_1A_005533	Et_1B_010418
0.0051	0.0708	0.0722	Et_1A_005534	Et_1B_010419
0.0777	0.163	0.4766	Et_1A_005526	Et_1B_010415
0.0068	0.2292	0.0297	Et_1A_005527	Et_1B_010416
0.0268	0.0428	0.6271	Et_1A_005536	Et_1B_010420
0.1482	0.2661	0.5568	Et_1A_005528	Et_1B_013635
0.0096	0.0912	0.1048	Et_1A_005529	Et_1B_013636
0.024	0.256	0.0936	Et_1A_008741	Et_1B_013637
0.4011	0.6529	0.6144	Et_1A_005537	Et_1B_010421
0.1186	0.1841	0.6441	Et_1A_005538	Et_1B_010417
0.0426	0.2341	0.1818	Et_1A_005539	Et_1B_010422
0.0252	0.2058	0.1226	Et_1A_005542	Et_1B_013639
0.0532	0.0772	0.689	Et_1A_005543	Et_1B_010428
0.022	0.1274	0.1728	Et_1A_005544	Et_1B_013640
0.0086	0.0502	0.1706	Et_1A_005540	Et_1B_010423
0.0179	0.0327	0.5457	Et_1A_005541	Et_1B_010424
0.0726	0.2372	0.3062	Et_1A_004840	Et_1B_009908
0.1573	0.429	0.3666	Et_1A_005546	Et_1B_013638
0.0368	0.0796	0.4625	Et_1A_005550	Et_1B_010429
0.1852	0.6845	0.2705	Et_1A_005551	Et_1B_010430
0.0124	0.0455	0.2731	Et_1A_005552	Et_1B_010431
0.0165	0.0687	0.2404	Et_1A_005547	Et_1B_010426
0.0097	0.0532	0.1828	Et_1A_005548	Et_1B_010432
0.0354	0.1307	0.2706	Et_1A_005549	Et_1B_010433
1.2287	64.9963	0.0189	Et_1A_004509	Et_1B_009644
0.0379	0.1781	0.2127	Et_1A_008745	Et_1B_009645
0.1365	1.4977	0.0911	Et_1A_005557	Et_1B_010439
0.5737	60.6974	0.0095	Et_1A_004511	Et_1B_010441
0.1055	0.2781	0.3794	Et_1A_005560	Et_1B_010436
0.87	67.9298	0.0128	Et_1A_005558	Et_1B_013641
0.7147	60.1896	0.0119	Et_1A_005556	Et_1B_013645
0.0113	0.0835	0.1359	Et_1A_005561	Et_1B_010444
0.0197	0.141	0.1396	Et_1A_005564	Et_1B_009646
0.0154	0.1233	0.1248	Et_1A_004841	Et_1B_009911
0.0339	0.0612	0.5536	Et_1A_008746	Et_1B_010445
0.0132	0.3118	0.0424	Et_1A_004512	Et_1B_009647
0.0079	0.1464	0.0541	Et_1A_005565	Et_1B_013646
0.0311	0.5217	0.0596	Et_1A_005566	Et_1B_013647
0.0171	0.076	0.2255	Et_1A_005567	Et_1B_010450
0.0119	0.075	0.1593	Et_1A_005562	Et_1B_010446
0.0291	0.1397	0.208	Et_1A_005568	Et_1B_013648
0.0301	0.0671	0.4489	Et_1A_005571	Et_1B_013649
0.2872	0.7451	0.3854	Et_1A_005569	Et_1B_010455
0.2285	0.8082	0.2827	Et_1A_008750	Et_1B_010454
0.1107	0.6668	0.166	Et_1A_008747	Et_1B_009648
0.0417	0.057	0.7311	Et_1A_005572	Et_1B_010458
0.1041	0.201	0.5176	Et_1A_005573	Et_1B_010459
0.0141	0.0812	0.1743	Et_1A_005574	Et_1B_010451
0.0233	0.2592	0.09	Et_1A_008749	Et_1B_010456
0.0657	0.2615	0.2511	Et_1A_005575	Et_1B_010452
0.1309	0.2137	0.6126	Et_1A_005570	Et_1B_010457
0.0137	0.1032	0.1328	Et_1A_005576	Et_1B_010453
0.0532	0.1493	0.3562	Et_1A_005583	Et_1B_013650
0.0135	0.061	0.2211	Et_1A_005577	Et_1B_010460
0.0103	0.4017	0.0256	Et_1A_005578	Et_1B_010461
0.0108	0.5641	0.0191	Et_1A_005579	Et_1B_010462
0.0184	0.0685	0.2683	Et_1A_005584	Et_1B_010469
0.0092	0.1293	0.0715	Et_1A_005580	Et_1B_009914
0.0391	0.2093	0.1868	Et_1A_005581	Et_1B_010464
0.1893	0.2234	0.847	Et_1A_005585	Et_1B_009915
0.0217	0.0997	0.218	Et_1A_004513	Et_1B_009650
0.9108	4.6551	0.1956	Et_1A_004514	Et_1B_010465
0.0467	0.0618	0.7545	Et_1A_005582	Et_1B_010466
0.0142	0.1988	0.0714	Et_1A_004843	Et_1B_009649
0.0073	0.0978	0.0745	Et_1A_005586	Et_1B_010470
0.0203	0.3989	0.0508	Et_1A_008751	Et_1B_013651
0.014	0.1911	0.0733	Et_1A_008752	Et_1B_013652
0.0274	0.0791	0.3468	Et_1A_005587	Et_1B_010476
0.0214	0.0796	0.2683	Et_1A_005588	Et_1B_010471
0.0278	0.1153	0.2412	Et_1A_004846	Et_1B_009916
0.0346	0.2392	0.1447	Et_1A_004844	Et_1B_009917
0.2082	0.5894	0.3533	Et_1A_004515	Et_1B_010472
0.009	0.0528	0.1707	Et_1A_005590	Et_1B_010473
0.0305	0.232	0.1316	Et_1A_008753	Et_1B_010474
0.0433	0.2447	0.177	Et_1A_005592	Et_1B_010479
0.0035	0.0774	0.0455	Et_1A_005598	Et_1B_010480
0.009	0.084	0.1073	Et_1A_005593	Et_1B_010475
0.0478	0.1158	0.4127	Et_1A_005599	Et_1B_010498
0.1889	0.9218	0.2049	Et_1A_005600	Et_1B_010499
0.0537	0.1115	0.4817	Et_1A_005594	Et_1B_010494
0.157	0.1723	0.9117	Et_1A_005595	Et_1B_010495
1.1654	25.1811	0.0463	Et_1A_008756	Et_1B_010502
0.1126	0.2576	0.4369	Et_1A_005601	Et_1B_010501
0.0667	0.8174	0.0816	Et_1A_008758	Et_1B_010500
0.1238	0.9168	0.1351	Et_1A_008761	Et_1B_010513
0.8384	63.9106	0.0131	Et_1A_005620	Et_1B_010497
0.0354	0.0775	0.4577	Et_1A_004517	Et_1B_009921
0.9829	2.1656	0.4539	Et_1A_004847	Et_1B_013657
0.0001	0.0918	0.001	Et_1A_005621	Et_1B_010510
0.0188	0.3658	0.0513	Et_1A_008762	Et_1B_010503
0.0298	0.0685	0.4351	Et_1A_005615	Et_1B_010504
0.7777	19.404	0.0401	Et_1A_004848	Et_1B_010512
0.0145	0.1027	0.1415	Et_1A_005616	Et_1B_010506
0.0406	0.1041	0.3897	Et_1A_005617	Et_1B_010507
0.0652	0.4075	0.16	Et_1A_005618	Et_1B_010508
0.0351	0.0905	0.3872	Et_1A_005628	Et_1B_010514
0.0588	0.3683	0.1595	Et_1A_005623	Et_1B_010509
0.0773	0.4219	0.1832	Et_1A_004518	Et_1B_009920
0.0244	0.0659	0.3701	Et_1A_005629	Et_1B_010515
0.0328	0.0964	0.3402	Et_1A_005630	Et_1B_010516
0.0103	0.0722	0.1423	Et_1A_005624	Et_1B_010517
1.1592	4.9375	0.2348	Et_1A_005625	Et_1B_010522
0.054	0.4749	0.1137	Et_1A_008765	Et_1B_013660
0.0083	0.2749	0.0301	Et_1A_008763	Et_1B_013658
0.0256	0.1552	0.1646	Et_1A_005631	Et_1B_010523
0.0101	0.0643	0.1565	Et_1A_008764	Et_1B_010518
0.0056	0.052	0.1084	Et_1A_005632	Et_1B_010524
0.0758	0.3197	0.2371	Et_1A_005626	Et_1B_010519
0.0351	0.2869	0.1223	Et_1A_008766	Et_1B_010525
0.6126	71.9023	0.0085	Et_1A_004852	Et_1B_013661
0.2854	0.2648	1.0777	Et_1A_008767	Et_1B_010520
0.0059	0.2082	0.0283	Et_1A_004519	Et_1B_013659
0.0108	0.2155	0.05	Et_1A_005639	Et_1B_010526
0.0098	0.1007	0.0968	Et_1A_005640	Et_1B_010527
0.0177	0.1547	0.1143	Et_1A_005633	Et_1B_010521
0.0809	0.9646	0.0839	Et_1A_005634	Et_1B_010528
0.044	0.2427	0.1812	Et_1A_005635	Et_1B_010529
0.042	0.3648	0.1151	Et_1A_008769	Et_1B_013662
0.0442	0.196	0.2255	Et_1A_005636	Et_1B_010530
0.022	0.0727	0.3027	Et_1A_005637	Et_1B_010531
0.0275	0.1139	0.2414	Et_1A_005638	Et_1B_009924
0.019	0.0696	0.2734	Et_1A_005641	Et_1B_010535
0.4664	0.7051	0.6614	Et_1A_005642	Et_1B_013664
0.0251	0.2073	0.1212	Et_1A_008768	Et_1B_013663
0.0682	0.2056	0.3317	Et_1A_005643	Et_1B_010532
0.0179	0.127	0.1412	Et_1A_005646	Et_1B_010536
0.0405	0.0857	0.4722	Et_1A_005644	Et_1B_010533
0.0048	0.0923	0.0519	Et_1A_005647	Et_1B_010537
0.0085	0.3908	0.0218	Et_1A_004853	Et_1B_009923
0.0133	0.0363	0.3658	Et_1A_004854	Et_1B_009925
0.004	0.1374	0.0293	Et_1A_004520	Et_1B_009651
0.0653	0.4154	0.1573	Et_1A_005648	Et_1B_010540
0.0319	0.2924	0.1091	Et_1A_005649	Et_1B_010541
0.0075	0.1165	0.0644	Et_1A_005650	Et_1B_010538
0.0469	0.1938	0.242	Et_1A_004859	Et_1B_009926
0.0699	0.3389	0.2064	Et_1A_008772	Et_1B_009927
0.0578	0.2006	0.2881	Et_1A_008773	Et_1B_013666
0.0099	0.2969	0.0335	Et_1A_005654	Et_1B_010545
0.001	0.1394	0.0073	Et_1A_005651	Et_1B_010546
0.063	0.4711	0.1337	Et_1A_004857	Et_1B_009928
0.0034	0.2482	0.0138	Et_1A_005655	Et_1B_010547
1.2832	6.3165	0.2031	Et_1A_008771	Et_1B_010548
0.0931	0.3044	0.306	Et_1A_005656	Et_1B_010549
0.0711	0.1374	0.5173	Et_1A_005657	Et_1B_010550
0.0068	0.1275	0.0537	Et_1A_005658	Et_1B_010552
0.0607	0.0616	0.9851	Et_1A_004858	Et_1B_013667
0.0547	0.1025	0.5337	Et_1A_005663	Et_1B_010555
0.9797	7.9502	0.1232	Et_1A_004861	Et_1B_010560
0.4752	0.6868	0.692	Et_1A_005659	Et_1B_010559
[truncated: 21,647 more rows]

## Sheet: Suppl Fig 3
Suppl Fig 3 (Subgenome specificity of LTR-Retrotransposon charactoristics)
[truncated: 7 more rows]

[truncated: 1 more sheets: Suppl Fig 4a]
